# Supplementary material for: Genetic variation of macronutrient tolerance in Drosophila melanogaster
Source: Nat Commun. 2022 Mar 28;13:1637. doi: 10.1038/s41467-022-29183-x (PMC8960806; doi:10.1038/s41467-022-29183-x)
Supplement: Supplementary file 3 — Supplementary Data 1 [file 41467_2022_29183_MOESM3_ESM.xlsx]

## Sheet: HPD
HPD
CG number	Gene	RNAi	Driver	Diet	Pupation AVE	Pupation STDEV	Eclosion AVE	Eclosion STDEV	Pupation HPD/HSD	Pupation HPD -HSD	Eclosion HPD/HSD	Eclosion HPD - HSD	PUPATION Phenotype	ECLOSION phenotype
CG13936	CG13936	104599	Tub-GAL4	HPD	88.3333	16.4992	100	0	1.20455	15	1	0	NO PHENOTYPE	NO PHENOTYPE
CG13936	CG13936	104599	Tub-GAL4	HSD	73.3333	9.42809	100	0
CG17584	Or49b	101293	Tub-GAL4	HPD	90	0	14.8148	0	1.35	23.3333	6.51852	12.5421	NO PHENOTYPE	NO PHENOTYPE
CG17584	Or49b	101293	Tub-GAL4	HSD	66.6667	9.42809	2.27273	3.21412
CG31191	CG31191	102425	Tub-GAL4	HPD	86.6667	18.8562	100	0	1.10638	8.33333	1	0	NO PHENOTYPE	NO PHENOTYPE
CG31191	CG31191	102425	Tub-GAL4	HSD	78.3333	11.7851	100	0
CG33696	CG33696	101076	Tub-GAL4	HPD	86.6667	0	34.6154	0	1.06122	5	1.84408	15.8443	NO PHENOTYPE	NO PHENOTYPE
CG33696	CG33696	101076	Tub-GAL4	HSD	81.6667	11.7851	18.771	5.59495
CG14173	dIlp1	330034	Tub-GAL4	HPD	95	2.35702	100	0	1.07547	6.66667	1	0	NO PHENOTYPE	NO PHENOTYPE
CG14173	dIlp1	330034	Tub-GAL4	HSD	88.3333	2.35702	100	0
CG7062	Rab19	103653	Ubi-GAL4	HPD	95	7.07107	71.8519	2.09513	1.11765	10	1.22421	13.1595	NO PHENOTYPE	NO PHENOTYPE
CG7062	Rab19	103653	Ubi-GAL4	HSD	85	2.35702	58.6923	9.46435

## Sheet: HSD
HSD
CG number	Gene	RNAi	Driver	Diet	Pupation AVE	Pupation STDEV	Eclosion AVE	Eclosion STDEV	Pupation HSD/HPD	Pupation HSD - HPD	Eclosion HSD/HPD	Eclosion HSD -HPD	PUPATION Phenotype	ECLOSION phenotype
CG5315	AdipoR	40935	Tub-GAL4	HPD	92.2222	7.698	96.5517	5.97259	0.915663	-7.77778	0.976298	-2.28844	NO PHENOTYPE	NO PHENOTYPE
CG5315	AdipoR	40935	Tub-GAL4	HSD	84.4444	10.7152	94.2633	6.66197
CG5315	AdipoR	40935	Ubi-GAL4	HPD	93.3333	4.71405	100	0	1.03571	3.33333	1	0	NO PHENOTYPE	NO PHENOTYPE
CG5315	AdipoR	40935	Ubi-GAL4	HSD	96.6667	0	100	0
CG7259	Best4	100320	Ubi-GAL4	HPD	96.6667	3.33333	95.3585	2.16701	0.908046	-8.88889	0.932155	-6.46962	NO PHENOTYPE	NO PHENOTYPE
CG7259	Best4	100320	Ubi-GAL4	HSD	87.7778	10.7152	88.8889	10.1835
CG8616	BHD	106087	Tub-GAL4	HPD	98.3333	2.35702	83.046	0.406383	0.813559	-18.3333	N/A	-83.046	NO PHENOTYPE	HIT
CG8616	BHD	106087	Tub-GAL4	HSD	80	4.71405	0	0
CG3616	BHD	106087	Ubi-GAL4	HPD	93.3333	0	100	0	0.910714	-8.33333	1	0	NO PHENOTYPE	NO PHENOTYPE
CG3616	BHD	106087	Ubi-GAL4	HSD	85	16.4992	100	0
CG4608	bnl	101377	Tub-GAL4	HPD	95	7.07107	0	0	0.350877	-61.6667	N/A	0	HIT	NO PHENOTYPE
CG4608	bnl	101377	Tub-GAL4	HSD	33.3333	9.42809	0	0
CG4608	bnl	101377	Ubi-GAL4	HPD	81.6667	21.2132	0	0	1.20408	16.6667	N/A	0	NO PHENOTYPE	NO PHENOTYPE
CG4608	bnl	101377	Ubi-GAL4	HSD	98.3333	2.35702	0	0
CG31256	Brf	100122	Tub-GAL4	HPD	0	0	0	0	N/A	0	N/A	0	NO PHENOTYPE	NO PHENOTYPE
CG31256	Brf	100122	Tub-GAL4	HSD	0	0	0	0
CG31256	Brf	100122	Ubi-GAL4	HPD	0	0	0	0	N/A	0	N/A	0	NO PHENOTYPE	NO PHENOTYPE
CG31256	Brf	100122	Ubi-GAL4	HSD	0	0	0	0
CG43344	bru-3	109946	Ubi-GAL4	HPD	95	7.07107	98.1481	2.61891	0.929825	-6.66667	0.979681	-1.9943	NO PHENOTYPE	NO PHENOTYPE
CG43344	bru-3	109946	Ubi-GAL4	HSD	88.3333	2.35702	96.1538	5.43928
CG42403	Ca-beta	105748	Tub-GAL4	HPD	86.6667	0	0	0	0.192308	-70	N/A	0	HIT	NO PHENOTYPE
CG42403	Ca-beta	105748	Tub-GAL4	HSD	16.6667	0	0	0
CG42403	Ca-beta	105748	Ubi-GAL4	HPD	100	2.35702	0	0	0.85	-15	N/A	0	NO PHENOTYPE	NO PHENOTYPE
CG42403	Ca-beta	105748	Ubi-GAL4	HSD	85	2.35702	0	0
CG1495	CaMKI	101380	Tub-GAL4	HPD	95	2.35702	98.2143	2.52538	0.824561	-16.6667	0.997818	-0.214286	NO PHENOTYPE	NO PHENOTYPE
CG1495	CaMKI	101380	Tub-GAL4	HSD	78.3333	7.07107	98	2.82843
CG1495	CaMKI	101380	Ubi-GAL4	HPD	95	7.07107	98.1481	2.61891	0.982456	-1.66667	1.01887	1.85185	NO PHENOTYPE	NO PHENOTYPE
CG1495	CaMKI	101380	Ubi-GAL4	HSD	93.3333		100
CG10357	CG10357	18954	Tub-GAL4	HPD	86.6667	9.42809	100	0	0.980769	-1.66667	1	0	NO PHENOTYPE	NO PHENOTYPE
CG10357	CG10357	18954	Tub-GAL4	HSD	85	2.35702	100	0
CG10357	CG10357	18954	Ubi-GAL4	HPD	98.3333	2.35702	98.2759	2.4383	0.932203	-6.66667	1.01754	1.72414	NO PHENOTYPE	NO PHENOTYPE
CG10357	CG10357	18954	Ubi-GAL4	HSD	91.6667	2.35702	100	0
CG10960	CG10960	34598	Tub-GAL4	HPD	0	0	0	0	N/A	13.3333	N/A	87.5	NO PHENOTYPE	NO PHENOTYPE
CG10960	CG10960	34598	Tub-GAL4	HSD	13.3333	0	87.5	17.6777
CG10960	CG10960	34598	Ubi-GAL4	HPD	1.66667	2.35702	50	70.7107	49	80	1.95833	47.9167	REVERSE PHENOTYPE	NO PHENOTYPE
CG10960	CG10960	34598	Ubi-GAL4	HSD	81.6667	2.35702	97.9167	2.94628
CG11262	CG11262	105920	Ubi-GAL4	HPD	98.3333	2.35702	100	0	0.864407	-13.3333	1	0	NO PHENOTYPE	NO PHENOTYPE
CG11262	CG11262	105920	Ubi-GAL4	HSD	85	7.07107	100	0
CG14688	CG14688	39840	Tub-GAL4	HPD	93.3333	4.71405	96.424	0.180615	0.857143	-13.3333	0.76331	-22.8226	NO PHENOTYPE	NO PHENOTYPE
CG14688	CG14688	39840	Tub-GAL4	HSD	80	9.42809	73.6014	11.6203
CG14688	CG14688	39840	Ubi-GAL4	HPD	95	2.35702	100	0	1	0	0.965517	-3.44828	NO PHENOTYPE	NO PHENOTYPE
CG14688	CG14688	39840	Ubi-GAL4	HSD	95	2.35702	96.5517	4.8766
CG14692	CG14692	108411	Tub-GAL4	HPD	96.6667	4.71405	98.3333	2.35702	0.948276	-5	0.998117	-0.185185	NO PHENOTYPE	NO PHENOTYPE
CG14692	CG14692	108411	Tub-GAL4	HSD	91.6667	2.35702	98.1481	2.61891
CG14692	CG14692	108411	Ubi-GAL4	HPD	98.3333	2.35702	100	0	0.966102	-3.33333	1	0	NO PHENOTYPE	NO PHENOTYPE
CG14692	CG14692	108411	Ubi-GAL4	HSD	95	7.07107	100	0
CG31064	CG31064	103379	Ubi-GAL4	HPD	93.3333	0	98.2143	2.52538	1.05357	5	0.983072	-1.66256	NO PHENOTYPE	NO PHENOTYPE
CG31064	CG31064	103379	Ubi-GAL4	HSD	98.3333	2.35702	96.5517	4.8766
CG31244	CG31244	54011	Tub-GAL4	HPD	93.3333	0	100	0	0.732143	-25	0.829762	-17.0238	NO PHENOTYPE	NO PHENOTYPE
CG31244	CG31244	54011	Tub-GAL4	HSD	68.3333	2.35702	82.9762	2.8621
CG31244	CG31244	54011	Ubi-GAL4	HPD	88.3333	7.07107	98.2143	2.52538	1.11321	10	1.00063	0.0615764	NO PHENOTYPE	NO PHENOTYPE
CG31244	CG31244	54011	Ubi-GAL4	HSD	98.3333	2.35702	98.2759	2.4383
CG32547	CG32547	101062	Tub-GAL4	HPD	80	4.71405	89.1304	15.3719	1.04167	3.33333	1.03088	2.75268	NO PHENOTYPE	NO PHENOTYPE
CG32547	CG32547	101062	Tub-GAL4	HSD	83.3333	14.1421	91.8831	1.37748
CG32547	CG32547	101062	Ubi-GAL4	HPD	100	0	100	0	0.85	-15	1	0	NO PHENOTYPE	NO PHENOTYPE
CG32547	CG32547	101062	Ubi-GAL4	HSD	85	2.35702	100	0
CG33281	CG33281	7273	Tub-GAL4	HPD	91.6667	2.35702	100	0	0.927273	-6.66667	0.916925	-8.30745	NO PHENOTYPE	NO PHENOTYPE
CG33281	CG33281	7273	Tub-GAL4	HSD	85	11.7851	91.6925	6.69775
CG33281	CG33281	7273	Ubi-GAL4	HPD	98.3333	2.35702	100	0	0.983051	-1.66667	1	0	NO PHENOTYPE	NO PHENOTYPE
CG33281	CG33281	7273	Ubi-GAL4	HSD	96.6667	0	100	0
CG32282	CG32282	100325	Ubi-GAL4	HPD	95	7.07107	98.3333	2.35702	0.947368	-5	0.960452	-3.88889	NO PHENOTYPE	NO PHENOTYPE
CG32282	CG32282	100325	Ubi-GAL4	HSD	90	0	94.4444	2.61891
CG3961	CG3961	107281	Ubi-GAL4	HPD	96.6667	3.33333	100	0	1	0	0.988889	-1.11111	NO PHENOTYPE	NO PHENOTYPE
CG3961	CG3961	107281	Ubi-GAL4	HSD	96.6667	3.33333	98.8889	1.9245
CG4119	CG4119	26395	Tub-GAL4	HPD	93.3333	0	100	0	0.821429	-16.6667	0.978261	-2.17391	NO PHENOTYPE	NO PHENOTYPE
CG4119	CG4119	26395	Tub-GAL4	HSD	76.6667	0	97.8261	3.07438
CG4119	CG4119	26395	Ubi-GAL4	HPD	91.6667	7.07107	98.0769	2.71964	1.01818	1.66667	0.981845	-1.78063	NO PHENOTYPE	NO PHENOTYPE
CG4119	CG4119	26395	Ubi-GAL4	HSD	93.3333	4.71405	96.2963	5.23783
CG42813	CG42813	57708	Tub-GAL4	HPD	88.3333	2.35702	98.0769	2.71964	0.811321	-16.6667	0.971534	-2.79184	NO PHENOTYPE	NO PHENOTYPE
CG42813	CG42813	57708	Tub-GAL4	HSD	71.6667	11.7851	95.2851	0.775336
CG42813	CG42813	57708	Ubi-GAL4	HPD	98.3333	2.35702	98.3333	2.35702	0.949153	-5	1.01695	1.66667	NO PHENOTYPE	NO PHENOTYPE
CG42813	CG42813	57708	Ubi-GAL4	HSD	93.3333	4.71405	100	0
CG42816	CG42816	106262	Ubi-GAL4	HPD	100	0	43.3333	4.71405	1	0	0.192308	-35	NO PHENOTYPE	NO PHENOTYPE
CG42816	CG42816	106262	Ubi-GAL4	HSD	100	0	8.33333	7.07107
CG43693	CG43693	110246	Tub-GAL4	HPD	95	2.35702	100	0	0.877193	-11.6667	0.980769	-1.92308	NO PHENOTYPE	NO PHENOTYPE
CG43693	CG43693	110246	Tub-GAL4	HSD	83.3333	4.71405	98.0769	2.71964
CG43693	CG43693	110246	Ubi-GAL4	HPD	96.6667	4.71405	96.5476	0.168359	0.982759	-1.66667	1.0185	1.78571	NO PHENOTYPE	NO PHENOTYPE
CG43693	CG43693	110246	Ubi-GAL4	HSD	95	7.07107	98.3333	2.35702
CG4607	CG4607	107219	Tub-GAL4	HPD	78.3333	2.35702	27.3551	20.2397	0.787234	-16.6667	N/A	-27.3551	NO PHENOTYPE	HIT
CG4607	CG4607	107219	Tub-GAL4	HSD	61.6667	2.35702	0	0
CG4607	CG4607	107219	Ubi-GAL4	HPD	95	7.07107	100	0	0.929825	-6.66667	0.981481	-1.85185	NO PHENOTYPE	NO PHENOTYPE
CG4607	CG4607	107219	Ubi-GAL4	HSD	88.3333	2.35702	98.1481	2.61891
CG4743	CG4743	103950	Tub-GAL4	HPD	30	4.71405	0	0	N/A	-30	N/A	0	HIT	NO PHENOTYPE
CG4743	CG4743	103950	Tub-GAL4	HSD	0	0	0	0
CG4743	CG4743	103950	Ubi-GAL4	HPD	90	9.42809	5.44828	2.04817	1.01852	1.66667	0.327758	-3.66256	NO PHENOTYPE	NO PHENOTYPE
CG4743	CG4743	103950	Ubi-GAL4	HSD	91.6667	2.35702	1.78571	2.52538
CG4830	CG4830	21635	Tub-GAL4	HPD	76.6667	9.42809	95.619	0.538748	0.913043	-6.66667	0.946215	-5.14286	NO PHENOTYPE	NO PHENOTYPE
CG4830	CG4830	21635	Tub-GAL4	HSD	70	0	90.4762	6.73435
CG4830	CG4830	21635	Ubi-GAL4	HPD	93.3333	0	98.2143	2.52538	1.01786	1.66667	0.983072	-1.66256	NO PHENOTYPE	NO PHENOTYPE
CG4830	CG4830	21635	Ubi-GAL4	HSD	95	2.35702	96.5517	4.8766
CG4848	CG4848	38943	Tub-GAL4	HPD	81.6667	2.35702	89.75	3.18198	0.959184	-3.33333	0.897439	-9.20489	NO PHENOTYPE	NO PHENOTYPE
CG4848	CG4848	38943	Tub-GAL4	HSD	78.3333	21.2132	80.5451	2.25955
CG4848	CG4848	38943	Ubi-GAL4	HPD	91.6667	2.35702	100	0	1.01818	1.66667	0.981481	-1.85185	NO PHENOTYPE	NO PHENOTYPE
CG4848	CG4848	38943	Ubi-GAL4	HSD	93.3333	4.71405	98.1481	2.61891
CG4860	CG4860	34900	Tub-GAL4	HPD	93.3333	0	87.5	2.52538	0.857143	-13.3333	0.5	-43.75	NO PHENOTYPE	NO PHENOTYPE
CG4860	CG4860	34900	Tub-GAL4	HSD	80	0	43.75	2.94628
CG4860	CG4860	34900	Ubi-GAL4	HPD	91.6667	2.35702	100	0	0.927273	-6.66667	0.98	-2	NO PHENOTYPE	NO PHENOTYPE
CG4860	CG4860	34900	Ubi-GAL4	HSD	85	2.35702	98	2.82843
CG5278	CG5278	107919	Tub-GAL4	HPD	0	0	0	0	N/A	0	N/A	0	NO PHENOTYPE	NO PHENOTYPE
CG5278	CG5278	107919	Tub-GAL4	HSD	0	0	0	0
CG5278	CG5278	107919	Ubi-GAL4	HPD	96.6667	4.71405	96.5476	0.168359	1.01724	1.66667	1.0185	1.78571	NO PHENOTYPE	NO PHENOTYPE
CG5278	CG5278	107919	Ubi-GAL4	HSD	98.3333	2.35702	98.3333	2.35702
CG5326	CG5326	106540	Tub-GAL4	HPD	0	0	0	0	N/A	0	N/A	0	NO PHENOTYPE	NO PHENOTYPE
CG5326	CG5326	106540	Tub-GAL4	HSD	0	0	0	0
CG5326	CG5326	106540	Ubi-GAL4	HPD	98.3333	2.35702	98.2759	2.4383	0.949153	-5	1.01754	1.72414	NO PHENOTYPE	NO PHENOTYPE
CG5326	CG5326	106540	Ubi-GAL4	HSD	93.3333	4.71405	100	0
CG5549	GlyT	8222	Tub-GAL4	HPD	90	9.42809	67.931	11.2162	0.944444	-5	0.0640035	-63.5832	NO PHENOTYPE	HIT
CG5549	GlyT	8222	Tub-GAL4	HSD	85	11.7851	4.34783	6.14875
CG5549	GlyT	8222	Ubi-GAL4	HPD	95	2.35702	91.0714	12.6269	0.964912	-3.33333	0.877996	-11.1111	NO PHENOTYPE	NO PHENOTYPE
CG5549	GlyT	8222	Ubi-GAL4	HSD	91.6667	2.35702	79.9603	3.08658
CG6178	CG6178	1172	Tub-GAL4	HPD	91.6667	11.7851	93.3333	9.42809	0.945455	-5	0.803571	-18.3333	NO PHENOTYPE	NO PHENOTYPE
CG6178	CG6178	1172	Tub-GAL4	HSD	86.6667	0	75	24.4768
CG6178	CG6178	1172	Ubi-GAL4	HPD	93.3333	0	100	0	1	0	0.966667	-3.33333	NO PHENOTYPE	NO PHENOTYPE
CG6178	CG6178	1172	Ubi-GAL4	HSD	93.3333	9.42809	96.6667	4.71405
CG6499	CG6499	100416	Ubi-GAL4	HPD	90	5.7735	68.1256	7.79716	0.987654	-1.11111	0.5109	-33.3202	NO PHENOTYPE	NO PHENOTYPE
CG6499	CG6499	100416	Ubi-GAL4	HSD	88.8889	1.9245	34.8053	14.5873
CG6888	CG6888	107556	Tub-GAL4	HPD	71.6667	2.35702	100	0	1.06977	5	1	0	NO PHENOTYPE	NO PHENOTYPE
CG6888	CG6888	107556	Tub-GAL4	HSD	76.6667	4.71405	100	0
CG6888	CG6888	107556	Ubi-GAL4	HPD	91.6667	2.35702	98.1481	2.61891	1.01818	1.66667	1.01887	1.85185	NO PHENOTYPE	NO PHENOTYPE
CG6888	CG6888	107556	Ubi-GAL4	HSD	93.3333	4.71405	100	0
CG7011	CG7011	104376	Tub-GAL4	HPD	86.6667	0	98.0769	2.71964	0.807692	-16.6667	0.953112	-4.59866	NO PHENOTYPE	NO PHENOTYPE
CG7011	CG7011	104376	Tub-GAL4	HSD	70	9.42809	93.4783	9.22313
CG7011	CG7011	104376	Ubi-GAL4	HPD	95	2.35702	98.2759	2.4383	1	0	1	0	NO PHENOTYPE	NO PHENOTYPE
CG7011	CG7011	104376	Ubi-GAL4	HSD	95	2.35702	98.2759	2.4383
CG7255	CG7255	107802	Tub-GAL4	HPD	83.3333	0	0	0	0.28	-60	N/A	0	HIT	NO PHENOTYPE
CG7255	CG7255	107802	Tub-GAL4	HSD	23.3333	4.71405	0	0
CG7255	CG7255	10782	Ubi-GAL4	HPD	96.6667	0	75.8621	3.44828	0.885057	-11.1111	0.711102	-21.9164	NO PHENOTYPE	NO PHENOTYPE
CG7255	CG7255	10782	Ubi-GAL4	HSD	85.5556	8.3887	53.9457	12.0766
CG9577	CG9577	110267	Tub-GAL4	HPD	81.6667	7.07107	0	0	0.77551	-18.3333	N/A	0	NO PHENOTYPE	NO PHENOTYPE
CG9577	CG9577	110267	Tub-GAL4	HSD	63.3333	4.71405	0	0
CG9577	CG9577	110267	Ubi-GAL4	HPD	91.6667	7.07107	36.0743	7.50246	1.07273	6.66667	0.798162	-7.28117	NO PHENOTYPE	NO PHENOTYPE
CG9577	CG9577	110267	Ubi-GAL4	HSD	98.3333	2.35702	28.7931	1.70681
CG9961	CG9961	101702	Tub-GAL4	HPD	93.3333	4.71405	0	0	0.767857	-21.6667	N/A	0	NO PHENOTYPE	NO PHENOTYPE
CG9961	CG9961	101702	Tub-GAL4	HSD	71.6667	2.35702	0	0
CG9961	CG9961	101702	Ubi-GAL4	HPD	93.3333	0	62.5	12.6269	1.07143	6.66667	0.293333	-44.1667	NO PHENOTYPE	NO PHENOTYPE
CG9961	CG9961	101702	Ubi-GAL4	HSD	100	0	18.3333	7.07107
CG10093	Cyp313a3	100982	Tub-GAL4	HPD	91.6667	2.35702	90.873	2.80598	0.909091	-8.33333	0.459844	-49.0856	NO PHENOTYPE	NO PHENOTYPE
CG10093	Cyp313a3	100982	Tub-GAL4	HSD	83.3333	9.42809	41.7874	3.75757
CG10093	Cyp313a3	100982	Ubi-GAL4	HPD	95	7.07107	98.1481	2.61891	0.982456	-1.66667	1.01887	1.85185	NO PHENOTYPE	NO PHENOTYPE
CG10093	Cyp313a3	100982	Ubi-GAL4	HSD	93.3333	0	100	0
CG34361	Dgk	105753	Tub-GAL4	HPD	93.3333	6.66667	96.1538	6.66173	0.904762	-8.88889	0.972593	-2.63533	NO PHENOTYPE	NO PHENOTYPE
CG34361	Dgk	105753	Tub-GAL4	HSD	84.4444	5.09175	93.5185	5.78241
CG34361	Dgk	105753	Ubi-GAL4	HPD	100	0	100	0	0.95	-5	1	0	NO PHENOTYPE	NO PHENOTYPE
CG34361	Dgk	105753	Ubi-GAL4	HSD	95	2.35702	100	0
CG1044	dos	330182	Tub-GAL4	HPD	90	4.71405	94.5055	2.33112	0.777778	-20	1.00585	0.553329	NO PHENOTYPE	NO PHENOTYPE
CG1044	dos	330182	Tub-GAL4	HSD	70	18.8562	95.0588	1.33102
CG1044	dos	330182	Ubi-GAL4	HPD	98.3333	2.35702	100	0	1	0	1	0	NO PHENOTYPE	NO PHENOTYPE
CG1044	dos	330182	Ubi-GAL4	HSD	98.3333	2.35702	100	0
CG1975	Drep-2	20771	Tub-GAL4	HPD	0	0	0	0	N/A	3.33333	N/A	25	NO PHENOTYPE	NO PHENOTYPE
CG1975	Drep-2	20771	Tub-GAL4	HSD	3.33333	4.71405	25	35.3553
CG1975	Drep-2	20771	Ubi-GAL4	HPD	75	2.35702	0	0	0.133333	-65	N/A	0	HIT	NO PHENOTYPE
CG1975	Drep-2	20771	Ubi-GAL4	HSD	10	4.71405	0	0
CG1765	EcR	37059	Tub-GAL4	HPD	0	0	0	0	N/A	0	N/A	0	NO PHENOTYPE	NO PHENOTYPE
CG1765	EcR	37059	Tub-GAL4	HSD	0	0	0	0
CG1765	EcR	37059	Ubi-GAL4	HPD	0	0	0	0	N/A	0	N/A	0	NO PHENOTYPE	NO PHENOTYPE
CG1765	EcR	37059	Ubi-GAL4	HSD	0	0	0	0
CG12670	ed	104279	Tub-GAL4	HPD	85	16.4992	0	0	0.0588235	-80	N/A	0	HIT	NO PHENOTYPE
CG12670	ed	104279	Tub-GAL4	HSD	5	7.07107	0	0
CG12676	ed	104279	Ubi-GAL4	HPD	90	4.71405	66.6209	1.74834	0.888889	-10	0.340669	-43.9252	NO PHENOTYPE	NO PHENOTYPE
CG12676	ed	104279	Ubi-GAL4	HSD	80	4.71405	22.6957	7.50148
CG10579	Eip63E	47860	Tub-GAL4	HPD	0	0	0	0	N/A	0	N/A	0	NO PHENOTYPE	NO PHENOTYPE
CG10579	Eip63E	47860	Tub-GAL4	HSD	0	0	0	0
CG10579	Eip63E	47860	Ubi-GAL4	HPD	91.6667	16.4992	0	0	0.236364	-70	N/A	0	HIT	NO PHENOTYPE
CG10579	Eip63E	47860	Ubi-GAL4	HSD	21.6667	2.35702	0	0
CG8127	Eip75B	108399	Tub-GAL4	HPD	81.1111	10.1835	0	0	0.0410959	-77.7778	N/A	0	HIT	NO PHENOTYPE
CG8127	Eip75B	108399	Tub-GAL4	HSD	3.33333	3.33333	0	0
CG18389	Eip93F	104390	Ubi-GAL4	HPD	95.5556	1.9245	100	0	0.988372	-1.11111	1	0	NO PHENOTYPE	NO PHENOTYPE
CG18389	Eip93F	104390	Ubi-GAL4	HSD	94.4444	5.09175	100	0
CG2727	emp	12233	Ubi-GAL4	HPD	93.3333	0	98.2143	2.52538	0.910714	-8.33333	0.476979	-51.3681	NO PHENOTYPE	NO PHENOTYPE
CG2727	emp	12233	Ubi-GAL4	HSD	85	2.35702	46.8462	15.3388
CG3143	foxo	107786	Tub-GAL4	HPD	88.8889	5.09175	2.46914	4.27667	0.925	-6.66667	1.6875	1.69753	NO PHENOTYPE	NO PHENOTYPE
CG3143	foxo	107786	Tub-GAL4	HSD	82.2222	3.849	4.16667	4.16667
CG3143	foxo	107786	Ubi-GAL4	HPD	95	2.35702	100	0	0.964912	-3.33333	1	0	NO PHENOTYPE	NO PHENOTYPE
CG3143	foxo	107786	Ubi-GAL4	HSD	91.6667	11.7851	100	0
CG14307	fru	330035	Tub-GAL4	HPD	81.6667	2.35702	0	0	0.693878	-25	N/A	0	NO PHENOTYPE	NO PHENOTYPE
CG14307	fru	330035	Tub-GAL4	HSD	56.6667	18.8562	0	0
CG14307	fru	330035	Ubi-GAL4	HPD	83.3333	4.71405	0	0	0.92	-6.66667	N/A	0	NO PHENOTYPE	NO PHENOTYPE
CG14307	fru	330035	Ubi-GAL4	HSD	76.6667	4.71405	0	0
CG3853	Glut3	100253	Tub-GAL4	HPD	98.3333	2.35702	96.6667	4.71405	0.830508	-16.6667	1.01199	1.15942	NO PHENOTYPE	NO PHENOTYPE
CG3853	Glut3	100253	Tub-GAL4	HSD	81.6667	7.07107	97.8261	3.07438
CG3853	Glut3	100253	Ubi-GAL4	HPD	98.3333	2.35702	100	0	0.966102	-3.33333	0.965517	-3.44828	NO PHENOTYPE	NO PHENOTYPE
CG3853	Glut3	100253	Ubi-GAL4	HSD	95	2.35702	96.5517	4.8766
CG17533	GstE8	100516	Tub-GAL4	HPD	40	23.5702	0	0	0.5	-20	N/A	0	NO PHENOTYPE	NO PHENOTYPE
CG17533	GstE8	100516	Tub-GAL4	HSD	20	9.42809	0	0
CG17533	GstE8	100516	Ubi-GAL4	HPD	100	0	5	7.07107	0.983333	-1.66667	0.333333	-3.33333	NO PHENOTYPE	NO PHENOTYPE
CG17533	GstE8	100516	Ubi-GAL4	HSD	98.3333	2.35702	1.66667	2.35702
CG7097	hppy	103580	Tub-GAL4	HPD	90	6.66667	18.6582	9.91339	0.777778	-20	1.10401	1.94069	NO PHENOTYPE	NO PHENOTYPE
CG7097	hppy	103580	Tub-GAL4	HSD	70	3.33333	20.5988	9.65835
CG7097	hppy	103580	Ubi-GAL4	HPD	90	4.71405	53.5714	5.05076	1.03704	3.33333	0.0333333	-51.7857	NO PHENOTYPE	HIT
CG7097	hppy	103580	Ubi-GAL4	HSD	93.3333	0	1.78571	2.52538
CG31072	Lerp	108740	Tub-GAL4	HPD	95	2.35702	100	0	0.807018	-18.3333	0.932381	-6.7619	NO PHENOTYPE	NO PHENOTYPE
CG31072	Lerp	108740	Tub-GAL4	HSD	76.6667	9.42809	93.2381	3.90592
CG31072	Lerp	108740	Ubi-GAL4	HPD	90	9.42809	100	0	1	0	0.980769	-1.92308	NO PHENOTYPE	NO PHENOTYPE
CG31072	Lerp	108740	Ubi-GAL4	HSD	90	4.71405	98.0769	2.71964
CG8585	lh	110274	Tub-GAL4	HPD	15	2.35702	0	0	0.444444	-8.33333	N/A	0	HIT	NO PHENOTYPE
CG8585	lh	110274	Tub-GAL4	HSD	6.66667	0	0	0
CG8585	lh	110274	Ubi-GAL4	HPD	98.3333	2.35702	8.50575	2.60085	0.983051	-1.66667	0.195946	-6.83908	NO PHENOTYPE	NO PHENOTYPE
CG8585	lh	110274	Ubi-GAL4	HSD	96.6667	4.71405	1.66667	2.35702
CG3979	Indy	9981	Tub-GAL4	HPD	90	14.1421	98.3333	2.35702	1.03704	3.33333	0.999416	-0.0574713	NO PHENOTYPE	NO PHENOTYPE
CG3979	Indy	9981	Tub-GAL4	HSD	93.3333	4.71405	98.2759	2.4383
CG3979	Indy	9981	Ubi-GAL4	HPD	93.3333	4.71405	100	0	1.03571	3.33333	0.983333	-1.66667	NO PHENOTYPE	NO PHENOTYPE
CG3979	Indy	9981	Ubi-GAL4	HSD	96.6667	4.71405	98.3333	2.35702
CG10633	lr64a	9011	Tub-GAL4	HPD	90	4.71405	39.011	4.66224	0.703704	-26.6667	0.2777	-28.1777	NO PHENOTYPE	NO PHENOTYPE
CG10633	lr64a	9011	Tub-GAL4	HSD	63.3333	4.71405	10.8333	8.24958
CG10633	lr64A	9011	Ubi-GAL4	HPD	96.6667	0	100	0	0.931034	-6.66667	0.962963	-3.7037	NO PHENOTYPE	NO PHENOTYPE
CG10633	lr64A	9011	Ubi-GAL4	HSD	90	0	96.2963	5.23783
CG11669	Mal-A7	15795	Tub-GAL4	HPD	93.3333	3.33333	98.7654	2.13833	0.928571	-6.66667	1.0125	1.23457	NO PHENOTYPE	NO PHENOTYPE
CG11669	Mal-A7	15795	Tub-GAL4	HSD	86.6667	5.7735	100	0
CG11669	Mal-A7	15795	Tub-GAL4	HPD	98.3333	2.35702	100	0	0.881356	-11.6667	0.98	-2	NO PHENOTYPE	NO PHENOTYPE
CG11669	Mal-A7	15795	Tub-GAL4	HSD	86.6667	4.71405	98	2.82843
CG11669	Mal-A7	15795	Ubi-GAL4	HPD	100	0	98.3333	2.35702	0.95	-5	1.01695	1.66667	NO PHENOTYPE	NO PHENOTYPE
CG11669	Mal-A7	15795	Ubi-GAL4	HSD	95	2.35702	100	0
CG33106	mask	103411	Tub-GAL4	HPD	18.3333	2.35702	0	0	0.0909091	-16.6667	N/A	0	HIT	NO PHENOTYPE
CG33106	mask	103411	Tub-GAL4	HSD	1.66667	2.35702	0	0
CG33106	mask	103411	Ubi-GAL4	HPD	91.6667	2.35702	0	0	0.981818	-1.66667	N/A	0	NO PHENOTYPE	NO PHENOTYPE
CG33106	mask	103411	Ubi-GAL4	HSD	90	4.71405	0	0
CG4482	mol	104668	Tub-GAL4	HPD	13.3333	0	0	0	0.625	-5	N/A	0	NO PHENOTYPE	NO PHENOTYPE
CG4482	mol	104668	Tub-GAL4	HSD	8.33333	2.35702	0	0
CG4482	mol	104668	Ubi-GAL4	HPD	96.6667	0	100	0	0.896552	-10	0.884444	-11.5556	NO PHENOTYPE	NO PHENOTYPE
CG4482	mol	104668	Ubi-GAL4	HSD	86.6667	4.71405	88.4444	0.628539
CG16973	msn	101517	Tub-GAL4	HPD	75	7.07107	0	0	0.377778	-46.6667	N/A	0	HIT	NO PHENOTYPE
CG16973	msn	101517	Tub-GAL4	HSD	28.3333	2.35702	0	0
CG16973	msn	101517	Ubi-GAL4	HPD	96.6667	4.71405	0	0	0.913793	-8.33333	N/A	0	NO PHENOTYPE	NO PHENOTYPE
CG16973	msn	101517	Ubi-GAL4	HSD	88.3333	2.35702	0	0
CG4118	nxf2	101676	Tub-GAL4	HPD	95	2.35702	0	0	0.894737	-10	N/A	0	NO PHENOTYPE	NO PHENOTYPE
CG4118	nxf2	101676	Tub-GAL4	HSD	85	11.7851	0	0
CG4118	nxf2	101670	Ubi-GAL4	HPD	95	2.35702	31.5887	0.783739	0.964912	-3.33333	0.232402	-24.2474	NO PHENOTYPE	NO PHENOTYPE
CG4118	nxf2	101670	Ubi-GAL4	HSD	91.6667	2.35702	7.34127	5.33136
CG6919	Octbeta1R	110537	Tub-GAL4	HPD	96.6667	5.7735	0	0	0.977011	-2.22222	N/A	0	NO PHENOTYPE	NO PHENOTYPE
CG6919	Octbeta1R	110537	Tub-GAL4	HSD	94.4444	5.09175	0	0
CG6919	Octbeta1R	110537	Ubi-GAL4	HPD	96.6667	0	60.3448	17.0681	0.913793	-8.33333	0.62792	-22.4531	NO PHENOTYPE	NO PHENOTYPE
CG6919	Octbeta1R	110537	Ubi-GAL4	HSD	88.3333	2.35702	37.8917	11.6844
CG9907	para	104775	Ubi-GAL4	HPD	0	0	0	0	N/A	0	N/A	0	NO PHENOTYPE	NO PHENOTYPE
CG9907	para	104775	Ubi-GAL4	HSD	0	0	0	0
CG31481	pb	105751	Tub-GAL4	HPD	95	2.35702	64.9631	4.09286	0.929825	-6.66667	1.48436	31.4655	NO PHENOTYPE	NO PHENOTYPE
CG31481	pb	105751	Tub-GAL4	HSD	88.3333	7.07107	96.4286	5.05076
CG31481	pb	105751	Ubi-GAL4	HPD	96.6667	4.71405	100	0	0.965517	-3.33333	0.982759	-1.72414	NO PHENOTYPE	NO PHENOTYPE
CG31481	pb	105751	Ubi-GAL4	HSD	93.3333	4.71405	98.2759	2.4383
CG13758	Pdfr	106381	Tub-GAL4	HPD	15	21.2132	0	0	N/A	-15	N/A	0	HIT	NO PHENOTYPE
CG13758	Pdfr	106381	Tub-GAL4	HSD	0	0	0	0
CG13758	Pdfr	106381	Ubi-GAL4	HPD	98.8889	1.9245	96.6284	3.33399	0.910112	-8.88889	1.02212	2.13708	NO PHENOTYPE	NO PHENOTYPE
CG13758	Pdfr	106381	Ubi-GAL4	HSD	90	0	98.7654	2.13833
CG44099	pHCl	103247	Tub-GAL4	HPD	83.3333	4.71405	97.9167	2.94628	0.94	-5	0.956522	-4.25725	NO PHENOTYPE	NO PHENOTYPE
CG44099	pHCl	103247	Tub-GAL4	HSD	78.3333	2.35702	93.6594	2.81818
CG44099	pHCl	103247	Ubi-GAL4	HPD	95	2.35702	100	0	0.964912	-3.33333	0.982143	-1.78571	NO PHENOTYPE	NO PHENOTYPE
CG44099	pHCl	103247	Ubi-GAL4	HSD	91.6667	2.35702	98.2143	2.52538
CG4141	Pi3K92E	38986	Tub-GAL4	HPD	23.3333	14.1421	100	0	0.928571	-1.66667	1	0	NO PHENOTYPE	NO PHENOTYPE
CG4141	Pi3K92E	38986	Tub-GAL4	HSD	21.6667	7.07107	100	0
CG4141	Pi3K92F	88986	Ubi-GAL4	HPD	96.6667	0	93.1034	4.8766	0.896552	-10	0.642058	-33.3257	NO PHENOTYPE	NO PHENOTYPE
CG4141	Pi3K92F	88986	Ubi-GAL4	HSD	86.6667	4.71405	59.7778	5.97112
CG2049	Pkn	108870	Tub-GAL4	HPD	90	4.71405	18.4066	4.27372	0.037037	-86.6667	N/A	-18.4066	HIT	HIT
CG2049	Pkn	108870	Tub-GAL4	HSD	3.33333	0	0	0
CG2049	Pkn	108870	Ubi-GAL4	HPD	98.3333	2.35702	96.6092	0.0812766	0.949153	-5	0.998083	-0.185185	NO PHENOTYPE	NO PHENOTYPE
CG2049	Pkn	108870	Ubi-GAL4	HSD	93.3333	4.71405	96.424	0.180615
CG11516	Ptp99A	108505	Tub-GAL4	HPD	83.3333	4.71405	95.9936	0.226637	0.9	-8.33333	0.895893	-9.99359	NO PHENOTYPE	NO PHENOTYPE
CG11516	Ptp99A	108505	Tub-GAL4	HSD	75	11.7851	86	8.48528
CG11516	Ptp99A	108505	Ubi-GAL4	HPD	76.6667		95.6522		1	0	1	0	NO PHENOTYPE	NO PHENOTYPE
CG11516	Ptp99A	108505	Ubi-GAL4	HSD	76.6667		95.6522
CG5771	Rab11	108382	Ubi-GAL4	HPD	0	0	0	0	N/A	0	N/A	0	NO PHENOTYPE	NO PHENOTYPE
CG5771	Rab11	108382	Ubi-GAL4	HSD	0	0	0	0
CG42667	rdgA	104660	Tub-GAL4	HPD	88.3333	7.07107	2	2.82843	0.90566	-8.33333	N/A	-2	NO PHENOTYPE	NO PHENOTYPE
CG42667	rdgA	104660	Tub-GAL4	HSD	80	0	0	0
CG42667	rdgA	104660	Ubi-GAL4	HPD	93.3333	4.71405	83.7165	8.39859	0.982143	-1.66667	0.717337	-23.6636	NO PHENOTYPE	NO PHENOTYPE
CG42667	rdgA	104660	Ubi-GAL4	HSD	91.6667	2.35702	60.0529	4.11544
CG6114	sff	100717	Tub-GAL4	HPD	96.6667	0	0	0	0.844828	-15	N/A	0	NO PHENOTYPE	NO PHENOTYPE
CG6114	sff	100717	Tub-GAL4	HSD	81.6667	16.4992	0	0
CG6114	sff	100717	Ubi-GAL4	HPD	98.3333	2.35702	47.1839	22.8387	0.966102	-3.33333	0.22316	-36.6544	NO PHENOTYPE	NO PHENOTYPE
CG6114	sff	100717	Ubi-GAL4	HSD	95	2.35702	10.5296	0.261246
CG4091	sigmar	104568	Tub-GAL4	HPD	91.6667	7.07107	29.3767	7.40868	0.836364	-15	N/A	-29.3767	NO PHENOTYPE	HIT
CG4091	sigmar	104568	Tub-GAL4	HSD	76.6667	0	0	0
CG4091	sigmar	104568	Ubi-GAL4	HPD	90	4.71405	96.2912	0.19426	1.01852	1.66667	1.03852	3.70879	NO PHENOTYPE	NO PHENOTYPE
CG4091	sigmar	104568	Ubi-GAL4	HSD	91.6667	2.35702	100	0
CG4505	sima	106504	Tub-GAL4	HPD	78.3333	11.7851	58.3333	11.7851	0.425532	-45	0.233766	-44.697	HIT	NO PHENOTYPE
CG4505	sima	106504	Tub-GAL4	HSD	33.3333	4.71405	13.6364	19.2847
CG45051	sima	106504	Ubi-GAL4	HPD	95	2.35702	100	0	1	0	1	0	NO PHENOTYPE	NO PHENOTYPE
CG45051	sima	106504	Ubi-GAL4	HSD	95	7.07107	100	0
CG5216	Sir2	108241	Tub-GAL4	HPD	93.3333		82.1429		0.678571	-30	0.576659	-34.7744	NO PHENOTYPE	NO PHENOTYPE
CG5216	Sir2	108241	Tub-GAL4	HSD	63.3333		47.3684
CG5216	Sir2	108241	Ubi-GAL4	HPD	85	2.35702	98	2.82843	0.901961	-8.33333	1.02041	2	NO PHENOTYPE	NO PHENOTYPE
CG5216	Sir2	108241	Ubi-GAL4	HSD	76.6667	0	100	0
CG3187	Sirt4	110639	Ubi-GAL4	HPD	98.3333	2.35702	82.9885	5.20171	0.966102	-3.33333	0.9506	-4.09962	NO PHENOTYPE	NO PHENOTYPE
CG3187	Sirt4	110639	Ubi-GAL4	HSD	95	7.07107	78.8889	1.57135
CG43756	Slob	100987	Ubi-GAL4	HPD	98.3333	2.35702	98.3333	2.35702	0.949153	-5	1.01695	1.66667	NO PHENOTYPE	NO PHENOTYPE
CG43756	Slob	100987	Ubi-GAL4	HSD	93.3333	0	100	0
CG9218	sm	108351	Ubi-GAL4	HPD	88.3333	2.35702	88.7464	5.03637	1	0	0.744783	-22.6496	NO PHENOTYPE	NO PHENOTYPE
CG9218	sm	108351	Ubi-GAL4	HSD	88.3333	2.35702	66.0969	4.43201
CG4013	Smr	106701	Tub-GAL4	HPD	7.77778	6.93889	66.6667	57.735	1.28571	2.22222	1.55	36.6667	NO PHENOTYPE	NO PHENOTYPE
CG4013	Smr	106701	Tub-GAL4	HSD	10	5.7735	103.333	45.0925
CG4013	Smr	106701	Ubi-GAL4	HPD	88.3333	2.35702	0	0	N/A	-88.3333	N/A	0	HIT	NO PHENOTYPE
CG4013	Smr	106701	Ubi-GAL4	HSD	0	0	0	0
CG7417	Tab2	100326	Tub-GAL4	HPD	97.7778	5.09175	94.2449	2.19387	0.806818	-18.8889	0.619313	-35.8779	NO PHENOTYPE	NO PHENOTYPE
CG7417	Tab2	100326	Tub-GAL4	HSD	78.8889	13.4715	58.3671	17.9265
CG7417	Tab2	100326	Ubi-GAL4	HPD	96.6667	4.71405	98.3333	2.35702	0.931034	-6.66667	1.01695	1.66667	NO PHENOTYPE	NO PHENOTYPE
CG7417	Tab2	100326	Ubi-GAL4	HSD	90	4.71405	100	0
CG1378	tll	6236	Tub-GAL4	HPD	8.33333	7.07107	75	35.3553	N/A	-8.33333	N/A	-75	HIT	HIT
CG1378	tll	6236	Tub-GAL4	HSD	0	0	0	0
CG1378	tll	6236	Ubi-GAL4	HPD	95	2.35702	94.7044	2.61246	1.01754	1.66667	0.128218	-82.5616	NO PHENOTYPE	HIT
CG1378	tll	6236	Ubi-GAL4	HSD	96.6667	4.71405	12.1429	3.03046
CG4448	wda	34847	Tub-GAL4	HPD	45	11.7851	0	0	0.592593	-18.3333	N/A	0	NO PHENOTYPE	NO PHENOTYPE
CG4448	wda	34847	Tub-GAL4	HSD	26.6667	4.71405	0	0
CG4448	wda	34847	Ubi-GAL4	HPD	98.3333	2.35702	94.9425	2.27575	0.898305	-10	0.537137	-43.9454	NO PHENOTYPE	NO PHENOTYPE
CG4448	wda	34847	Ubi-GAL4	HSD	88.3333	2.35702	50.9972	4.0291
CG4334	Zip88E	106785	Ubi-GAL4	HPD	81.6667	16.4992	100	0	0.938776	-5	1	0	NO PHENOTYPE	NO PHENOTYPE
CG4334	Zip88E	106785	Ubi-GAL4	HSD	76.6667	4.71405	100	0

## Sheet: HFDcoco
HFDcoco
CG number	Gene	RNAi	Driver	Diet	Pupation AVE	Pupation STDEV	Eclosion AVE	Eclosion STDEV	Pupation HFDcoco/HPD	Pupation HFDcoco - HPD	Eclosion HFDcoco/HPD	Eclosion HFDcoco - HPD	PUPATION Phenotype	ECLOSION phenotype
CG11198	ACC	108631	Ubi-GAL4	HPD	85	7.07107	0	0	0.921569	-6.66667	N/A	0	NO PHENOTYPE	NO PHENOTYPE
CG11198	ACC	108631	Ubi-GAL4	HFDcoco	78.3333	7.07107	0	0
CG9753	AdoR	1386	Ubi-GAL4	HPD	0	0	0	0	N/A	0	N/A	0	NO PHENOTYPE	NO PHENOTYPE
CG9753	AdoR	1386	Ubi-GAL4	HFDcoco	0	0	0	0
CG7439	ago	100356	Tub-GAL4	HPD	95	2.35702	94.766	2.35122	0.666667	-31.6667	0.716788	-26.8388	NO PHENOTYPE	NO PHENOTYPE
CG7439	ago	100356	Tub-GAL4	HFDcoco	63.3333	9.42809	67.9272	28.72
CG9556	alien	48044	Ubi-GAL4	HPD	60	23.5702	0	0	0.277778	-43.3333	N/A	0	HIT	NO PHENOTYPE
CG9556	alien	48044	Ubi-GAL4	HFDcoco	16.6667	9.42809	0	0
CG8049	Btk29A	106962	Ubi-GAL4	HPD	98.3333	2.35702	45.7471	1.30043	0.983051	-1.66667	0.150754	-38.8506	NO PHENOTYPE	NO PHENOTYPE
CG8049	Btk29A	106962	Ubi-GAL4	HFDcoco	96.6667	0	6.89655	0
CG6027	cdi	43634	Ubi-GAL4	HPD	96.6667	0	96.5517	4.8766	0.948276	-5	0.364011	-61.4058	NO PHENOTYPE	NO PHENOTYPE
CG6027	cdi	43634	Ubi-GAL4	HFDcoco	91.6667	7.07107	35.1459	15.5676
CG11069	CG11069	101080	Tub-GAL4	HPD	96.6667	0	6.89655	0	0.258621	-71.6667	N/A	-6.89655	HIT	HIT
CG11069	CG11069	101080	Tub-GAL4	HFDcoco	25	7.07107	0	0
CG15279	CG15279	108759	Ubi-GAL4	HPD	81.6667	11.7851	100	0	1.04082	3.33333	0.353846	-64.6154	NO PHENOTYPE	NO PHENOTYPE
CG15279	CG15279	108759	Ubi-GAL4	HFDcoco	85	2.35702	35.3846	6.52714
CG15390	CG15390	100029	Ubi-GAL4	HPD	93.3333	9.42809	0	0	0.910714	-8.33333	N/A	0	NO PHENOTYPE	NO PHENOTYPE
CG15390	CG15390	100029	Ubi-GAL4	HFDcoco	85	2.35702	0	0
CG18769	CG18769	110781	Ubi-GAL4	HPD	87.7778	1.9245	3.79867	3.84703	0.860759	-12.2222	0.381522	-2.3494	NO PHENOTYPE	NO PHENOTYPE
CG18769	CG18769	110781	Ubi-GAL4	HFDcoco	75.5556	5.09175	1.44928	2.51022
CG2772	CG2772	15577	Tub-GAL4	HPD	95	7.07107	96.2963	5.23783	0.719298	-26.6667	0.717391	-27.2142	NO PHENOTYPE	NO PHENOTYPE
CG2772	CG2772	15577	Tub-GAL4	HFDcoco	68.3333	11.7851	69.0821	19.1295
CG31773	CG31773	104738	Tub-GAL4	HPD	86.6667	0	100	0	0.769231	-20	0.575	-42.5	NO PHENOTYPE	NO PHENOTYPE
CG31773	CG31773	104738	Tub-GAL4	HFDcoco	66.6667	0	57.5	17.6777
CG31886	CG31886	105457	Ubi-GAL4	HPD	93.3333	0	92.8571	5.05076	0.821429	-16.6667	0.32634	-62.5541	NO PHENOTYPE	NO PHENOTYPE
CG31886	CG31886	105457	Ubi-GAL4	HFDcoco	76.6667	4.71405	30.303	4.2855
CG32373	CG32373	101586	Ubi-GAL4	HPD	93.3333	4.71405	71.3921	1.44492	0.892857	-10	0.364186	-45.3921	NO PHENOTYPE	NO PHENOTYPE
CG32373	CG32373	101586	Ubi-GAL4	HFDcoco	83.3333	0	26	19.799
CG32547	CG32547	101062	Tub-GAL4	HPD	35	49.4975	90.4762		0.952381	-1.66667	0.497368	-45.4762	NO PHENOTYPE	NO PHENOTYPE
CG32547	CG32547	101062	Tub-GAL4	HFDcoco	33.3333	47.1405	45
CG40006	CG40006	34691	Ubi-GAL4	HPD	93.3333	4.71405	100	0	0.785714	-20	0.34265	-65.735	NO PHENOTYPE	NO PHENOTYPE
CG40006	CG40006	34691	Ubi-GAL4	HFDcoco	73.3333	4.71405	34.265	5.41676
CG4582	CG4582	21882	Tub-GAL4	HPD	76.6667	4.71405	78.4091	4.82118	0.652174	-26.6667	0.425121	-45.0758	NO PHENOTYPE	NO PHENOTYPE
CG4582	CG4582	21882	Tub-GAL4	HFDcoco	50	0	33.3333	9.42809
CG5103	CG5103	108482	Tub-GAL4	HPD	91.6667	2.35702	98.1481	2.61891	0.709091	-26.6667	0.388779	-59.9903	NO PHENOTYPE	NO PHENOTYPE
CG5103	CG5103	108482	Tub-GAL4	HFDcoco	65	2.35702	38.1579	16.7473
CG5608	CG5608	40892	Tub-GAL4	HPD	90	4.71405	96.2912	0.19426	0.611111	-35	0.196164	-77.4023	NO PHENOTYPE	NO PHENOTYPE
CG5608	CG5608	40892	Tub-GAL4	HFDcoco	55	7.07107	18.8889	10.9994
CG7458	CG7458	12299	Tub-GAL4	HPD	86.6667	9.42809	94.0476	3.36718	0.865385	-11.6667	0.379747	-58.3333	NO PHENOTYPE	NO PHENOTYPE
CG7458	CG7458	12299	Tub-GAL4	HFDcoco	75	7.07107	35.7143	3.36718
CG9150	CG9150	16878	Tub-GAL4	HPD	76.6667	0	95.6522	6.14875	0.543478	-35	0.217237	-74.873	NO PHENOTYPE	NO PHENOTYPE
CG9150	CG9150	16878	Tub-GAL4	HFDcoco	41.6667	7.07107	20.7792	9.1832
CG9947	CG9947	105288	Tub-GAL4	HPD	85	11.7851	87.7329	7.24675	1	0	0.356852	-56.4252	NO PHENOTYPE	NO PHENOTYPE
CG9947	CG9947	105288	Tub-GAL4	HFDcoco	85	2.35702	31.3077	4.67778
CG15015	Cip4	108625	Tub-GAL4	HPD	88.3333	2.35702	71.7236	1.91382	0.603774	-35	0.0774578	-66.1681	NO PHENOTYPE	HIT
CG15015	Cip4	108625	Tub-GAL4	HFDcoco	53.3333	9.42809	5.55556	7.85674
CG7391	Clk	107576	Ubi-GAL4	HPD	98.3333	2.35702	66.092	0.812766	0.898305	-10	0.571163	-28.3427	NO PHENOTYPE	NO PHENOTYPE
CG7391	Clk	107576	Ubi-GAL4	HFDcoco	88.3333	2.35702	37.7493	1.00727
CG1411	CRMP	101510	Tub-GAL4	HPD	90	4.71405	96.2912	0.19426	0.666667	-30	0.408333	-56.9723	NO PHENOTYPE	NO PHENOTYPE
CG1411	CRMP	101510	Tub-GAL4	HFDcoco	60	4.71405	39.3189	10.9459
CG4974	dally	14136	Tub-GAL4	HPD	88.3333	11.7851	100	0	0.698113	-26.6667	0.242647	-75.7353	NO PHENOTYPE	NO PHENOTYPE
CG4974	dally	14136	Tub-GAL4	HFDcoco	61.6667	7.07107	24.2647	1.03986
CG14686	Desi	105692	Tub-GAL4	HPD	75	2.35702	84.2885	9.92185	0.866667	-10	0.541413	-38.6536	NO PHENOTYPE	NO PHENOTYPE
CG14686	Desi	105692	Tub-GAL4	HFDcoco	65	7.07107	45.6349	9.54033
CG11196	Dic3	100255	Tub-GAL4	HPD	80	0	56.25	20.6239	0.9375	-5	0.432148	-31.9417	NO PHENOTYPE	NO PHENOTYPE
CG11196	Dic3	100255	Tub-GAL4	HFDcoco	75	2.35702	24.3083	8.66415
CG18741	Dop1R2	105325	Tub-GAL4	HPD	98.3333	2.35702	94.8851	2.51958	0.79661	-20	0.2012	-75.7941	NO PHENOTYPE	NO PHENOTYPE
CG18741	Dop1R2	105325	Tub-GAL4	HFDcoco	78.3333	7.07107	19.0909	1.28565
CG11347	DOR	41186	Tub-GAL4	HPD	95	2.35702	41.9335	13.8461	0.912281	-8.33333	0.279102	-30.2298	NO PHENOTYPE	NO PHENOTYPE
CG11347	DOR	41186	Tub-GAL4	HFDcoco	86.6667	4.71405	11.7037	6.07588
CG6376	E2f	108837	Ubi-GAL4	HPD	96.6667	0	3.44828	0	0.862069	-13.3333	0.604167	-1.36494	NO PHENOTYPE	NO PHENOTYPE
CG6376	E2f	108837	Ubi-GAL4	HFDcoco	83.3333	4.71405	2.08333	2.94628
CG15112	ena	106484	Tub-GAL4	HPD	95	2.35702	52.8325	16.1973	0.719298	-26.6667	0.500362	-26.3971	NO PHENOTYPE	NO PHENOTYPE
CG15112	ena	106484	Tub-GAL4	HFDcoco	68.3333	7.07107	26.4354	7.61239
CG6643	Esyt2	28419	Tub-GAL4	HPD	88.3333	2.35702	90.5983	2.41746	0.735849	-23.3333	0.323164	-61.3202	NO PHENOTYPE	NO PHENOTYPE
CG6643	Esyt2	28419	Tub-GAL4	HFDcoco	65	11.7851	29.2781	16.4487
CG9526	frj	51451	Tub-GAL4	HPD	93.3333	4.71405	90.9962	2.98014	0.696429	-28.3333	0.300902	-63.6152	NO PHENOTYPE	NO PHENOTYPE
CG9526	frj	51451	Tub-GAL4	HFDcoco	65	7.07107	27.381	15.1523
CG13788	Gr28b	101727	Tub-GAL4	HPD	83.3333	14.1421	98.2143	2.52538	0.86	-11.6667	0.480064	-51.0652	NO PHENOTYPE	NO PHENOTYPE
CG13788	Gr28b	101727	Tub-GAL4	HFDcoco	71.6667	11.7851	47.1491	7.75336
CG9656	grn	105192	Ubi-GAL4	HPD	96.6667	4.71405	84.6429	6.56599	0.810345	-18.3333	0.0256834	-82.4689	NO PHENOTYPE	HIT
CG9656	grn	105192	Ubi-GAL4	HFDcoco	78.3333	2.35702	2.17391	3.07438
CG32575	hang	100952	Ubi-GAL4	HPD	100	0	100	0	0.85	-15	0.333077	-66.6923	NO PHENOTYPE	NO PHENOTYPE
CG32575	hang	100952	Ubi-GAL4	HFDcoco	85	2.35702	33.3077	1.84936
CG18402	InR	992	Ubi-GAL4	HPD	90	0	75.9259	7.85674	1.05556	5	N/A	-75.9259	NO PHENOTYPE	HIT
CG18402	InR	992	Ubi-GAL4	HFDcoco	95	2.35702	0	0
CG3173	IntS1	25825	Tub-GAL4	HPD	40	4.71405	87.0629	7.4172	0.875	-5	0.463855	-46.6783	NO PHENOTYPE	NO PHENOTYPE
CG3173	IntS1	25825	Tub-GAL4	HFDcoco	35	11.7851	40.3846	13.5982
CG11546	kermit	109297	Ubi-GAL4	HPD	95	2.35702	73.6453	3.13496	0.929825	-6.66667	0.38492	-45.2977	NO PHENOTYPE	NO PHENOTYPE
CG11546	kermit	109297	Ubi-GAL4	HFDcoco	88.3333	2.35702	28.3476	3.42473
CG17046	klar	32836	Ubi-GAL4	HPD	91.6667	2.35702	96.3624	0.0935326	0.981818	-1.66667	0.325009	-65.0438	NO PHENOTYPE	NO PHENOTYPE
CG17046	klar	32836	Ubi-GAL4	HFDcoco	90	4.71405	31.3187	6.21632
CG45074	kr-h1	51281	Ubi-GAL4	HPD	100	0	100	0	0.85	-15	0.477484	-52.2516	NO PHENOTYPE	NO PHENOTYPE
CG45074	kr-h1	51281	Ubi-GAL4	HFDcoco	85	11.7851	47.7484	18.3365
CG8709	Lpin	107707	Ubi-GAL4	HPD	86.6667	4.71405	28.963	4.29502	0.538462	-40	0.251758	-21.6713	NO PHENOTYPE	NO PHENOTYPE
CG8709	Lpin	107707	Ubi-GAL4	HFDcoco	46.6667	9.42809	7.29167	1.47314
CG42611	mgl	105387	Tub-GAL4	HPD	81.6667	2.35702	34.6667	1.88562	0.102041	-73.3333	2.40385	48.6667	HIT	NO PHENOTYPE
CG42611	mgl	105387	Tub-GAL4	HFDcoco	8.33333	2.35702	83.3333	23.5702
CG42273	mnb	107066	Tub-GAL4	HPD	88.3333	7.07107	25.1429	15.3543	0.283019	-63.3333	0.24858	-18.8929	HIT	NO PHENOTYPE
CG42273	mnb	107066	Tub-GAL4	HFDcoco	25	2.35702	6.25	8.83883
CG32296	Mrtf	103917	Ubi-GAL4	HPD	98.3333	2.35702	1.72414	2.4383	0.864407	-13.3333	N/A	-1.72414	NO PHENOTYPE		* only 1 eclosed on HPD, 0 on HFDcoco
CG32296	Mrtf	103917	Ubi-GAL4	HFDcoco	85	2.35702	0	0
CG31481	pb	105751	Tub-GAL4	HPD	83.3333	0	96	0	0.88	-10	0.189394	-77.8182	NO PHENOTYPE	NO PHENOTYPE
CG31481	pb	105751	Tub-GAL4	HFDcoco	73.3333	0	18.1818	6.42824
CG9181	Ptp61F	108888	Tub-GAL4	HPD	78.3333	2.35702	95.6522	6.14875	0.723404	-21.6667	0.491979	-48.5934	NO PHENOTYPE	NO PHENOTYPE
CG9181	Ptp61F	108888	Tub-GAL4	HFDcoco	56.6667	0	47.0588	8.3189
CG15516	Ptp99A	108505	Tub-GAL4	HPD	81.6667	2.35702	97.9167	2.94628	0.734694	-21.6667	0.255319	-72.9167	NO PHENOTYPE	NO PHENOTYPE
CG15516	Ptp99A	108505	Tub-GAL4	HFDcoco	60	0	25	3.92837
CG42667	rdgA	104660	Tub-GAL4	HPD	68.3333	30.6413	16.1376	17.5841	0.95122	-3.33333	N/A	-16.1376	NO PHENOTYPE	HIT
CG42667	rdgA	104660	Tub-GAL4	HFDcoco	65	2.35702	0	0
CG32239	RhoGEF64C	105252	Ubi-GAL4	HPD	95	7.07107	59.6296	0.523783	0.596491	-38.3333	0.667081	-19.8519	NO PHENOTYPE	NO PHENOTYPE
CG32239	RhoGEF64C	105252	Ubi-GAL4	HFDcoco	56.6667	37.7124	39.7778	22.3131
CG10052	Rx	106185	Ubi-GAL4	HPD	78.8889	10.7152	98.7179	2.22058	0.873239	-10	0.372367	-61.9587	NO PHENOTYPE	NO PHENOTYPE
CG10052	Rx	106185	Ubi-GAL4	HFDcoco	68.8889	10.1835	36.7593	8.63497
CG2621	sgg	101538	Ubi-GAL4	HPD	98.3333	2.35702	52.4713	5.93319	0.847458	-15	0.114348	-46.4713	NO PHENOTYPE	HIT
CG2621	sgg	101538	Ubi-GAL4	HFDcoco	83.3333	0	6	2.82843
CG43128	Shab	108861	Tub-GAL4	HPD	71.6667	2.35702	0	0	0.0232558	-70	N/A	0	HIT	NO PHENOTYPE
CG43128	Shab	108861	Tub-GAL4	HFDcoco	1.66667	2.35702	0	0
CG4871	SiaT (ST6Gal)	100284	Tub-GAL4	HPD	71.6667	7.07107	30.2174	0.307438	0.27907	-51.6667	0.827338	-5.21739	HIT	NO PHENOTYPE
CG4871	SiaT (ST6Gal)	100284	Tub-GAL4	HFDcoco	20	9.42809	25	0
CG4871	SiaT (ST6Gal)	100284	Ubi-GAL4	HPD	98.3333	2.35702	100	0	0.898305	-10	0.546296	-45.3704	NO PHENOTYPE	NO PHENOTYPE
CG4871	SiaT (ST6Gal)	100284	Ubi-GAL4	HFDcoco	88.3333	2.35702	54.6296	6.54729
CG11128	Slif	45590	Tub-GAL4	HPD	93.3333	0	96.4286	0	0.732143	-25	0.637604	-34.9453	NO PHENOTYPE	NO PHENOTYPE
CG11128	Slif	45590	Tub-GAL4	HFDcoco	68.3333	7.07107	61.4833	9.81153
CG8946	Sply	103485	Ubi-GAL4	HPD	93.3333	4.71405	65.9642	4.24445	0.892857	-10	0.112294	-58.5568	NO PHENOTYPE	HIT
CG8946	Sply	103485	Ubi-GAL4	HFDcoco	83.3333	9.42809	7.40741	10.4757
CG39921	srp	109521	Ubi-GAL4	HPD	95	2.35702	0	0	0.929825	-6.66667	N/A	0	NO PHENOTYPE	NO PHENOTYPE
CG39921	srp	109521	Ubi-GAL4	HFDcoco	88.3333	2.35702	0	0
CG7575	Tie	27087	Tub-GAL4	HPD	80	18.8562	87.8571	3.03046	0.916667	-6.66667	0.132791	-76.1905	NO PHENOTYPE	HIT
CG7575	Tie	27087	Tub-GAL4	HFDcoco	73.3333	9.42809	11.6667	4.71405
CG1443	wat	105518	Ubi-GAL4	HPD	98.3333	2.35702	18.6782	2.84468	0.694915	-30	0.79033	-3.91626	NO PHENOTYPE	NO PHENOTYPE
CG1443	wat	105518	Ubi-GAL4	HFDcoco	68.3333	2.35702	14.7619	7.40779
CG12891	whd	105400	Tub-GAL4	HPD	93.3333	4.71405	96.5517	4.8766	0.642857	-33.3333	0.271875	-70.3017	NO PHENOTYPE	NO PHENOTYPE
CG12891	whd	105400	Tub-GAL4	HFDcoco	60	9.42809	26.25	19.4454

## Sheet: HFDlard
HFDlard
CG number	Gene	RNAi	Driver	Diet	Pupation AVE	Pupation STDEV	Eclosion AVE	Eclosion STDEV	Pupation HFDlard/HPD	Pupation HFDlard - HPD	Eclosion HFDlard/HPD	Eclosion HFDlard - HPD	PUPATION Phenotype	ECLOSION phenotype
CG11221	CG11221	100163	Tub-GAL4	HPD	65	21.2132	0	0	1.28205	18.3333	N/A	0	NO PHENOTYPE	NO PHENOTYPE
CG11221	CG11221	100163	Tub-GAL4	HFDlard	83.3333	9.42809	0	0
CG8177	CG8177	109594	Ubi-GAL4	HPD	95	7.07107	0	0	1.05263	5	N/A	0	NO PHENOTYPE	NO PHENOTYPE
CG8177	CG8177	109594	Ubi-GAL4	HFDlard	100	0	0	0
CG9357	Cht8	106712	Tub-GAL4	HPD	85	2.35702	100	0	0.921569	-6.66667	0.608974	-39.1026	NO PHENOTYPE	NO PHENOTYPE
CG9357	Cht8	106712	Tub-GAL4	HFDlard	78.3333	11.7851	60.8974	38.9815
CG9357	Cht8	106712	Ubi-GAL4	HPD	96.6667	4.71405	98.2143	2.52538	0.982759	-1.66667	0.674608	-31.9581	NO PHENOTYPE	NO PHENOTYPE
CG9357	Cht8	106712	Ubi-GAL4	HFDlard	95	2.35702	66.2562	33.0912
CG4974	dally	14136	Tub-GAL4	HPD	71.6667	11.7851	95.2851	0.775336	1	0	0.92568	-7.08162	NO PHENOTYPE	NO PHENOTYPE
CG4974	dally	14136	Tub-GAL4	HFDlard	71.6667	2.35702	88.2035	10.2546
CG32356	ImpE1	104613	Tub-GAL4	HPD	56.6667	4.71405	0	0	0.411765	-33.3333	N/A	0	HIT	NO PHENOTYPE
CG32356	ImpE1	104613	Tub-GAL4	HFDlard	23.3333	32.9983	0	0
CG32356	ImpE1	104613	Ubi-GAL4	HPD	98.3333	2.35702	0	0	0.847458	-15	N/A	0	NO PHENOTYPE	NO PHENOTYPE
CG32356	ImpE1	104613	Ubi-GAL4	HFDlard	83.3333	4.71405	0	0
CG11516	Ptp99A	108505	Tub-GAL4	HPD	90	4.71405	96.4286	5.05076	0.981481	-1.66667	0.908152	-8.85673	NO PHENOTYPE	NO PHENOTYPE
CG11516	Ptp99A	108505	Tub-GAL4	HFDlard	88.3333	11.7851	87.5718	11.6835
CG13109	tai	15709	Ubi-GAL4	HPD	0	0	0	0	N/A	0	N/A	0	NO PHENOTYPE	NO PHENOTYPE
CG13109	tai	15709	Ubi-GAL4	HFDlard	0	0	0	0
CG9364	Treh	30731	Tub-GAL4	HPD	73.3333	0	0	0	0.75	-18.3333	N/A	0	NO PHENOTYPE	NO PHENOTYPE
CG9364	Treh	30731	Tub-GAL4	HFDlard	55	2.35702	0	0
CG9364	Treh	30731	Ubi-GAL4	HPD	100	0	98.3333	2.35702	0.95	-5	0.983051	-1.66667	NO PHENOTYPE	NO PHENOTYPE
CG9364	Treh	30731	Ubi-GAL4	HFDlard	95	7.07107	96.6667	4.71405

## Sheet: WD
WD
CG number	Gene	RNAi	Driver	Diet	Pupation AVE	Pupation STDEV	Eclosion AVE	Eclosion STDEV	Pupation WD/HPD	Pupation WD - HPD	Eclosion WD/HPD	Eclosion WD - HPD	PUPATION Phenotype	ECLOSION phenotype
CG8177	CG8177	109594	Ubi-GAL4	HPD	93.3333	4.71405	0	0	0.946429	-5	N/A	0	NO PHENOTYPE	NO PHENOTYPE
CG8177	CG8177	109594	Ubi-GAL4	WD	88.3333	7.07107	0	0
CG9743	CG9743	108185	Tub-GAL4	HPD	85	11.7851	97.8261	3.07438	1.11765	10	1.00397	0.388199	NO PHENOTYPE	NO PHENOTYPE
CG9743	CG9743	108185	Tub-GAL4	WD	95	2.35702	98.2143	2.52538
CG9743	CG9743	108185	Ubi-GAL4	HPD	98.3333	2.35702	100	0	0.983051	-1.66667	1	0	NO PHENOTYPE	NO PHENOTYPE
CG9743	CG9743	108185	Ubi-GAL4	WD	96.6667	4.71405	100	0
CG18285	igl	100159	Tub-GAL4	HPD	0	0	0	0	N/A	0	N/A	0	NO PHENOTYPE	NO PHENOTYPE
CG18285	igl	100159	Tub-GAL4	WD	0	0	0	0
CG18285	igl	100159	Ubi-GAL4	HPD	66.6667		0		1.2	13.3333	N/A	0	NO PHENOTYPE	NO PHENOTYPE
CG18285	igl	100159	Ubi-GAL4	WD	80		0
CG34412	tlk	105732	Tub-GAL4	HPD	0	0	0	0	N/A	0	N/A	0	NO PHENOTYPE	NO PHENOTYPE
CG34412	tlk	105732	Tub-GAL4	WD	0	0	0	0
CG34412	tlk	105732	Ubi-GAL4	HPD	60	4.71405	2.94118	4.15945	1.13889	8.33333	1.66746	1.96313	NO PHENOTYPE	NO PHENOTYPE
CG34412	tlk	105732	Ubi-GAL4	WD	68.3333	7.07107	4.90431	0.507493

## Sheet: HStD
HStD
CG number	Gene	RNAi	Driver	Diet	Pupation AVE	Pupation STDEV	Eclosion AVE	Eclosion STDEV	Pupation HStD/HPD	Pupation HStD - HPD	Eclosion HStD/HPD	Eclosion HStD - HPD	PUPATION Phenotype	ECLOSION phenotype
CG13633	Ast-A	103215	Tub-GAL4	HPD	83.3333	0	0	0	1.06	5	N/A	0	NO PHENOTYPE	NO PHENOTYPE
CG13633	Ast-A	103215	Tub-GAL4	HStD	88.3333	11.7851	0	0
CG13633	Ast-A	103215	Ubi-GAL4	HPD	96.6667	0	100	0	0.87931	-11.6667	1	0	NO PHENOTYPE	NO PHENOTYPE
CG13633	Ast-A	103215	Ubi-GAL4	HStD	85	21.2132	100	0
CG12321	CG12321	106486	Tub-GAL4	HPD	66.6667	4.71405	92.6065	3.01274	1.05	3.33333	1.07984	7.39348	NO PHENOTYPE	NO PHENOTYPE
CG12321	CG12321	106486	Tub-GAL4	HStD	70	14.1421	100	0
CG12321	CG12321	106486	Ubi-GAL4	HPD	96.6667	0	98.2759	2.4383	0.965517	-3.33333	1.01754	1.72414	NO PHENOTYPE	NO PHENOTYPE
CG12321	CG12321	106486	Ubi-GAL4	HStD	93.3333	4.71405	100	0
CG9134	CG9134	108295	Tub-GAL4	HPD	95	2.35702	96.5517	4.8766	0.964912	-3.33333	0.97886	-2.04114	NO PHENOTYPE	NO PHENOTYPE
CG9134	CG9134	108295	Tub-GAL4	HStD	91.6667	2.35702	94.5106	2.71245
CG9134	CG9134	108295	Ubi-GAL4	HPD	93.3333	4.71405	100	0	1.03571	3.33333	1	0	NO PHENOTYPE	NO PHENOTYPE
CG9134	CG9134	108295	Ubi-GAL4	HStD	96.6667	4.71405	100	0
CG15015	Cip-4	108625	Tub-GAL4	HPD	83.3333	18.8562	73.6453	3.13496	1	0	1.00036	0.0261774	NO PHENOTYPE	NO PHENOTYPE
CG15015	Cip-4	108625	Tub-GAL4	HStD	83.3333	9.42809	73.6715	5.80716
CG1015	Cip4	108625	Ubi-GAL4	HPD	95	7.07107	85.7407	6.0235	0.947368	-5	1.12465	10.6878	NO PHENOTYPE	NO PHENOTYPE
CG15015	Cip-4	108625	Ubi-GAL4	HStD	90	4.71405	96.4286	5.05076
CG18314	DopEcR	103494	Tub-GAL4	HPD	80	4.71405	93.6522	3.32033	1	0	0.98191	-1.69413	NO PHENOTYPE	NO PHENOTYPE
CG18314	DopEcR	103494	Tub-GAL4	HStD	80	9.42809	91.958	4.9448
CG18314	DopEcR	103494	Ubi-GAL4	HPD	100	0	100	0	0.983333	-1.66667	0.982759	-1.72414	NO PHENOTYPE	NO PHENOTYPE
CG18314	DopEcR	103494	Ubi-GAL4	HStD	98.3333	2.35702	98.2759	2.4383
CG7097	hppy	103580	Tub-GAL4	HPD	55	30.6413	0	0	1.57576	31.6667	N/A	0	NO PHENOTYPE	NO PHENOTYPE
CG7097	hppy	103580	Tub-GAL4	HStD	86.6667	0	0	0
CG7097	hppy	103580	Ubi-GAL4	HPD	91.6667	2.35702	3.63757	0.0935326	1.01818	1.66667	2.00125	3.64213	NO PHENOTYPE	NO PHENOTYPE
CG7097	hppy	103580	Ubi-GAL4	HStD	93.3333	4.71405	7.27969	5.41844
CG33183	Hr46	20157	Tub-GAL4	HPD	85	7.07107	2.08333	2.94628	1.09804	8.33333	9.42857	17.5595	NO PHENOTYPE	NO PHENOTYPE
CG33183	Hr46	20157	Tub-GAL4	HStD	93.3333	0	19.6429	2.52538
CG33183	Hr46	20157	Ubi-GAL4	HPD	88.3333	2.35702	66.0256	0.906547	1.01887	1.66667	0.898752	-6.68498	NO PHENOTYPE	NO PHENOTYPE
CG33183	Hr46	20157	Ubi-GAL4	HStD	90	4.71405	59.3407	3.10816
CG11206	Liprin-gamma	42945	Tub-GAL4	HPD	76.6667	0	95.6522	6.14875	1	0	0.977273	-2.17391	NO PHENOTYPE	NO PHENOTYPE
CG11206	Liprin-gamma	42945	Tub-GAL4	HStD	76.6667	0	93.4783	9.22313
CG11206	Liprin-gamma	42945	Ubi-GAL4	HPD	91.6667	2.35702	100	0	1	0	1	0	NO PHENOTYPE	NO PHENOTYPE
CG11206	Liprin-gamma	42945	Ubi-GAL4	HStD	91.6667	2.35702	100	0
CG42667	rdgA	104660	Tub-GAL4	HPD	83.3333	9.42809	28.1804	3.18824	1.02	1.66667	0.484643	-14.5229	NO PHENOTYPE	NO PHENOTYPE
CG42667	rdgA	104660	Tub-GAL4	HStD	85	7.07107	13.6574	1.63682
CG42667	rdgA	104660	Ubi-GAL4	HPD	98.3333	2.35702	71.2069	1.70681	1	0	1.2381	16.954	NO PHENOTYPE	NO PHENOTYPE
CG42667	rdgA	104660	Ubi-GAL4	HStD	98.3333	2.35702	88.1609	2.11319
CG32130	stv	34408	Tub-GAL4	HPD	13.3333		0		1	0	N/A	0	NO PHENOTYPE	NO PHENOTYPE
CG32130	stv	34408	Tub-GAL4	HStD	13.3333		0
CG23130	stv	34408	Ubi-GAL4	HPD	83.3333	4.71405	0	0	1.04	3.33333	N/A	0	NO PHENOTYPE	NO PHENOTYPE
CG32130	stv	34408	Ubi-GAL4	HStD	86.6667	14.1421	0	0
CG42333	Sytbeta	106559	Tub-GAL4	HPD	85	7.07107	84.7222	9.82093	0.901961	-8.33333	1.10209	8.64899	NO PHENOTYPE	NO PHENOTYPE
CG42333	Sytbeta	106559	Tub-GAL4	HStD	76.6667	4.71405	93.3712	3.48197
CG42333	Sytbeta	106559	Ubi-GAL4	HPD	98.3333	2.35702	100	0	1.01695	1.66667	1	0	NO PHENOTYPE	NO PHENOTYPE
CG42333	Sytbeta	106559	Ubi-GAL4	HStD	100	0	100	0
CG14026	tkv	105834	Tub-GAL4	HPD	0	0	0	0	N/A	0	N/A	0	NO PHENOTYPE	NO PHENOTYPE
CG14026	tkv	105834	Tub-GAL4	HStD	0	0	0	0
CG14026	tkv	105834	Ubi-GAL4	HPD	80	4.71405	0	0	0.833333	-13.3333	N/A	0	NO PHENOTYPE	NO PHENOTYPE
CG14026	tkv	105834	Ubi-GAL4	HStD	66.6667	14.1421	0	0
