# Supplementary material for: Genetic variation of macronutrient tolerance in Drosophila melanogaster
Source: Nat Commun. 2022 Mar 28;13:1637. doi: 10.1038/s41467-022-29183-x (PMC8960806; doi:10.1038/s41467-022-29183-x)
Supplement: Supplementary file 5 — Source Data [file 41467_2022_29183_MOESM5_ESM.xlsx]

## Sheet: Fig. 1b,1c,S1,2a,S2
Original data from DGRP screen
	High protein (10% yeast)
		dAEL	5				6				7				8				9				10				11				NON-ECLOSED				ECLOSED
BATCH	LINE #	Line #	A	B	C	D	A	B	C	D	A	B	C	D	A	B	C	D	A	B	C	D	A	B	C	D	A	B	C	D	A	B	C	D	A	B	C	D	Total pupation A	Total pupation B	Total pupation C	Total pupation D	Pupation % A	Pupation % B	Pupation % C	Pupation % D	Average pupation %	SD pupation %	Eclosion A
2	DGRP-21	28122	3	2	5	1	27	25	25	23	0	1	0	0	0	1	0	1	0	0	0	1	0	0	0	0					1	2	0	4					30	29	30	26	100	96.6667	100	86.6667	95.8333	6.3099	29
2	DGRP-26	28123	2	4	1	4	25	23	24	24	1	1	0	0	0	0	1	1	0	0	0	0	0	0	0	0					3	0	3	1					28	28	26	29	93.3333	93.3333	86.6667	96.6667	92.5	4.19435	25
21	DGRP-28	28124	0	0	0	0	3	10	11	2	19	16	15	23	4	1	0	3	2	1	0	0	0	0	0	0	0	2	0	0	3	3	0	3					28	30	26	28	93.3333	100	86.6667	93.3333	93.3333	5.44331	25
2	DGRP-31	55014	0	2	0	0	21	15	16	20	2	7	12	5	0	1	2	2	0	1	0	0	0	0	0	0					3	1	8	4					23	26	30	27	76.6667	86.6667	100	90	88.3333	9.6225	20
2	DGRP-32	55015	0	0	0	0	15	12	14	12	10	12	11	9	1	1	0	3	1	0	2	1	0	0	0	0					7	8	4	6					27	25	27	25	90	83.3333	90	83.3333	86.6667	3.849	20
2	DGRP-38	28125	7	6	7	1	8	6	6	16	1	0	1	3	0	0	0	1	0	0	0	0	0	0	0	0					2	0	3	4					16	12	14	21	53.3333	40	46.6667	70	52.5	12.874	14
2	DGRP-40	29651	1	0	0	0	28	26	29	27	0	3	1	3	0	0	0	0	0	0	0	0	0	0	0	0					2	2	0	1					29	29	30	30	96.6667	96.6667	100	100	98.3333	1.9245	27
2	DGRP-41	28126	1	0	0	0	23	22	22	21	2	4	1	5	0	1	4	3	0	0	0	0	0	0	0	0					7	3	5	4					26	27	27	29	86.6667	90	90	96.6667	90.8333	4.19435	19
21	DGRP-42	28127	0	0	0	0	4	1	2	1	4	6	9	8	3	2	4	6	2	0	2	0	0	1	0	0	1	0	1	2	3	2	2	3					14	10	18	17	46.6667	33.3333	60	56.6667	49.1667	11.9799	11
9	DGRP-45	28128	0	0	0	0	27	26	28	26	1	1	0	2	0	1	0	0	0	0	0	0	0	0	0	0					1	1	1	3					28	28	28	28	93.3333	93.3333	93.3333	93.3333	93.3333	0	27
1	DGRP-48	55016	0	1	1	0	8	10	6	6	9	8	9	6	2	0	1	2	2	0	1	2	0	0	0	0									16	15	14	10	21	19	18	16	70	63.3333	60	53.3333	61.6667	6.93889	16
1	DGRP-57	29652	0	3	2	1	22	19	24	26	5	6	2	2	1	0	0	0	0	0	0	0	0	0	0	0					5	1	4	2					28	28	28	29	93.3333	93.3333	93.3333	96.6667	94.1667	1.66667	23
2	DGRP-59	28129	0	1	0	0	23	24	18	24	5	2	9	4	1	2	1	2	0	0	2	0	0	0	0	0					0	2	1	0					29	29	30	30	96.6667	96.6667	100	100	98.3333	1.9245	29
19	DGRP-69	28130	0	0	0	0	1	5	2	1	13	13	11	13	5	4	8	7	2	1	3	3	0	0	0	1					4	7	13	14					21	23	24	25	70	76.6667	80	83.3333	77.5	5.69275	17
9	DGRP-73	28131	0	0	0	0	15	19	18	18	13	11	11	9	0	0	0	0	0	0	0	1	0	0	0	0					4	2	4	3					28	30	29	28	93.3333	100	96.6667	93.3333	95.8333	3.19142	24
20	DGRP-75	28132	0	0	0	0	27	29	30	28	2	1	0	1	1	0	0	0	0	0	0	0	0	0	0	0					1	0	0	3					30	30	30	29	100	100	100	96.6667	99.1667	1.66667	29
1	DGRP-83	28134	1	1	1	1	25	26	25	24	4	1	3	3	0	0	1	0	0	0	0	0	0	0	0	0					3	3	6	2					30	28	30	28	100	93.3333	100	93.3333	96.6667	3.849	27
9	DGRP-85	28274	1	0	4	3	16	20	14	17	0	0	0	0	1	1	1	1	1	0	0	1	0	2	1	0					2	3	3	4					19	23	20	22	63.3333	76.6667	66.6667	73.3333	70	6.08581	17
14	DGRP-88	28135	0	0	0	0	0	0	0	0	7	9	3	14	12	12	14	10	1	1	0	0	0	0	0	0									6	8	6	12	20	22	17	24	66.6667	73.3333	56.6667	80	69.1667	9.9536	6
1	DGRP-91	28136	0	0	0	0	4	5	7	5	13	18	15	12	4	1	4	7	1	2	1	1	0	0	1	0					2	6	2	3					22	26	28	25	73.3333	86.6667	93.3333	83.3333	84.1667	8.33333	20
5	DGRP-93	28137	0	1	0	5	23	21	17	15	0	0	0	4	1	0	2	2	0	0	0	1	0	0	0	0					1	1	0	3					24	22	19	27	80	73.3333	63.3333	90	76.6667	11.2217	23
1	DGRP-100	55017	0	0	2	2	14	18	19	14	8	3	5	6	2	2	4	2	1	0	0	0	0	0	0	0					5	2	6	5					25	23	30	24	83.3333	76.6667	100	80	85	10.3638	20
1	DGRP-101	28138	0	0	0	0	13	8	14	19	2	5	5	3	0	0	1	0	0	0	0	0	0	1	0	0					2	1	3	1					15	14	20	22	50	46.6667	66.6667	73.3333	59.1667	12.874	13
9	DGRP-105	28139	0	0	0	0	7	11	4	3	18	18	24	24	3	1	1	3	0	0	0	0	0	0	0	0					2	1	1	1					28	30	29	30	93.3333	100	96.6667	100	97.5	3.19142	26
2	DGRP-109	28140	0	3	0	0	15	13	11	14	2	2	1	0	1	0	0	0	0	0	0	0	0	0	0	0					1	0	1	0					18	18	12	14	60	60	40	46.6667	51.6667	10	17
1	DGRP-129	28141	1	0	0	0	9	10	12	8	13	15	10	15	2	2	3	3	0	0	2	1	1	0	0	0					2	3	6	6					26	27	27	27	86.6667	90	90	90	89.1667	1.66667	24
1	DGRP-136	28142	0	0	0	0	14	12	19	15	0	2	0	1	1	0	0	0	0	0	0	0	0	0	0	0					0	0	0	0					15	14	19	16	50	46.6667	63.3333	53.3333	53.3333	7.20082	15
10	DGRP-138	28143	0	0	0	0	17	17	9	18	12	9	18	11	0	0	1	0	0	0	0	0	0	0	0	0					6	5	8	6					29	26	28	29	96.6667	86.6667	93.3333	96.6667	93.3333	4.71405	23
1	DGRP-142	28144	0	0	2	5	5	13	14	14	11	12	3	2	3	2	3	2	3	0	1	0	1	0	0	0					7	1	6	3					23	27	23	23	76.6667	90	76.6667	76.6667	80	6.66667	16
3	DGRP-149	28145	0	0	0	0	14	5	9	9	12	14	17	14	2	5	2	4	0	1	0	0	0	0	0	0					2	1	4	3					28	25	28	27	93.3333	83.3333	93.3333	90	90	4.71405	26
3	DGRP-153	28146	0	0	0	0	3	3	1	0	20	17	17	22	1	5	6	1	0	0	0	1	0	0	0	0					5	10	5	6					24	25	24	24	80	83.3333	80	80	80.8333	1.66667	19
20	DGRP-158	28147	0	0	0	0	21	14	24	22	8	13	1	4	0	0	1	0	0	0	0	1	0	0	0	0					3	5	0	3					29	27	26	27	96.6667	90	86.6667	90	90.8333	4.19435	26
9	DGRP-161	28148	0	0	0	0	0	0	2	3	25	26	26	26	0	2	1	1	0	0	0	0	1	0	0	0					4	4	5	3					26	28	29	30	86.6667	93.3333	96.6667	100	94.1667	5.69275	22
3	DGRP-176	28149	1	0	0	0	18	16	15	15	8	13	11	14	0	1	2	1	0	0	0	0	0	0	0	0					7	7	12	8					27	30	28	30	90	100	93.3333	100	95.8333	5	20
14	DGRP-177	28150	0	0	0	0	8	13	14	9	18	15	13	18	2	0	2	0	0	0	0	0	0	0	0	0					3	2	6	1					28	28	29	27	93.3333	93.3333	96.6667	90	93.3333	2.72166	25
3	DGRP-181	28151	0	0	0	0	6	0	10	5	18	24	14	16	2	4	3	1	0	0	0	0	0	0	0	0					7	12	5	3					26	28	27	22	86.6667	93.3333	90	73.3333	85.8333	8.76652	19
3	DGRP-189	28152	0	0	0	0	19	19	12	12	5	9	16	17	3	1	0	1	1	1	0	0	0	0	0	0					4	2	1	2					28	30	28	30	93.3333	100	93.3333	100	96.6667	3.849	24
3	DGRP-195	28153	0	0	0	0	25	24	25	20	4	5	4	10	0	0	0	0	0	0	1	0	0	0	0	0					1	1	1	2					29	29	30	30	96.6667	96.6667	100	100	98.3333	1.9245	28
3	DGRP-208	25174	14	14	12	0	15	14	16	28	1	1	1	1	0	0	0	0	0	0	0	0	0	0	0	0					0	1	0	0					30	29	29	29	100	96.6667	96.6667	96.6667	97.5	1.66667	30
3	DGRP-217	28154	0	0	0	0	8	6	5	5	21	21	24	22	1	1	1	0	0	1	0	0	0	0	0	0					2	1	3	4					30	29	30	27	100	96.6667	100	90	96.6667	4.71405	28
10	DGRP-223	28155	0	0	0	0	5	4	8	11	22	18	19	14	3	1	1	1	0	0	0	0	0	0	0	0					3	2	5	6					30	23	28	26	100	76.6667	93.3333	86.6667	89.1667	9.9536	27
20	DGRP-227	28156	0	0	0	0	0	0	1	1	5	8	8	3	4	5	3	2	0	2	2	2	0	0	0	0	6	6	4	5					1	1	1	2	15	21	18	13	50	70	60	43.3333	55.8333	11.6667	1
20	DGRP-228	28157	0	0	0	0	15	16	18	16	12	9	10	10	2	1	0	0	0	0	0	0	0	0	0	0					3	0	4	2					29	26	28	26	96.6667	86.6667	93.3333	86.6667	90.8333	5	26
5	DGRP-229	29653	0	1	0	0	9	11	19	17	15	12	8	7	3	2	1	1	0	1	0	0	0	0	0	0									9	1	0	1	27	27	28	25	90	90	93.3333	83.3333	89.1667	4.19435	9
10	DGRP-235	28275	0	0	0	0	1	1	3	5	27	28	27	22	2	0	0	1	0	0	0	1	0	0	0	0									0	0	0	0	30	29	30	29	100	96.6667	100	96.6667	98.3333	1.9245	0
5	DGRP-237	28160	16	11	6	14	7	7	7	5	0	0	3	4	2	1	0	0	0	0	1	0	0	0	0	0					5	2	2	1					25	19	17	23	83.3333	63.3333	56.6667	76.6667	70	12.1716	20
2	DGRP-239	28161	5	8	6	3	22	21	19	25	0	0	0	1	1	0	0	0	0	0	0	0	0	0	0	0					3	1	1	4					28	29	25	29	93.3333	96.6667	83.3333	96.6667	92.5	6.3099	25
14	DGRP-256	28162	0	0	0	0	17	20	25	20	5	7	4	8	0	0	0	0	0	0	0	0	0	0	0	0					3	7	2	6					22	27	29	28	73.3333	90	96.6667	93.3333	88.3333	10.3638	19
11	DGRP-280	28164	0	0	0	0	26	16	23	21	4	12	7	8	0	0	0	0	0	0	0	0	0	0	0	0					1	1	0	2					30	28	30	29	100	93.3333	100	96.6667	97.5	3.19142	29
20	DGRP-287	28165	0	0	0	0	0	0	4	3	21	16	16	10	5	4	3	12	1	0	1	2	0	0	0	0	0	3	0	0	1	2	2	1					27	23	24	27	90	76.6667	80	90	84.1667	6.87184	26
10	DGRP-301	25175	0	0	0	0	0	0	1	0	11	9	10	4	0	1	1	4	0	2	0	1	5	8	11	1					7	12	11	2					16	20	23	10	53.3333	66.6667	76.6667	33.3333	57.5	18.733	9
10	DGRP-303	25176	0	0	0	0	1	0	0	0	24	21	20	20	3	6	7	4	0	0	0	1	0	0	0	0					1	4	2	3					28	27	27	25	93.3333	90	90	83.3333	89.1667	4.19435	27
16	DGRP-304	25177	0	0	0	0	22	21	16	14	4	7	9	14	0	2	1	0	0	0	0	0	0	0	0	0					1	4	2	2					26	30	26	28	86.6667	100	86.6667	93.3333	91.6667	6.38285	25
5	DGRP-306	37525	1	1	0	1	27	29	28	28	1	0	1	1	0	0	0	0	0	0	0	0	0	0	0	0					0	1	1	0					29	30	29	30	96.6667	100	96.6667	100	98.3333	1.9245	29
5	DGRP-307	25179	0	0	0	0	8	25	17	23	12	4	8	5	2	0	0	0	0	0	0	0	0	0	0	0					4	1	2	2					22	29	25	28	73.3333	96.6667	83.3333	93.3333	86.6667	10.5409	18
5	DGRP-309	28166	0	0	0	0	19	24	24	19	1	2	2	3	0	0	0	0	0	0	0	0	0	0	0	0					1	0	1	1					20	26	26	22	66.6667	86.6667	86.6667	73.3333	78.3333	10	19
21	DGRP-310	28276	0	0	0	0	0	0	0	2	10	8	4	10	2	2	3	0	2	0	0	0	1	0	0	2	0	0	1	0	1	2	3	2					15	10	8	14	50	33.3333	26.6667	46.6667	39.1667	11.0135	14
5	DGRP-313	25180	0	0	0	0	4	3	2	3	19	18	18	24	0	3	1	1	0	0	0	0	0	0	0	0					2	1	1	2					23	24	21	28	76.6667	80	70	93.3333	80	9.81307	21
4	DGRP-317	28167	0	0	0	0	15	17	15	15	6	5	6	7	0	0	1	1	0	0	0	0	0	0	0	0					2	1	2	5					21	22	22	23	70	73.3333	73.3333	76.6667	73.3333	2.72166	19
4	DGRP-318	28168	0	0	1	1	27	29	28	25	2	1	1	1	0	0	0	2	0	0	0	0	0	0	0	0					15	11	8	11					29	30	30	29	96.6667	100	100	96.6667	98.3333	1.9245	14
4	DGRP-319	55018	0	0	0	0	14	17	11	9	9	9	13	18	3	1	2	2	1	1	3	0	0	0	0	0					5	1	3	0					27	28	29	29	90	93.3333	96.6667	96.6667	94.1667	3.19142	22
4	DGRP-320	29654	0	0	1	0	25	29	27	30	4	0	1	0	0	0	0	0	1	0	0	0	0	0	0	0					5	3	0	2					30	29	29	30	100	96.6667	96.6667	100	98.3333	1.9245	25
4	DGRP-321	29655	4	6	7	6	11	9	13	18	1	1	0	0	0	1	0	1	0	0	1	1	0	0	0	0					0	4	1	1					16	17	21	26	53.3333	56.6667	70	86.6667	66.6667	15.1535	16
4	DGRP-324	25182	11	6	18	7	15	23	11	21	0	0	0	1	3	0	0	0	0	0	0	0	0	0	0	0					4	2	5	1					29	29	29	29	96.6667	96.6667	96.6667	96.6667	96.6667	0	25
11	DGRP-332	28171	0	0	0	0	18	22	22	23	11	7	7	7	0	0	0	0	0	0	0	0	0	0	0	0					0	2	2	2					29	29	29	30	96.6667	96.6667	96.6667	100	97.5	1.66667	29
22	DGRP-335	25183	0	0	0	0	11	21	11	10	16	7	17	20	0	0	1	0	1	0	0	0	0	0	0	0					1	3	0	2					28	28	29	30	93.3333	93.3333	96.6667	100	95.8333	3.19142	27
4	DGRP-336	28172	0	0	1	0	11	7	7	11	0	0	0	1	0	0	1	1	0	2	1	0	0	0	0	0					2	2	2	2					11	9	10	13	36.6667	30	33.3333	43.3333	35.8333	5.69275	9
4	DGRP-338	28173	2	0	0	0	16	21	18	11	9	5	7	13	0	1	3	2	0	1	0	0	0	0	0	0					11	9	9	11					27	28	28	26	90	93.3333	93.3333	86.6667	90.8333	3.19142	16
4	DGRP-340	28174	0	2	1	0	27	24	24	29	2	0	1	0	0	1	0	0	0	0	0	0	0	0	0	0					1	1	1	0					29	27	26	29	96.6667	90	86.6667	96.6667	92.5	5	28
10	DGRP-348	55019	0	0	0	0	2	3	2	2	12	16	14	7	1	0	5	2	0	0	0	3	0	2	0	0					1	5	4	6					15	21	21	14	50	70	70	46.6667	59.1667	12.5831	14
10	DGRP-350	28176	0	0	0	0	0	1	2	0	20	27	24	27	4	1	1	2	0	0	1	0	2	0	0	0					3	2	1	4					26	29	28	29	86.6667	96.6667	93.3333	96.6667	93.3333	4.71405	23
10	DGRP-352	28177	0	0	0	0	5	6	7	6	17	16	19	19	7	3	1	3	0	1	1	0	0	0	0	0					3	5	2	1					29	26	28	28	96.6667	86.6667	93.3333	93.3333	92.5	4.19435	26
10	DGRP-354	55020	0	0	0	0	8	3	2	3	18	26	20	23	2	1	2	0	0	0	0	1	0	0	0	0					1	3	1	4					28	30	24	27	93.3333	100	80	90	90.8333	8.33333	27
13	DGRP-355	55038	0	0	0	0	10	8	6	8	18	22	21	18	1	0	1	1	0	0	0	0	0	0	0	1					3	0	0	1					29	30	28	28	96.6667	100	93.3333	93.3333	95.8333	3.19142	26
20	DGRP-356	28178	0	0	0	0	18	19	20	26	10	7	3	3	0	0	0	0	0	0	0	0	0	0	0	0					0	3	3	2					28	26	23	29	93.3333	86.6667	76.6667	96.6667	88.3333	8.81917	28
14	DGRP-357	25184	0	0	0	0	21	19	19	25	3	11	11	2	0	0	0	0	1	0	0	0	0	0	0	0					2	3	3	1					25	30	30	27	83.3333	100	100	90	93.3333	8.16497	23
12	DGRP-358	25185	0	0	0	0	0	0	0	1	20	20	25	20	3	6	2	4	1	1	0	1	0	1	0	0					9	9	7	6					24	28	27	26	80	93.3333	90	86.6667	87.5	5.69275	15
13	DGRP-359	28179	0	0	0	0	20	23	18	17	7	6	10	11	1	0	0	0	0	0	0	0	0	0	0	0					3	6	4	5					28	29	28	28	93.3333	96.6667	93.3333	93.3333	94.1667	1.66667	25
12	DGRP-360	25186	0	0	0	0	6	0	0	1	14	24	28	23	8	4	0	2	0	0	0	0	0	0	0	0					4	2	1	1					28	28	28	26	93.3333	93.3333	93.3333	86.6667	91.6667	3.33333	24
13	DGRP-361	28180	0	0	0	0	21	22	22	19	7	8	6	8	0	0	1	1	0	0	0	0	0	0	0	0					6	9	3	5					28	30	29	28	93.3333	100	96.6667	93.3333	95.8333	3.19142	22
9	DGRP-362	25187	0	0	0	0	1	5	1	0	10	16	15	4	2	2	0	2	0	0	0	0	1	0	0	0					2	2	2	2					14	23	16	6	46.6667	76.6667	53.3333	20	49.1667	23.3135	12
7	DGRP-365	25445	0	0	0	0	21	18	24	21	7	9	5	3	0	0	1	0	0	1	0	0	0	0	0	0					9	11	7	8					28	28	30	24	93.3333	93.3333	100	80	91.6667	8.3887	19
19	DGRP-367	28181	0	0	0	0	0	2	4	5	23	22	25	20	2	1	1	1	0	0	0	0	0	0	0	0	0	0	0	1	9	10	8	9					25	25	30	27	83.3333	83.3333	100	90	89.1667	7.87636	16
11	DGRP-370	28182	0	0	0	0	15	15	11	20	12	12	18	6	1	2	1	2	1	0	0	1	0	0	0	0					2	6	2	4					29	29	30	29	96.6667	96.6667	100	96.6667	97.5	1.66667	27
16	DGRP-371	28183	0	0	0	0	27	27	26	26	3	2	2	4	0	0	2	0	0	0	0	0	0	0	0	0					1	2	2	0					30	29	30	30	100	96.6667	100	100	99.1667	1.66667	29
13	DGRP-373	28184	0	0	0	0	5	11	10	3	12	5	7	14	4	1	5	4	0	2	0	0	0	0	0	0	0	1	0	0	6	8	8	11					21	20	22	21	70	66.6667	73.3333	70	70	2.72166	15
12	DGRP-374	28185	0	1	0	0	16	14	23	12	10	7	7	10	0	5	0	2	2	1	0	2	1	0	0	0					2	1	0	3					29	28	30	26	96.6667	93.3333	100	86.6667	94.1667	5.69275	27
7	DGRP-375	25188	0	0	0	0	9	6	14	9	13	14	13	16	0	4	1	0	1	0	0	0	0	0	0	1					3	1	3	2					23	24	28	26	76.6667	80	93.3333	86.6667	84.1667	7.39119	20
11	DGRP-377	28186	1	0	1	0	15	16	13	10	6	6	3	6	0	0	1	3	0	1	0	1	0	0	0	0					5	4	3	6					22	23	18	20	73.3333	76.6667	60	66.6667	69.1667	7.39119	17
9	DGRP-379	25189	0	0	0	0	1	2	0	3	9	17	15	11	7	5	5	4	4	3	1	0	0	0	1	0					6	7	3	3					21	27	22	18	70	90	73.3333	60	73.3333	12.4722	15
14	DGRP-380	25190	0	0	0	0	26	26	28	26	2	3	1	4	1	0	0	0	0	0	0	0	0	0	0	0					1	2	0	0					29	29	29	30	96.6667	96.6667	96.6667	100	97.5	1.66667	28
14	DGRP-381	28188	5	3	4	2	14	20	10	17	1	2	3	3	1	1	1	1	0	0	1	0	0	0	0	0					6	5	6	7					21	26	19	23	70	86.6667	63.3333	76.6667	74.1667	9.9536	15
7	DGRP-382	28189	0	0	0	0	2	5	8	5	28	24	21	23	0	1	0	2	0	0	0	0	0	0	1	0					0	0	3	1					30	30	30	30	100	100	100	100	100	0	30
20	DGRP-383	28190	0	0	0	0	0	0	1	1	19	14	21	18	1	4	1	0	0	0	0	1	0	0	0	0					2	3	6	3					20	18	23	20	66.6667	60	76.6667	66.6667	67.5	6.87184	18
14	DGRP-385	28191	0	0	0	0	27	27	29	30	1	3	0	0	1	0	0	0	0	0	0	0	0	0	0	0					1	1	0	1					29	30	29	30	96.6667	100	96.6667	100	98.3333	1.9245	28
14	DGRP-386	28192	4	5	3	0	16	14	22	23	8	5	4	6	1	5	0	0	0	0	0	0	0	0	0	0					0	2	1	0					29	29	29	29	96.6667	96.6667	96.6667	96.6667	96.6667	0	29
7	DGRP-390	55021	0	0	0	0	12	9	4	7	15	18	22	20	1	0	0	0	0	0	0	0	0	0	0	0					0	0	5	3					28	27	26	27	93.3333	90	86.6667	90	90	2.72166	28
15	DGRP-391	25191	0	0	0	0	21	25	27	24	5	5	2	4	0	0	0	1	0	0	0	0	0	0	0	0					1	2	1	3					26	30	29	29	86.6667	100	96.6667	96.6667	95	5.7735	25
14	DGRP-392	28194	0	0	0	0	25	25	26	28	2	5	3	1	0	0	0	1	0	0	0	0	0	0	0	0					1	0	1	0					27	30	29	30	90	100	96.6667	100	96.6667	4.71405	26
7	DGRP-395	55022	0	0	0	0	30	25	29	28	0	4	0	1	0	0	1	0	0	1	0	0	0	0	0	0					0	1	0	2					30	30	30	29	100	100	100	96.6667	99.1667	1.66667	30
9	DGRP-397	55023	0	0	0	0	27	20	27	25	2	9	3	2	0	0	0	1	0	1	0	0	0	0	0	0					4	6	6	3					29	30	30	28	96.6667	100	100	93.3333	97.5	3.19142	25
7	DGRP-399	25192	2	0	1	2	25	28	20	25	3	2	7	3	0	0	0	0	0	0	0	0	0	0	0	0					2	3	2	3					30	30	28	30	100	100	93.3333	100	98.3333	3.33333	28
14	DGRP-405	29656	0	0	0	0	7	15	12	14	19	12	15	14	2	1	1	1	0	1	1	0	0	0	0	0					2	5	2	0					28	29	29	29	93.3333	96.6667	96.6667	96.6667	95.8333	1.66667	26
15	DGRP-406	29657	0	0	0	0	3	3	1	5	24	27	29	24	3	0	0	1	0	0	0	0	0	0	0	0					0	3	3	1					30	30	30	30	100	100	100	100	100	0	30
16	DGRP-409	28278	0	0	0	0	15	13	8	11	8	9	16	7	4	3	1	2	1	1	0	3	0	0	0	1	0	1	0	0	1	0	1	3					28	27	25	24	93.3333	90	83.3333	80	86.6667	6.08581	27
6	DGRP-426	28196	0	0	0	0	12	14	12	11	0	1	0	0	0	0	0	1	0	1	1	2	0	0	2	1					0	1	1	2					12	16	15	15	40	53.3333	50	50	48.3333	5.7735	12
6	DGRP-427	25193	0	0	0	0	2	0	0	4	25	30	28	25	2	0	0	1	0	0	0	0	0	0	0	0					1	1	0	2					29	30	28	30	96.6667	100	93.3333	100	97.5	3.19142	28
6	DGRP-437	25194	0	1	0	0	22	24	27	26	7	5	3	3	0	0	0	0	0	0	0	0	0	0	0	0					1	0	1	0					29	30	30	29	96.6667	100	100	96.6667	98.3333	1.9245	28
16	DGRP-439	29658	0	0	0	0	2	3	3	2	28	26	26	26	0	1	0	2	0	0	0	0	0	0	0	0					4	2	4	5					30	30	29	30	100	100	96.6667	100	99.1667	1.66667	26
16	DGRP-440	28197	0	0	0	0	19	10	13	14	7	14	11	13	1	1	5	2	1	0	0	0	0	0	0	0					4	6	9	4					28	25	29	29	93.3333	83.3333	96.6667	96.6667	92.5	6.3099	24
6	DGRP-441	28198	0	0	0	0	4	3	0	2	12	15	21	13	9	4	1	8	0	0	1	1	0	0	0	1					5	2	5	6					25	22	23	25	83.3333	73.3333	76.6667	83.3333	79.1667	5	20
15	DGRP-443	28199	0	0	0	0	19	20	20	22	8	5	1	2	0	0	0	2	0	0	0	0	0	0	0	0					1	0	1	0					27	25	21	26	90	83.3333	70	86.6667	82.5	8.76652	26
16	DGRP-461	28200	0	0	0	0	26	24	27	24	4	5	2	3	0	0	0	1	0	0	0	0	0	0	0	0					6	6	1	3					30	29	29	28	100	96.6667	96.6667	93.3333	96.6667	2.72166	24
21	DGRP-486	25195	10	10	14	21	17	14	10	9	0	3	1	0	0	1	1	0	0	0	0	0	0	0	0	0					0	4	1	1					27	28	26	30	90	93.3333	86.6667	100	92.5	5.69275	27
6	DGRP-491	28202	0	0	0	0	30	25	25	15	0	4	4	11	0	0	0	0	0	0	1	0	0	0	0	1					0	3	2	7					30	29	30	27	100	96.6667	100	90	96.6667	4.71405	30
9	DGRP-492	28203	0	0	0	0	0	4	4	0	21	23	22	25	2	0	0	3	0	0	1	0	1	0	0	1	0	2	0	0	3	2	2	3					24	29	27	29	80	96.6667	90	96.6667	90.8333	7.87636	21
15	DGRP-502	28204	0	0	0	0	26	26	23	23	3	2	5	7	0	0	0	0	0	0	0	0	0	0	0	0					4	4	5	3					29	28	28	30	96.6667	93.3333	93.3333	100	95.8333	3.19142	25
20	DGRP-505	55024	0	0	0	0	3	3	6	5	15	15	5	11	5	4	6	8	0	3	3	1	0	0	0	0	0	1	1	0	0	5	7	6					23	26	21	25	76.6667	86.6667	70	83.3333	79.1667	7.39119	23
16	DGRP-508	28205	0	0	0	0	21	30	27	27	6	0	3	3	0	0	0	0	0	0	0	0	0	0	0	0					0	0	1	0					27	30	30	30	90	100	100	100	97.5	5	27
6	DGRP-509	28206	0	0	0	0	2	5	4	16	25	21	16	11	0	1	3	0	0	0	0	0	1	0	0	0					4	3	5	3					28	27	23	27	93.3333	90	76.6667	90	87.5	7.39119	24
6	DGRP-513	29659	0	0	0	0	2	0	2	1	24	19	18	22	2	7	4	3	0	1	1	0	0	0	0	0					7	7	6	6					28	27	25	26	93.3333	90	83.3333	86.6667	88.3333	4.30331	21
6	DGRP-517	25197	0	0	0	0	21	19	14	16	9	8	16	13	0	2	0	0	0	0	0	0	0	0	0	0					0	2	0	0					30	29	30	29	100	96.6667	100	96.6667	98.3333	1.9245	30
12	DGRP-528	55025	0	0	0	0	19	18	14	15	3	5	9	10	0	0	1	0	0	1	0	1	0	0	0	0					2	6	7	7					22	24	24	26	73.3333	80	80	86.6667	80	5.44331	20
6	DGRP-530	29660	0	0	0	0	4	4	4	7	25	25	26	21	1	0	0	0	0	0	0	0	0	0	0	0					0	0	1	2					30	29	30	28	100	96.6667	100	93.3333	97.5	3.19142	30
21	DGRP-531	28207	0	0	0	0	28	24	27	28	1	5	2	2	0	0	0	0	0	0	0	0	0	0	0	0					3	7	13	10					29	29	29	30	96.6667	96.6667	96.6667	100	97.5	1.66667	26
6	DGRP-535	28208	0	0	0	0	0	1	3	13	29	26	25	16	1	0	0	0	0	1	1	0	0	0	0	0					1	0	1	0					30	28	29	29	100	93.3333	96.6667	96.6667	96.6667	2.72166	29
7	DGRP-551	55026	0	0	0	0	13	16	20	16	14	13	9	12	2	1	0	0	0	0	0	0	1	0	0	0					2	2	1	2					30	30	29	28	100	100	96.6667	93.3333	97.5	3.19142	28
7	DGRP-555	25198	0	0	0	0	5	0	9	8	13	19	15	13	2	6	2	5	0	0	0	0	0	1	0	1					2	4	1	3					20	26	26	27	66.6667	86.6667	86.6667	90	82.5	10.6719	18
12	DGRP-559	55027	0	0	0	0	7	4	8	6	12	20	14	10	4	3	1	5	1	0	1	2	0	0	1	0					3	3	4	3					24	27	25	23	80	90	83.3333	76.6667	82.5	5.69275	21
7	DGRP-563	28211	0	0	0	0	22	19	23	25	4	6	3	2	1	0	0	0	0	0	0	0	0	0	0	0					1	0	0	0					27	25	26	27	90	83.3333	86.6667	90	87.5	3.19142	26
20	DGRP-566	55028	0	0	0	0	20	22	20	21	1	1	3	0	1	0	0	0	1	1	0	0	0	0	0	0	0	0	1	3	2	1	2	3					23	24	24	24	76.6667	80	80	80	79.1667	1.66667	21
15	DGRP-584	28212	0	0	0	0	28	29	29	29	0	0	1	1	0	0	0	0	0	0	0	0	0	0	0	0					0	1	2	3					28	29	30	30	93.3333	96.6667	100	100	97.5	3.19142	28
15	DGRP-589	28213	0	0	0	0	27	23	30	25	3	2	0	4	0	0	0	0	0	0	0	0	0	0	0	0					1	2	1	2					30	25	30	29	100	83.3333	100	96.6667	95	7.93492	29
16	DGRP-595	28215	0	0	0	0	15	16	16	18	15	14	11	10	0	0	0	0	0	0	0	0	0	0	0	0					0	0	0	1					30	30	27	28	100	100	90	93.3333	95.8333	5	30
17	DGRP-596	55029	0	0	0	0	0	0	0	1	19	22	20	23	5	3	10	2	1	0	0	0	1	0	0	1					7	4	12	9					26	25	30	27	86.6667	83.3333	100	90	90	7.20082	19
7	DGRP-627	55030	0	0	1	0	23	20	22	25	6	6	4	5	0	0	1	0	0	0	0	0	0	0	0	0					0	1	2	2					29	26	28	30	96.6667	86.6667	93.3333	100	94.1667	5.69275	29
15	DGRP-630	55031	0	0	0	0	27	25	26	25	2	5	3	5	0	0	0	0	0	0	1	0	0	0	0	0					2	2	3	2					29	30	30	30	96.6667	100	100	100	99.1667	1.66667	27
15	DGRP-634	55032	0	0	0	0	19	22	25	18	4	6	1	3	1	0	0	0	0	0	0	0	0	0	0	0					1	3	2	2					24	28	26	21	80	93.3333	86.6667	70	82.5	9.9536	23
21	DGRP-639	25199	0	0	0	0	6	10	4	2	3	4	9	8	1	1	1	5	0	0	0	0	0	0	0	0					6	4	6	7					10	15	14	15	33.3333	50	46.6667	50	45	7.93492	4
22	DGRP-646	28217	0	0	0	0	0	1	0	0	6	10	8	10	10	5	4	6	0	2	2	0	1	0	0	0	0	0	0	1	2	2	2	2					17	18	14	17	56.6667	60	46.6667	56.6667	55	5.7735	15
17	DGRP-703	28218	0	0	0	0	4	2	2	0	25	26	26	28	0	0	1	0	0	0	0	1	0	0	0	0					0	0	1	2					29	28	29	29	96.6667	93.3333	96.6667	96.6667	95.8333	1.66667	29
17	DGRP-705	25744	0	0	0	0	13	16	15	17	9	10	14	10	7	3	1	1	0	1	0	1	0	0	0	0					8	6	7	8					29	30	30	29	96.6667	100	100	96.6667	98.3333	1.9245	21
17	DGRP-707	25200	0	0	0	0	27	26	26	25	0	3	2	2	0	0	1	0	0	0	0	0	0	0	0	0					1	3	2	0					27	29	29	27	90	96.6667	96.6667	90	93.3333	3.849	26
19	DGRP-712	25201	0	0	0	0	5	6	6	7	24	19	21	18	0	2	1	4	0	0	1	0	0	1	0	0					0	1	3	1					29	28	29	29	96.6667	93.3333	96.6667	96.6667	95.8333	1.66667	29
12	DGRP-714	25745	0	0	0	0	22	28	24	27	6	2	2	2	1	0	1	1	0	0	0	0	0	0	1	0					4	2	1	2					29	30	28	30	96.6667	100	93.3333	100	97.5	3.19142	25
11	DGRP-716	28219	0	0	0	0	21	14	20	21	9	14	7	8	0	0	1	1	0	1	0	0	0	1	0	0					5	8	5	9					30	30	28	30	100	100	93.3333	100	98.3333	3.33333	25
18	DGRP-721	28220	0	0	0	0	0	8	2	6	28	18	19	15	0	1	2	4	1	0	0	0	0	0	1	0					2	2	4	3					29	27	24	25	96.6667	90	80	83.3333	87.5	7.39119	27
21	DGRP-727	28221	0	0	0	0	12	18	22	21	6	4	4	4	5	3	1	2	2	0	0	0	0	0	0	1					10	10	4	6					25	25	27	28	83.3333	83.3333	90	93.3333	87.5	5	15
9	DGRP-732	25203	0	0	0	0	1	6	4	3	28	0	22	23	0	2	1	3	0	0	0	0	0	0	0	0					0	0	2	2					29	8	27	29	96.6667	26.6667	90	96.6667	77.5	34.0343	29
17	DGRP-737	28222	0	0	0	0	18	25	15	19	11	4	13	9	1	0	0	0	0	0	0	0	0	0	1	0					1	1	4	1					30	29	29	28	100	96.6667	96.6667	93.3333	96.6667	2.72166	29
22	DGRP-738	28223	0	0	0	0	5	6	4	4	15	13	7	13	0	0	0	0	0	0	0	0	0	0	0	0					1	0	0	0					20	19	11	17	66.6667	63.3333	36.6667	56.6667	55.8333	13.4371	19
17	DGRP-748	28224	0	0	0	0	18	17	1	2	10	9	23	23	1	1	4	2	1	1	0	1	0	1	0	0					1	1	1	0					30	29	28	28	100	96.6667	93.3333	93.3333	95.8333	3.19142	29
19	DGRP-757	28226	0	0	0	0	18	21	18	20	9	7	5	9	0	0	1	0	1	0	0	0	0	0	0	0					0	3	0	2					28	28	24	29	93.3333	93.3333	80	96.6667	90.8333	7.39119	28
20	DGRP-761	28227	0	0	0	0	2	1	1	0	17	17	19	22	9	11	7	6	0	0	1	2	0	0	0	0					0	0	2	1					28	29	28	30	93.3333	96.6667	93.3333	100	95.8333	3.19142	28
17	DGRP-765	25204	0	0	0	0	14	12	16	7	8	9	11	18	3	0	0	3	1	0	0	1	1	0	0	1					3	3	1	5					27	21	27	30	90	70	90	100	87.5	12.5831	24
11	DGRP-774	25205	0	0	0	0	22	25	26	24	7	5	4	6	0	0	0	0	0	0	0	0	0	0	0	0					0	1	0	1					29	30	30	30	96.6667	100	100	100	99.1667	1.66667	29
11	DGRP-776	28229	0	0	0	0	26	25	24	22	2	4	5	5	0	0	0	0	0	0	0	0	0	0	0	0					1	0	1	0					28	29	29	27	93.3333	96.6667	96.6667	90	94.1667	3.19142	27
12	DGRP-783	28230	0	0	0	0	12	17	13	15	14	10	11	12	4	3	3	2	0	0	1	0	0	0	0	0					1	3	4	1					30	30	28	29	100	100	93.3333	96.6667	97.5	3.19142	29
12	DGRP-786	25206	0	0	0	0	9	6	9	8	18	22	19	19	0	2	0	1	0	0	0	0	1	0	0	0					3	2	4	1					28	30	28	28	93.3333	100	93.3333	93.3333	95	3.33333	25
11	DGRP-787	28231	0	0	0	0	27	27	27	27	1	3	1	2	2	0	0	0	0	0	0	0	0	0	0	0					5	3	1	3					30	30	28	29	100	100	93.3333	96.6667	97.5	3.19142	25
19	DGRP-790	28232	1	0	0	0	2	1	3	2	18	18	16	14	2	1	4	2	1	4	3	4	0	0	0	0	2	1	1	2	7	6	7	11					26	25	27	24	86.6667	83.3333	90	80	85	4.30331	19
17	DGRP-796	28233	0	0	0	0	9	8	8	12	16	14	19	15	1	2	0	0	0	0	0	0	0	0	1	0					0	5	2	1					26	24	28	27	86.6667	80	93.3333	90	87.5	5.69275	26
13	DGRP-799	25207	0	0	0	0	11	7	5	9	15	18	19	17	0	2	0	2	1	0	0	1	0	0	0	0	2	0	1	0	0	1	0	0					29	27	25	29	96.6667	90	83.3333	96.6667	91.6667	6.38285	29
11	DGRP-801	28234	0	0	0	0	7	15	12	11	20	11	17	18	1	0	0	1	0	0	0	0	0	0	0	0					3	2	2	5					28	26	29	30	93.3333	86.6667	96.6667	100	94.1667	5.69275	25
12	DGRP-802	28235	0	0	0	0	9	8	6	4	17	18	22	23	1	2	2	0	0	2	0	0	0	0	0	0					3	2	1	1					27	30	30	27	90	100	100	90	95	5.7735	24
15	DGRP-804	28236	0	0	0	0	0	0	0	0	9	10	11	10	4	3	1	0	1	0	0	1	0	0	0	0									0	0	0	0	14	13	12	11	46.6667	43.3333	40	36.6667	41.6667	4.30331	0
22	DGRP-805	28237	0	0	0		4	2	4		18	17	12		4	3	7		0	2	0		0	1	0						2	3	1						26	25	23		86.6667	83.3333	76.6667		82.2222	5.09175	24
17	DGRP-808	28238	0	0	0	0	2	6	7	13	26	21	22	15	1	2	1	0	1	1	0	0	0	0	0	0					1	2	2	0					30	30	30	28	100	100	100	93.3333	98.3333	3.33333	29
17	DGRP-810	28239	0	0	0	0	0	0	0	0	17	23	24	15	6	5	4	7	0	1	0	3	0	0	0	1					0	4	1	3					23	29	28	26	76.6667	96.6667	93.3333	86.6667	88.3333	8.81917	23
15	DGRP-812	28240	0	0	0	0	9	8	10	19	10	9	7	5	1	4	3	2	0	2	1	0	0	0	0	0					10	15	9	9					20	23	21	26	66.6667	76.6667	70	86.6667	75	8.81917	10
17	DGRP-818	28241	0	0	0	0	5	14	4	9	18	15	23	19	6	1	1	0	0	0	0	0	0	0	0	0	0	0	0	1	2	1	0	1					29	30	28	29	96.6667	100	93.3333	96.6667	96.6667	2.72166	27
13	DGRP-819	28242	0	0	0	0	27	25	30	27	3	3	0	3	0	0	0	0	0	0	0	0	0	0	0	0					1	0	0	0					30	28	30	30	100	93.3333	100	100	98.3333	3.33333	29
11	DGRP-820	25208	0	0	0	0	27	25	28	25	0	0	1	3	0	3	1	0	1	0	0	0	0	0	0	0					0	3	3	0					28	28	30	28	93.3333	93.3333	100	93.3333	95	3.33333	28
8	DGRP-821	28243	0	0	0	0	28	25	26	28	1	1	3	2	0	1	0	0	0	1	0	0	0	0	0	0					6	4	5	3					29	28	29	30	96.6667	93.3333	96.6667	100	96.6667	2.72166	23
19	DGRP-822	28244	0	0	0	0	5	14	20	8	7	7	6	4	1	1	1	0	0	0	0	2	0	0	0	0	2	1	0	4	1	1	1	4					15	23	27	18	50	76.6667	90	60	69.1667	17.7169	14
21	DGRP-832	28245	2	3	3	0	21	17	22	19	0	3	3	6	0	1	0	0	0	0	0	0	0	1	0	0	0	1	0	0	6	6	3	5					23	26	28	25	76.6667	86.6667	93.3333	83.3333	85	6.93889	17
8	DGRP-843	28247	0	0	0	0	29	27	27	30	0	0	0	0	0	0	1	0	1	0	0	0	0	0	0	0					1	1	3	1					30	27	28	30	100	90	93.3333	100	95.8333	5	29
18	DGRP-849	28248	0	0	0	0	0	0	1	1	20	19	17	19	5	3	5	2	1	3	1	0	0	1	0	0					1	2	2	0					26	26	24	22	86.6667	86.6667	80	73.3333	81.6667	6.38285	25
19	DGRP-850	28249	0	0	0	0	5	11	6	6	22	18	21	22	2	1	0	2	0	0	0	0	0	0	0	0					6	2	2	4					29	30	27	30	96.6667	100	90	100	96.6667	4.71405	23
8	DGRP-852	25209	0	0	0	0	1	1	1	4	17	17	23	23	5	2	2	1	0	0	1	0	1	0	0	0					1	1	3	1					24	20	27	28	80	66.6667	90	93.3333	82.5	11.9799	23
18	DGRP-853	28250	0	0	0	0	1	14	4	13	16	13	19	14	5	1	3	0	0	0	1	0	1	0	0	0					7	1	5	3					23	28	27	27	76.6667	93.3333	90	90	87.5	7.39119	16
18	DGRP-855	28251	0	0	0	0	3	5	9	10	19	20	15	16	2	4	1	1	0	0	0	0	0	0	0	0					0	1	0	1					24	29	25	27	80	96.6667	83.3333	90	87.5	7.39119	24
19	DGRP-857	28252	0	0	1	0	13	11	16	11	6	2	3	7	4	5	1	7	0	2	2	0	0	0	0	0					14	14	11	15					23	20	23	25	76.6667	66.6667	76.6667	83.3333	75.8333	6.87184	9
8	DGRP-859	25210	0	0	0	0	28	29	27	29	1	1	2	0	0	0	1	0	1	0	0	0	0	0	0	0					0	0	0	0					30	30	30	29	100	100	100	96.6667	99.1667	1.66667	30
18	DGRP-861	28253	0	0	0	0	0	0	0	0	22	22	22	18	7	7	3	8	0	0	0	2	0	0	2	0					3	1	1	2					29	29	27	28	96.6667	96.6667	90	93.3333	94.1667	3.19142	26
19	DGRP-879	28254	0	0	0	0	11	5	11	11	14	21	17	17	2	0	1	0	1	0	0	1	0	0	0	0	0	1	0	0	5	3	2	2					28	27	29	29	93.3333	90	96.6667	96.6667	94.1667	3.19142	23
18	DGRP-882	28255	0	0	0	0	0	0	1	1	22	15	17	20	4	7	8	5	3	0	1	1	0	0	0	0					16	13	13	18					29	22	27	27	96.6667	73.3333	90	90	87.5	9.9536	13
19	DGRP-887	28279	0	0	0	0	0	0	0	0	0	3	3	1	2	0	0	3	0	1	0	1	0	0	0	0									1	3	0	2	2	4	3	5	6.66667	13.3333	10	16.6667	11.6667	4.30331	1
8	DGRP-890	28257	0	0	1	0	26	24	25	23	4	1	0	0	0	1	1	0	0	0	0	1	0	0	0	0					2	4	3	4					30	26	27	24	100	86.6667	90	80	89.1667	8.33333	28
8	DGRP-892	28258	0	0	0	0	27	25	24	21	2	3	6	7	0	1	0	1	0	0	0	0	0	0	0	0					0	1	1	2					29	29	30	29	96.6667	96.6667	100	96.6667	97.5	1.66667	29
8	DGRP-897	28260	0	0	0	0	9	13	9	9	9	6	6	11	1	1	4	0	0	0	2	0	0	0	0	1					2	0	2	1					19	20	21	21	63.3333	66.6667	70	70	67.5	3.19142	17
8	DGRP-900	28261	0	0	0	0	18	14	16	21	6	12	10	4	2	1	0	0	0	0	0	1	0	1	0	0					4	9	6	6					26	28	26	26	86.6667	93.3333	86.6667	86.6667	88.3333	3.33333	22
8	DGRP-907	28262	0	0	0	0	6	13	11	8	19	17	17	17	4	0	2	3	0	0	0	0	0	0	0	2					5	3	2	0					29	30	30	30	96.6667	100	100	100	99.1667	1.66667	24
8	DGRP-908	28263	0	0	0	0	20	17	17	21	3	9	11	6	1	2	2	0	2	0	0	1	0	0	0	0					1	3	3	1					26	28	30	28	86.6667	93.3333	100	93.3333	93.3333	5.44331	25
18	DGRP-911	28264	0	0	0	0	5	7	10	9	20	23	18	20	2	0	0	0	0	0	0	0	0	0	0	0					5	2	4	4					27	30	28	29	90	100	93.3333	96.6667	95	4.30331	22
18	DGRP-913	28265	0	0	0	0	20	20	19	23	1	0	0	3	0	0	0	0	0	0	0	0	0	0	0	0					1	0	0	1					21	20	19	26	70	66.6667	63.3333	86.6667	71.6667	10.3638	20
	High sugar (10% yeast + 20% sucrose)
		dAEL	5				6				7				8				9				10				11				NON-ECLOSED				ECLOSED
BATCH	LINE #	Line #	A	B	C	D	A	B	C	D	A	B	C	D	A	B	C	D	A	B	C	D	A	B	C	D	A	B	C	D	A	B	C	D	A	B	C	D	Total pupation A	Total pupation B	Total pupation C	Total pupation D	Pupation % A	Pupation % B	Pupation % C	Pupation % D	Average pupation %	SD pupation %	Eclosion A
2	DGRP-21	28122	0	0	0	0	0	0	0	0	4	2	1	3	23	25	24	19	1	1	4	7	0	0	0	0					8	2	10	8					28	28	29	29	93.3333	93.3333	96.6667	96.6667	95	1.9245	20
2	DGRP-26	28123	0	0	0	0	0	0	0	0	0	0	0	0	5	4	2	4	6	7	5	8	6	6	9	2	3	1	3	3	11	13	12	11					20	18	19	17	66.6667	60	63.3333	56.6667	61.6667	4.30331	9
21	DGRP-28	28124	0	0	0	0	0	0	0	0	0	0	0	0	1	0	1	0	9	7	8	3	3	8	12	12	10	8	4	10	6	5	6	5					23	23	25	25	76.6667	76.6667	83.3333	83.3333	80	3.849	17
2	DGRP-31	55014	0	0	0	0	0	0	0	0	20	12	14	14	8	6	6	5	1	4	4	4	1	0	0	1					1	3	2	4					30	22	24	24	100	73.3333	80	80	83.3333	11.547	29
2	DGRP-32	55015	0	0	0	0	0	0	0	0	0	0	0	0	12	10	10	11	10	8	8	13	3	3	5	0					5	4	4	2					25	21	23	24	83.3333	70	76.6667	80	77.5	5.69275	20
2	DGRP-38	28125	0	0	0	0	5	1	1	0	3	7	3	2	6	3	2	9	0	2	1	1	1	1	1	6					1	4	2	7					15	14	8	18	50	46.6667	26.6667	60	45.8333	13.9775	14
2	DGRP-40	29651	0	0	0	0	0	0	0	1	4	3	5	2	20	20	17	22	2	0	3	2	1	1	2	0					9	7	3	7					27	24	27	27	90	80	90	90	87.5	5	18
2	DGRP-41	28126	0	0	0	0	0	0	1	0	7	8	5	8	10	14	15	17	5	2	3	2	0	0	1	0					7	10	4	15					22	24	25	27	73.3333	80	83.3333	90	81.6667	6.93889	15
21	DGRP-42	28127	0	0	0	0	0	0	0	0	0	0	0	0	0	0	0	2	2	1	0	0	1	0	0	0	2	1	3	7					3	2	0	3	5	2	3	9	16.6667	6.66667	10	30	15.8333	10.319	3
9	DGRP-45	28128	0	0	0	0	0	0	0	0	0	0	0	0	4	1	3	0	9	11	12	16	5	10	4	3	6	1	4	3					9	9	11	8	24	23	23	22	80	76.6667	76.6667	73.3333	76.6667	2.72166	9
1	DGRP-48	55016	0	0	0	0	0	0	0	0	5	1	3	6	6	3	5	5	3	1	2	3	0	1	1	0									7	2	2	7	14	6	11	14	46.6667	20	36.6667	46.6667	37.5	12.5831	7
1	DGRP-57	29652	0	0	0	0	0	0	0	0	9	5	11	9	12	14	10	13	4	4	4	1	1	1	0	0					4	3	2	1					26	24	25	23	86.6667	80	83.3333	76.6667	81.6667	4.30331	22
2	DGRP-59	28129	0	0	0	0	0	0	0	0	0	0	0	1	2	3	4	10	16	14	16	13	9	11	4	3					3	3	3	2					27	28	24	27	90	93.3333	80	90	88.3333	5.7735	24
19	DGRP-69	28130	0	0	0	0	0	0	0	0	0	0	3	1	7	6	5	6	5	6	10	5	0	0	0	0	4	8	3	3	4	5	2	4					16	20	21	15	53.3333	66.6667	70	50	60	9.81307	12
9	DGRP-73	28131	0	0	0	0	0	0	0	0	0	0	0	0	14	9	8	9	8	12	8	9	0	2	1	1	1	0	0	0	4	4	1	4					23	23	17	19	76.6667	76.6667	56.6667	63.3333	68.3333	10	19
20	DGRP-75	28132	0	0	0	0	0	0	0	0	20	25	26	28	8	5	4	2	0	0	0	0	0	0	0	0					1	1	1	0					28	30	30	30	93.3333	100	100	100	98.3333	3.33333	27
1	DGRP-83	28134	0	0	0	0	0	0	0	0	1	0	0	0	21	16	15	19	4	8	9	2	0	4	0	2	0	1	0	1	1	9	6	7					26	29	24	24	86.6667	96.6667	80	80	85.8333	7.87636	25
9	DGRP-85	28274	0	0	0	0	0	0	0	0	9	13	16	17	10	5	3	4	0	1	0	0	0	0	1	0	0	2	0	1	0	2	0	3					19	21	20	22	63.3333	70	66.6667	73.3333	68.3333	4.30331	19
14	DGRP-88	28135	0	0	0	0	0	0	0	0	0	0	0	0	1	1	0	0	4	9	10	12	3	1	5	2									5	6	7	7	8	11	15	14	26.6667	36.6667	50	46.6667	40	10.5409	5
1	DGRP-91	28136	0	0	0	0	0	0	0	0	0	0	1	0	4	5	1	3	4	6	9	8	5	4	3	7	3	1	1	2	13	13	9	16					16	16	15	20	53.3333	53.3333	50	66.6667	55.8333	7.39119	3
5	DGRP-93	28137	0	0	0	0	0	0	0	0	16	17	17	17	7	5	6	6	0	0	1	0	1	0	0	0					2	1	1	1					24	22	24	23	80	73.3333	80	76.6667	77.5	3.19142	22
1	DGRP-100	55017	0	0	0	0	0	0	0	0	2	0	1	0	8	5	7	10	4	1	6	5	1	1	2	0	0	3	0	1	4	3	7	3					15	10	16	16	50	33.3333	53.3333	53.3333	47.5	9.57427	11
1	DGRP-101	28138	0	0	0	0	0	0	0	0	4	6	4	12	3	5	7	6	3	2	1	0	0	0	1	1	0	0	0	1	2	1	4	2					10	13	13	20	33.3333	43.3333	43.3333	66.6667	46.6667	14.1421	8
9	DGRP-105	28139	0	0	0	0	0	0	0	0	9	6	3	5	17	19	22	20	2	0	2	3	0	0	0	1					1	0	0	3					28	25	27	29	93.3333	83.3333	90	96.6667	90.8333	5.69275	27
2	DGRP-109	28140	0	0	0	0	0	0	1	0	11	8	5	6	7	7	7	7	1	0	1	0	0	0	0	0					1	0	0	2					19	15	14	13	63.3333	50	46.6667	43.3333	50.8333	8.76652	18
1	DGRP-129	28141	0	0	0	0	0	0	0	0	4	5	15	8	16	16	9	12	5	2	2	3	0	1	0	0	0	1	0	2	4	7	5	8					25	25	26	25	83.3333	83.3333	86.6667	83.3333	84.1667	1.66667	21
1	DGRP-136	28142	0	0	0	0	0	0	0	0	5	4	4	5	3	10	11	12	1	1	3	0	0	0	0	0					0	2	1	1					9	15	18	17	30	50	60	56.6667	49.1667	13.4371	9
10	DGRP-138	28143	0	0	0	0	0	0	0	0	1	0	4	1	19	21	17	19	5	8	4	6	2	0	0	2					9	12	6	12					27	29	25	28	90	96.6667	83.3333	93.3333	90.8333	5.69275	18
1	DGRP-142	28144	0	0	0	0	0	0	1	0	0	0	8	13	11	10	6	3	5	8	4	5	1	0	0	0	2	0	2	1	6	6	7	1					19	18	21	22	63.3333	60	70	73.3333	66.6667	6.08581	13
3	DGRP-149	28145	0	0	0	0	0	0	0	0	2	0	0	0	8	6	7	7	9	11	10	14	6	4	3	1	1	2	6	2	13	13	14	11					26	23	26	24	86.6667	76.6667	86.6667	80	82.5	5	13
3	DGRP-153	28146	0	0	0	0	0	0	0	0	0	0	0	1	6	5	6	4	13	11	10	11	3	3	2	4	4	1	1	2	21	13	12	16					26	20	19	22	86.6667	66.6667	63.3333	73.3333	72.5	10.319	5
20	DGRP-158	28147	0	0	0	0	0	0	0	0	12	13	9	9	14	14	17	15	1	1	2	1	0	0	0	0					4	1	6	4					27	28	28	25	90	93.3333	93.3333	83.3333	90	4.71405	23
9	DGRP-161	28148	0	0	0	0	0	0	0	0	0	3	0	1	15	19	18	18	8	3	9	9	0	0	0	0	0	0	1	0	0	3	3	1					23	25	28	28	76.6667	83.3333	93.3333	93.3333	86.6667	8.16497	23
3	DGRP-176	28149	0	0	0	0	0	0	0	0	1	1	2	1	11	13	12	8	2	3	1	4	2	0	1	4	1	2	0	1					8	12	11	8	17	19	16	18	56.6667	63.3333	53.3333	60	58.3333	4.30331	8
14	DGRP-177	28150	0	0	0	0	0	0	0	0	0	2	2	0	21	21	24	22	5	5	1	2	1	1	1	4					6	1	4	5					27	29	28	28	90	96.6667	93.3333	93.3333	93.3333	2.72166	21
3	DGRP-181	28151	0	0	0	0	0	0	0	0	1	4	5	10	22	19	20	17	4	4	3	0	1	1	1	1					11	9	12	6					28	28	29	28	93.3333	93.3333	96.6667	93.3333	94.1667	1.66667	17
3	DGRP-189	28152	0	0	0	0	0	0	0	0	6	13	3	7	21	14	22	18	0	0	0	2	1	0	0	0					1	0	2	3					28	27	25	27	93.3333	90	83.3333	90	89.1667	4.19435	27
3	DGRP-195	28153	0	0	0	0	0	0	0	0	0	0	0	0	26	27	26	29	1	1	1	1	0	0	0	0					0	0	0	1					27	28	27	30	90	93.3333	90	100	93.3333	4.71405	27
3	DGRP-208	25174	0	0	0	0	0	0	0	0	10	6	5	0	9	12	16	13	4	2	1	10	0	1	0	0					0	1	0	1					23	21	22	23	76.6667	70	73.3333	76.6667	74.1667	3.19142	23
3	DGRP-217	28154	0	0	0	0	0	0	0	0	0	0	0	0	15	15	14	6	14	10	15	18	0	0	1	2					4	0	1	0					29	25	30	26	96.6667	83.3333	100	86.6667	91.6667	7.93492	25
10	DGRP-223	28155	0	0	0	0	0	0	0	0	0	0	0	0	2	3	5	2	16	15	11	16	6	12	8	5					14	20	14	9					24	30	24	23	80	100	80	76.6667	84.1667	10.6719	10
20	DGRP-227	28156	0	0	0	0	0	0	0	0	0	0	0	0	2	2	4	6	6	5	9	10	0	0	0	0	9	7	9	7					2	1	2	2	17	14	22	23	56.6667	46.6667	73.3333	76.6667	63.3333	14.1421	2
20	DGRP-228	28157	0	0	0	0	0	0	0	0	0	0	1	1	27	26	20	21	0	0	0	0	0	0	0	0	1	1	2	0	3	4	3	1					28	27	23	22	93.3333	90	76.6667	73.3333	83.3333	9.81307	25
5	DGRP-229	29653	0	0	0	0	0	0	0	0	0	0	0	0	1	2	3	3	5	4	0	5	10	13	14	8	10	5	8	5	4	2	4	1					26	24	25	21	86.6667	80	83.3333	70	80	7.20082	22
10	DGRP-235	28275	0	0	0	0	0	0	0	0	0	0	0	0	20	18	14	19	10	9	12	10	0	1	0	1					0	0	1	1					30	28	26	30	100	93.3333	86.6667	100	95	6.38285	30
5	DGRP-237	28160	0	0	0	0	4	1	0	1	14	16	8	11	2	3	2	1	0	1	0	0	2	0	0	1					6	1	0	1					22	21	10	14	73.3333	70	33.3333	46.6667	55.8333	19.1243	16
2	DGRP-239	28161	0	0	0	0	6	6	4	5	16	13	18	11	4	8	2	8	0	0	1	2	0	0	0	0					2	7	4	1					26	27	25	26	86.6667	90	83.3333	86.6667	86.6667	2.72166	24
14	DGRP-256	28162	0	0	0	0	0	0	0	0	9	9	8	5	13	15	15	21	1	0	1	2	3	0	0	0					6	6	7	2					26	24	24	28	86.6667	80	80	93.3333	85	6.38285	20
11	DGRP-280	28164	0	0	0	0	0	0	0	0	0	2	1	0	21	20	21	22	6	5	4	5	1	1	3	0	1	0	0	2	2	1	0	1					29	28	29	29	96.6667	93.3333	96.6667	96.6667	95.8333	1.66667	27
20	DGRP-287	28165	0	0	0	0	0	0	0	0	0	0	0	0	0	0	0	0	0	0	0	0	0	0	0	0	18	21	16	17	2	1	1	1					18	21	16	17	60	70	53.3333	56.6667	60	7.20082	16
10	DGRP-301	25175	0	0	0	0	0	0	0	0	0	0	0	0	0	0	0	0	15	14	9	16	4	6	8	5									3	3	3	4	19	20	17	21	63.3333	66.6667	56.6667	70	64.1667	5.69275	3
10	DGRP-303	25176	0	0	0	0	0	0	0	0	0	1	0	0	16	18	17	12	4	4	6	6	3	0	0	2					0	1	1	1					23	23	23	20	76.6667	76.6667	76.6667	66.6667	74.1667	5	23
16	DGRP-304	25177	0	0	0	0	0	0	0	0	1	1	3	2	14	15	13	17	12	10	7	8	1	0	3	1	0	0	0	1	2	3	3	1					28	26	26	29	93.3333	86.6667	86.6667	96.6667	90.8333	5	26
5	DGRP-306	37525	0	0	0	0	0	0	0	0	0	16	17	8	17	12	10	20	12	1	1	0	0	0	1	0	1	1	0	0	1	1	1	1					30	30	29	28	100	100	96.6667	93.3333	97.5	3.19142	29
5	DGRP-307	25179	0	0	0	0	0	0	0	0	0	0	0	0	7	4	5	9	7	7	10	6	0	1	1	1					3	3	5	3					14	12	16	16	46.6667	40	53.3333	53.3333	48.3333	6.38285	11
5	DGRP-309	28166	0	0	0	0	0	0	0	0	15	15	15	17	7	5	5	5	0	3	0	1	0	0	0	1					5	6	2	7					22	23	20	24	73.3333	76.6667	66.6667	80	74.1667	5.69275	17
21	DGRP-310	28276	0	0	0	0	0	0	0	0	0	0	0	0	0	0	0	0	1	2	1	2	1	2	0	0	3	2	2	2					0	2	1	1	5	6	3	4	16.6667	20	10	13.3333	15	4.30331	0
5	DGRP-313	25180	0	0	0	0	0	0	0	0	0	0	0	12	13	14	10	10	9	5	9	3	1	3	4	0					9	10	7	6					23	22	23	25	76.6667	73.3333	76.6667	83.3333	77.5	4.19435	14
4	DGRP-317	28167	0	0	0	0	0	0	0	0	0	5	0	1	5	13	10	5	12	1	5	8	2	1	3	3					2	2	1	3					19	20	18	17	63.3333	66.6667	60	56.6667	61.6667	4.30331	17
4	DGRP-318	28168	0	0	0	0	0	0	0	0	0	0	6	15	11	12	16	11	8	6	4	1	3	2	0	0	1	3	1	0					5	7	0	3	23	23	27	27	76.6667	76.6667	90	90	83.3333	7.698	5
4	DGRP-319	55018	0	0	0	0	0	0	0	0	1	0	0	0	11	14	0	0	11	10	0	0	2	2	1	0	2	0	5	5	7	6	0	0					27	26	6	5	90	86.6667	20	16.6667	53.3333	40.4603	20
4	DGRP-320	29654	0	0	0	0	0	0	0	0	5	1	3	8	20	25	21	17	1	2	4	1	0	0	1	1					1	2	3	2					26	28	29	27	86.6667	93.3333	96.6667	90	91.6667	4.30331	25
4	DGRP-321	29655	0	0	0	0	0	0	0	0	3	2	1	2	5	2	9	10	4	5	5	1	0	3	0	4	5	0	1	0					12	10	7	10	17	12	16	17	56.6667	40	53.3333	56.6667	51.6667	7.93492	12
4	DGRP-324	25182	0	0	0	0	6	1	2	4	15	21	14	20	7	5	12	3	0	2	2	1	0	0	0	0					1	2	1	1					28	29	30	28	93.3333	96.6667	100	93.3333	95.8333	3.19142	27
11	DGRP-332	28171	0	0	0	0	0	0	0	0	0	0	0	0	11	8	15	19	13	15	7	8	2	0	1	0	0	0	1	1	6	2	3	3					26	23	24	28	86.6667	76.6667	80	93.3333	84.1667	7.39119	20
22	DGRP-335	25183	0	0	0	0	0	0	0	0	0	0	0	0	21	16	12	12	4	9	12	15	0	1	1	1					1	0	1	0					25	26	25	28	83.3333	86.6667	83.3333	93.3333	86.6667	4.71405	24
4	DGRP-336	28172	0	0	0	0	0	0	3	4	11	9	8	2	1	1	2	2	0	0	0	1	0	0	0	0					3	3	3	2					12	10	13	9	40	33.3333	43.3333	30	36.6667	6.08581	9
4	DGRP-338	28173	0	0	0	0	0	0	0	2	7	5	1	9	6	10	13	5	2	3	3	6	2	1	1	0	2	1	2	0	6	6	6	14					19	20	20	22	63.3333	66.6667	66.6667	73.3333	67.5	4.19435	13
4	DGRP-340	28174	0	0	0	0	0	0	0	0	1	0	1	0	22	24	19	13	3	3	6	6	1	0	0	3					1	1	0	0					27	27	26	22	90	90	86.6667	73.3333	85	7.93492	26
10	DGRP-348	55019	0	0	0	0	0	0	0	0	6	3	0	7	5	5	8	5	4	4	4	1	3	3	1	7					0	2	1	4					18	15	13	20	60	50	43.3333	66.6667	55	10.3638	18
10	DGRP-350	28176	0	0	0	0	0	0	0	0	0	0	0	0	17	11	10	15	9	12	13	7	0	2	4	2					2	4	4	0					26	25	27	24	86.6667	83.3333	90	80	85	4.30331	24
10	DGRP-352	28177	0	0	0	0	0	0	0	0	0	0	0	0	9	10	9	11	12	12	10	4	5	6	6	7					2	6	5	3					26	28	25	22	86.6667	93.3333	83.3333	73.3333	84.1667	8.33333	24
10	DGRP-354	55020	0	0	0	0	0	0	0	0	0	0	0	0	2	4	2	2	1	1	2	3	6	6	6	5					4	2	3	3					9	11	10	10	30	36.6667	33.3333	33.3333	33.3333	2.72166	5
13	DGRP-355	55038	0	0	0	0	0	0	0	0	0	0	0	0	15	9	9	11	11	14	13	11	1	0	1	1					4	3	2	4					27	23	23	23	90	76.6667	76.6667	76.6667	80	6.66667	23
20	DGRP-356	28178	0	0	0	0	0	0	0	0	4	3	6	5	22	22	19	24	1	1	1	0	0	0	0	0					8	6	4	3					27	26	26	29	90	86.6667	86.6667	96.6667	90	4.71405	19
14	DGRP-357	25184	0	0	0	0	0	0	0	0	0	0	0	0	16	17	18	14	11	7	9	10	1	3	0	2					2	1	4	2					28	27	27	26	93.3333	90	90	86.6667	90	2.72166	26
12	DGRP-358	25185	0	0	0	0	0	0	0	0	0	0	1	1	4	2	2	3	11	15	13	13	3	5	5	7	4	2	0	0	4	10	3	4					22	24	21	24	73.3333	80	70	80	75.8333	5	18
13	DGRP-359	28179	0	0	0	0	0	0	0	0	3	6	6	6	14	16	13	13	4	3	0	1	2	0	1	0	0	2	2	5	8	6	13	9					23	27	22	25	76.6667	90	73.3333	83.3333	80.8333	7.39119	15
12	DGRP-360	25186	0	0	0	0	0	0	0	0	0	0	0	0	24	19	19	18	4	8	10	8	0	1	0	0					0	4	2	0					28	28	29	26	93.3333	93.3333	96.6667	86.6667	92.5	4.19435	28
13	DGRP-361	28180	0	0	0	0	0	0	0	0	1	2	4	6	10	10	15	12	5	8	3	7	3	1	2	1	2	2	0	0					2	6	5	10	21	23	24	26	70	76.6667	80	86.6667	78.3333	6.93889	2
9	DGRP-362	25187	0	0	0	0	0	0	0	0	0	0	0	0	10	14	9	13	8	6	10	12	0	0	0	1					0	1	0	0					18	20	19	26	60	66.6667	63.3333	86.6667	69.1667	11.9799	18
7	DGRP-365	25445	0	0	0	0	0	0	0	0	6	6	2	3	12	15	22	17	3	2	3	1	0	0	0	1					10	13	16	8					21	23	27	22	70	76.6667	90	73.3333	77.5	8.76652	11
19	DGRP-367	28181	0	0	0	0	0	0	0	0	0	0	0	1	5	7	10	10	19	17	18	13	0	0	0	0	1	0	0	1					5	13	18	17	25	24	28	25	83.3333	80	93.3333	83.3333	85	5.7735	5
11	DGRP-370	28182	0	0	0	0	0	0	0	0	1	1	1	5	23	23	25	15	2	1	1	3	0	0	1	0	1	1	0	1	1	0	2	1					27	26	28	24	90	86.6667	93.3333	80	87.5	5.69275	26
16	DGRP-371	28183	0	0	0	0	0	0	0	0	10	11	9	9	18	17	19	21	1	2	0	0	0	0	1	0	0	0	1	0	1	3	3	1					29	30	30	30	96.6667	100	100	100	99.1667	1.66667	28
13	DGRP-373	28184	0	0	0	0	0	0	0	0	0	2	5	1	16	7	6	11	6	2	6	6	0	4	2	1	1	0	1	0	3	12	6	12					23	15	20	19	76.6667	50	66.6667	63.3333	64.1667	11.0135	20
12	DGRP-374	28185	0	0	0	0	0	0	0	0	6	1	7	5	17	12	14	10	3	5	5	3	1	0	1	2					2	2	2	3					27	18	27	20	90	60	90	66.6667	76.6667	15.6347	25
7	DGRP-375	25188	0	0	0	0	0	0	0	0	3	2	2	1	17	7	19	16	4	9	5	3	1	2	1	1	0	2	0	1	2	4	4	3					25	22	27	22	83.3333	73.3333	90	73.3333	80	8.16497	23
11	DGRP-377	28186	0	0	0	0	0	0	0	0	1	1	1	1	12	8	8	5	10	2	5	2	1	5	3	7	1	5	2	0	1	8	3	2					25	21	19	15	83.3333	70	63.3333	50	66.6667	13.8778	24
9	DGRP-379	25189	0	0	0	0	0	0	0	0	0	1	0	0	11	13	6	6	5	8	6	3	1	1	2	2									8	11	1	2	17	23	14	11	56.6667	76.6667	46.6667	36.6667	54.1667	17.0783	8
14	DGRP-380	25190	0	0	0	0	0	0	0	0	7	10	11	9	22	17	18	18	0	0	1	2	0	0	0	0					1	0	1	2					29	27	30	29	96.6667	90	100	96.6667	95.8333	4.19435	28
14	DGRP-381	28188	0	0	0	0	2	3	3	0	4	2	7	4	7	4	7	5	0	2	1	0	0	0	0	0					7	5	3	1					13	11	18	9	43.3333	36.6667	60	30	42.5	12.874	6
7	DGRP-382	28189	0	0	0	0	0	0	0	0	0	0	0	0	13	4	6	14	16	20	14	12	0	2	5	2					1	1	2	0					29	26	25	28	96.6667	86.6667	83.3333	93.3333	90	6.08581	28
20	DGRP-383	28190	0	0	0	0	0	0	0	0	0	0	0	0	0	0	0	0	2	0	3	3	0	0	0	0	7	5	2	6					4	2	3	8	9	5	5	9	30	16.6667	16.6667	30	23.3333	7.698	4
14	DGRP-385	28191	0	0	0	0	0	0	0	0	1	2	1	2	24	26	24	24	5	2	2	3	0	0	1	0					2	1	1	2					30	30	28	29	100	100	93.3333	96.6667	97.5	3.19142	28
14	DGRP-386	28192	0	0	0	0	0	0	0	0	8	8	6	4	15	15	8	13	5	5	4	8	0	0	3	1					3	3	3	3					28	28	21	26	93.3333	93.3333	70	86.6667	85.8333	11.0135	25
7	DGRP-390	55021	0	0	0	0	0	0	0	0	2	4	2	0	14	13	18	16	5	5	2	7	2	0	0	2					2	6	1	7					23	22	22	25	76.6667	73.3333	73.3333	83.3333	76.6667	4.71405	21
15	DGRP-391	25191	0	0	0	0	0	0	0	0	9	12	5	11	14	11	19	10	3	1	2	2	1	0	1	2					4	2	3	2					27	24	27	25	90	80	90	83.3333	85.8333	5	23
14	DGRP-392	28194	0	0	0	0	0	0	0	0	3	1	4	3	22	24	23	23	1	0	1	0	0	0	1	0					0	0	2	1					26	25	29	26	86.6667	83.3333	96.6667	86.6667	88.3333	5.7735	26
7	DGRP-395	55022	0	0	0	0	0	0	0	0	6	3	2	7	19	22	21	21	4	2	1	1	0	2	0	0					2	1	2	3					29	29	24	29	96.6667	96.6667	80	96.6667	92.5	8.33333	27
9	DGRP-397	55023	0	0	0	0	0	0	0	0	7	7	8	7	18	18	19	21	0	0	0	0	0	0	0	1									10	8	9	6	25	25	27	29	83.3333	83.3333	90	96.6667	88.3333	6.38285	10
7	DGRP-399	25192	0	0	0	0	0	0	0	0	15	8	11	12	13	19	14	14	0	0	1	0	0	1	0	0					2	3	3	1					28	28	26	26	93.3333	93.3333	86.6667	86.6667	90	3.849	26
14	DGRP-405	29656	0	0	0	0	0	0	0	0	1	2	1	2	16	15	20	13	8	3	0	1	0	1	1	1					1	1	3	1					25	21	22	17	83.3333	70	73.3333	56.6667	70.8333	11.0135	24
15	DGRP-406	29657	0	0	0	0	0	0	0	0	0	0	1	0	11	12	8	5	18	17	19	21	0	0	0	2					0	1	1	4					29	29	28	28	96.6667	96.6667	93.3333	93.3333	95	1.9245	29
16	DGRP-409	28278	0	0	0	0	0	0	0	0	0	0	0	0	2	1	2	1	7	17	10	7	6	2	6	3	4	2	3	6	4	1	5	6					19	22	21	17	63.3333	73.3333	70	56.6667	65.8333	7.39119	15
6	DGRP-426	28196	0	0	0	0	0	0	0	0	8	4	5	1	11	15	4	4	0	1	0	1	0	0	0	0					1	0	0	0					19	20	9	6	63.3333	66.6667	30	20	45	23.4915	18
6	DGRP-427	25193	0	0	0	0	0	0	0	0	0	0	0	0	4	2	0	2	19	21	18	22	1	3	4	3					3	2	3	2					24	26	22	27	80	86.6667	73.3333	90	82.5	7.39119	21
6	DGRP-437	25194	0	0	0	0	0	0	0	0	1	0	3	1	23	25	21	27	1	4	4	2	3	1	1	0					1	0	0	2					28	30	29	30	93.3333	100	96.6667	100	97.5	3.19142	27
16	DGRP-439	29658	0	0	0	0	0	0	0	0	0	0	0	0	0	0	0	0	4	9	6	8	16	17	17	14	7	2	4	4					9	13	5	7	27	28	27	26	90	93.3333	90	86.6667	90	2.72166	9
16	DGRP-440	28197	0	0	0	0	0	0	0	0	1	0	0	0	12	10	10	11	7	9	11	8	3	6	7	4	1	2	0	1	3	5	5	6					24	27	28	24	80	90	93.3333	80	85.8333	6.87184	21
6	DGRP-441	28198	0	0	0	0	0	0	0	0	1	0	0	0	7	2	0	2	2	4	5	6	3	2	1	1	0	1	3	2	4	3	1	4					13	9	9	11	43.3333	30	30	36.6667	35	6.38285	9
15	DGRP-443	28199	0	0	0	0	0	0	0	0	1	1	1	2	15	17	16	16	8	7	4	4	1	1	1	0					0	0	1	0					25	26	22	22	83.3333	86.6667	73.3333	73.3333	79.1667	6.87184	25
16	DGRP-461	28200	0	0	0	0	0	0	0	0	6	4	3	7	19	15	20	17	3	7	4	3	0	0	1	0					8	11	9	9					28	26	28	27	93.3333	86.6667	93.3333	90	90.8333	3.19142	20
21	DGRP-486	25195	0	0	0	0	0	0	0	1	12	9	17	17	15	17	11	9	1	3	1	0	0	0	0	0					5	11	3	4					28	29	29	27	93.3333	96.6667	96.6667	90	94.1667	3.19142	23
6	DGRP-491	28202	0	0	0	0	0	0	0	0	3	1	1	0	17	12	11	5	2	2	7	11	0	5	2	3	0	0	0	2	3	2	0	1					22	20	21	21	73.3333	66.6667	70	70	70	2.72166	19
9	DGRP-492	28203	0	0	0	0	0	0	0	0	0	0	0	0	0	2	1	4	12	17	13	12	8	4	8	8	3	4	4	5	5	6	5	8					23	27	26	29	76.6667	90	86.6667	96.6667	87.5	8.33333	18
15	DGRP-502	28204	0	0	0	0	0	0	0	0	6	16	18	15	7	6	7	8	4	2	1	4	4	0	2	1					1	2	3	1					21	24	28	28	70	80	93.3333	93.3333	84.1667	11.3448	20
20	DGRP-505	55024	0	0	0	0	0	0	0	0	1	0	0	1	13	11	14	9	5	7	6	5	0	0	0	0	0	2	0	4	7	12	7	10					19	20	20	19	63.3333	66.6667	66.6667	63.3333	65	1.9245	12
16	DGRP-508	28205	0	0	0	0	0	0	0	0	3	3	6	3	24	22	19	24	0	4	2	1	1	0	0	0					1	7	2	4					28	29	27	28	93.3333	96.6667	90	93.3333	93.3333	2.72166	27
6	DGRP-509	28206	0	0	0	0	0	0	0	0	0	0	0	0	4	3	1	3	18	19	20	18	1	4	2	4					7	6	7	6					23	26	23	25	76.6667	86.6667	76.6667	83.3333	80.8333	5	16
6	DGRP-513	29659	0	0	0	0	0	0	0	0	0	0	0	0	2	3	5	5	11	16	14	12	2	0	0	0	0	1	0	0	8	6	7	5					15	20	19	17	50	66.6667	63.3333	56.6667	59.1667	7.39119	7
6	DGRP-517	25197	0	0	0	0	0	0	0	0	1	0	2	0	18	27	21	20	4	2	5	4	1	0	1	2					2	0	3	1					24	29	29	26	80	96.6667	96.6667	86.6667	90	8.16497	22
12	DGRP-528	55025	0	0	0	0	0	0	0	0	1	2	3	3	14	6	14	11	0	1	1	0	1	3	0	2	5	6	2	3	5	7	3	5					21	18	20	19	70	60	66.6667	63.3333	65	4.30331	16
6	DGRP-530	29660	0	0	0	0	0	0	0	0	0	0	0	0	0	2	3	1	24	19	20	23	4	7	4	4	1	0	1	1	9	6	3	2					29	28	28	29	96.6667	93.3333	93.3333	96.6667	95	1.9245	20
21	DGRP-531	28207	0	0	0	0	0	0	0	0	10	5	3	3	16	18	22	19	0	0	0	0	0	0	0	0	2	6	1	4	8	10	11	11					28	29	26	26	93.3333	96.6667	86.6667	86.6667	90.8333	5	20
6	DGRP-535	28208	0	0	0	0	0	0	0	0	0	0	0	0	13	6	1	6	14	18	17	19	0	2	3	3	1	0	4	0	1	2	4	2					28	26	25	28	93.3333	86.6667	83.3333	93.3333	89.1667	5	27
7	DGRP-551	55026	0	0	0	0	0	0	0	0	0	0	0	0	10	7	10	7	8	9	14	6	0	0	2	0					1	1	4	1					18	16	26	13	60	53.3333	86.6667	43.3333	60.8333	18.5343	17
7	DGRP-555	25198	0	0	0	0	0	0	0	0	0	0	1	0	8	9	11	10	9	8	2	5	2	0	0	0					8	5	7	8					19	17	14	15	63.3333	56.6667	46.6667	50	54.1667	7.39119	11
12	DGRP-559	55027	0	0	0	0	0	0	0	0	0	0	0	0	15	9	12	12	5	6	7	5	2	6	2	2	2	0	3	0	2	3	4	7					24	21	24	19	80	70	80	63.3333	73.3333	8.16497	22
7	DGRP-563	28211	0	0	0	0	0	0	0	0	0	0	0	0	15	14	15	18	4	4	7	2	0	0	0	1					1	0	1	0					19	18	22	21	63.3333	60	73.3333	70	66.6667	6.08581	18
20	DGRP-566	55028	0	0	0	0	1	0	0	0	6	15	9	12	8	8	8	6	1	1	0	1	0	0	0	0	3	1	2	1	2	2	3	1					19	25	19	20	63.3333	83.3333	63.3333	66.6667	69.1667	9.57427	17
15	DGRP-584	28212	0	0	0	0	0	0	0	0	15	13	18	12	13	16	8	13	1	0	0	0	0	0	0	1					4	6	4	3					29	29	26	26	96.6667	96.6667	86.6667	86.6667	91.6667	5.7735	25
15	DGRP-589	28213	0	0	0	0	0	0	0	0	6	4	2	1	13	17	13	18	4	5	11	6	1	1	0	3					2	3	4	6					24	27	26	28	80	90	86.6667	93.3333	87.5	5.69275	22
16	DGRP-595	28215	0	0	0	0	0	0	0	0	2	6	4	2	22	16	22	21	2	3	1	3	0	1	0	0	1	0	0	0	2	1	0	0					27	26	27	26	90	86.6667	90	86.6667	88.3333	1.9245	25
17	DGRP-596	55029	0	0	0	0	0	0	0	0	0	0	0	1	5	5	7	9	13	10	11	9	3	1	1	6	1	0	3	1	5	4	8	8					22	16	22	26	73.3333	53.3333	73.3333	86.6667	71.6667	13.7437	17
7	DGRP-627	55030	0	0	0	0	0	0	0	0	12	11	7	4	17	19	20	21	1	0	1	0	0	0	0	0					4	6	6	1					30	30	28	25	100	100	93.3333	83.3333	94.1667	7.87636	26
15	DGRP-630	55031	0	0	0	0	0	0	0	0	0	0	0	0	15	13	11	10	11	15	17	17	2	2	2	2					4	5	7	3					28	30	30	29	93.3333	100	100	96.6667	97.5	3.19142	24
15	DGRP-634	55032	0	0	0	0	0	0	0	0	3	0	1	1	15	16	12	12	3	8	4	6	1	1	0	1					1	6	3	5					22	25	17	20	73.3333	83.3333	56.6667	66.6667	70	11.2217	21
21	DGRP-639	25199	0	0	0	0	0	0	0	0	0	0	0	0	5	0	2	1	4	4	4	6	3	4	3	1	4	2	1	4	4					1	2	4	16	10	10	12	53.3333	33.3333	33.3333	40	40	9.42809	12
22	DGRP-646	28217	0	0	0	0	0	0	0	0	0	0	0	0	1	0	1	0	3	7	6	4	6	2	4	2	0	1	0	0	1	6	7	5					10	10	11	6	33.3333	33.3333	36.6667	20	30.8333	7.39119	9
17	DGRP-703	28218	0	0	0	0	0	0	0	0	0	0	0	0	2	4	2	1	20	17	18	19	8	7	8	8	0	2	2	1	6	3	5	1					30	30	30	29	100	100	100	96.6667	99.1667	1.66667	24
17	DGRP-705	25744	0	0	0	0	0	0	0	0	0	0	0	2	9	8	16	13	15	10	9	7	0	5	1	1					14	10	11	13					24	23	26	23	80	76.6667	86.6667	76.6667	80	4.71405	10
17	DGRP-707	25200	0	0	0	0	0	0	0	0	2	3	0	1	15	19	17	8	7	6	8	17	0	1	0	2	0	0	1	0	2	5	4	4					24	29	26	28	80	96.6667	86.6667	93.3333	89.1667	7.39119	22
19	DGRP-712	25201	0	0	0	0	0	0	0	0	0	0	0	0	3	14	1	2	17	11	21	20	7	2	6	5					9	5	9	12					27	27	28	27	90	90	93.3333	90	90.8333	1.66667	18
12	DGRP-714	25745	0	0	0	0	0	0	0	0	9	7	12	8	19	17	15	17	0	0	0	1	0	1	0	0					5	5	6	7					28	25	27	26	93.3333	83.3333	90	86.6667	88.3333	4.30331	23
11	DGRP-716	28219	0	0	0	0	0	0	0	0	1	0	2	2	13	15	20	21	8	8	5	6	2	4	1	0	1	0	0	0	10	13	13	8					25	27	28	29	83.3333	90	93.3333	96.6667	90.8333	5.69275	15
18	DGRP-721	28220	0	0	0	0	0	0	0	0	0	0	0	0	14	14	6	10	12	14	19	17	1	1	0	1					2	1	5	2					27	29	25	28	90	96.6667	83.3333	93.3333	90.8333	5.69275	25
21	DGRP-727	28221	0	0	0	0	0	0	0	0	2	2	2	0	6	8	6	10	5	5	8	4	5	4	5	6	4	4	5	5	2	1	3	5					22	23	26	25	73.3333	76.6667	86.6667	83.3333	80	6.08581	20
9	DGRP-732	25203	0	0	0	0	0	0	0	0	5	0	0	4	14	18	19	14	3	6	6	8	5	1	1	1	0	2	1	0	6	6	7	6					27	27	27	27	90	90	90	90	90	0	21
17	DGRP-737	28222	0	0	0	0	0	0	0	0	1	0	1	2	23	24	17	24	3	3	11	2	0	0	0	0	0	1	0	0	2	4	3	5					27	28	29	28	90	93.3333	96.6667	93.3333	93.3333	2.72166	25
22	DGRP-738	28223	0	0	0	0	0	0	0	0	0	0	0	0	10	11	10	13	5	6	7	7	0	5	1	0	0	1	2	0	3	6	4	5					15	23	20	20	50	76.6667	66.6667	66.6667	65	11.0554	12
17	DGRP-748	28224	0	0	0	0	0	0	0	0	3	1	0	0	21	23	21	27	5	3	6	3	0	0	2	0	0	1	0	0	3	3	0	2					29	28	29	30	96.6667	93.3333	96.6667	100	96.6667	2.72166	26
19	DGRP-757	28226	0	0	0	0	0	0	0	0	9	4	12	5	18	12	10	14	2	5	2	5	0	0	0	0	0	1	0	2	0	1	2	5					29	22	24	26	96.6667	73.3333	80	86.6667	84.1667	9.9536	29
20	DGRP-761	28227	0	0	0	0	0	0	0	0	0	0	0	0	10	5	7	9	10	14	8	8	0	0	0	0	5	0	7	6	3	2	7	6					25	19	22	23	83.3333	63.3333	73.3333	76.6667	74.1667	8.33333	22
17	DGRP-765	25204	0	0	0	0	0	0	0	0	0	0	0	0	3	3	0	2	9	9	5	7	3	3	6	4	4	3	1	4	9	7	4	4					19	18	12	17	63.3333	60	40	56.6667	55	10.3638	10
11	DGRP-774	25205	0	0	0	0	0	0	0	0	0	0	0	0	19	20	25	23	9	8	2	6	0	1	0	0					3	4	3	1					28	29	27	29	93.3333	96.6667	90	96.6667	94.1667	3.19142	25
11	DGRP-776	28229	0	0	0	0	0	0	0	0	0	0	0	0	26	20	22	25	2	2	5	1	0	0	0	0	0	1	0	0	0	1	0	0					28	23	27	26	93.3333	76.6667	90	86.6667	86.6667	7.20082	28
12	DGRP-783	28230	0	0	0	0	0	0	0	0	0	2	2	0	8	10	10	13	10	5	10	7	6	9	4	5	1	1	1	1	1	8	7	7					25	27	27	26	83.3333	90	90	86.6667	87.5	3.19142	24
12	DGRP-786	25206	0	0	0	0	0	0	0	0	0	0	0	1	8	8	10	10	12	11	7	10	2	4	7	0	3	3	1	2	7	5	6	2					25	26	25	23	83.3333	86.6667	83.3333	76.6667	82.5	4.19435	18
11	DGRP-787	28231	0	0	0	0	0	0	0	1	13	16	20	20	12	13	7	5	2	0	0	2	0	0	1	1	1	1	0	0	3	4	2	5					28	30	28	29	93.3333	100	93.3333	96.6667	95.8333	3.19142	25
19	DGRP-790	28232	0	0	0	0	0	0	0	0	0	1	2	1	4	5	6	7	10	13	8	8	0	0	0	0	9	7	9	3					15	18	13	10	23	26	25	19	76.6667	86.6667	83.3333	63.3333	77.5	10.319	15
17	DGRP-796	28233	0	0	0	0	0	0	0	0	0	0	0	0	11	15	12	11	10	5	9	11	0	2	0	1	0	0	0	1	2	2	3	4					21	22	21	24	70	73.3333	70	80	73.3333	4.71405	19
13	DGRP-799	25207	0	0	0	0	0	0	0	0	1	3	1	1	21	21	22	28	1	4	3	1	0	0	0	0	4	1	0	0	3	0	2	0					27	29	26	30	90	96.6667	86.6667	100	93.3333	6.08581	24
11	DGRP-801	28234	0	0	0	0	0	0	0	0	1	0	0	0	20	19	21	14	4	6	5	14	1	2	1	2					4	10	8	12					26	27	27	30	86.6667	90	90	100	91.6667	5.7735	22
12	DGRP-802	28235	0	0	0	0	0	0	0	0	0	1	1	1	14	14	18	21	8	9	5	5	2	1	1	0	0	1	1	0	1	2	4	0					24	26	26	27	80	86.6667	86.6667	90	85.8333	4.19435	23
15	DGRP-804	28236	0	0	0	0	0	0	0	0	0	0	0	0	3	1	1	2	3	2	1	4	2	4	1	9									2	2	0	2	8	7	3	15	26.6667	23.3333	10	50	27.5	16.6389	2
22	DGRP-805	28237	0	0	0		0	0	0		0	0	0		0	0	0		11	8	10		8	9	8		4	4	3		4	3	4						23	21	21		76.6667	70	70		72.2222	3.849	19
17	DGRP-808	28238	0	0	0	0	0	0	0	0	0	0	0	0	4	9	4	11	16	16	16	10	4	2	5	5	2	1	3	2	6	7	10	7					26	28	28	28	86.6667	93.3333	93.3333	93.3333	91.6667	3.33333	20
17	DGRP-810	28239	0	0	0	0	0	0	0	0	0	0	0	0	0	0	0	0	12	10	8	12	8	10	6	9	5	1	1	2	15	14	12	15					25	21	15	23	83.3333	70	50	76.6667	70	14.4016	10
15	DGRP-812	28240	0	0	0	0	0	0	0	0	0	1	0	0	5	3	0	6	4	4	0	2	5	5	0	4									1	2	0	2	14	13	0	12	46.6667	43.3333	0	40	32.5	21.8369	1
17	DGRP-818	28241	0	0	0	0	0	0	0	0	0	1	0	1	13	15	15	11	15	9	15	12	0	2	0	2	0	1	0	2	1	4	6	7					28	28	30	28	93.3333	93.3333	100	93.3333	95	3.33333	27
13	DGRP-819	28242	0	0	0	0	0	0	0	0	0	1	0	0	25	27	25	27	4	1	4	1	0	0	0	0					2	3	1	2					29	29	29	28	96.6667	96.6667	96.6667	93.3333	95.8333	1.66667	27
11	DGRP-820	25208	0	0	0	0	0	0	0	0	0	0	0	0	15	16	18	16	11	11	8	10	0	2	1	0					1	3	1	1					26	29	27	26	86.6667	96.6667	90	86.6667	90	4.71405	25
8	DGRP-821	28243	0	0	0	0	0	0	0	0	0	1	0	0	12	15	13	15	6	6	5	5	0	2	3	1	0	1	0	0	3	5	8	5					18	25	21	21	60	83.3333	70	70	70.8333	9.57427	15
19	DGRP-822	28244	0	0	0	0	0	0	0	0	2	1	2	0	5	7	13	5	5	2	2	3	0	0	0	0	1	2	1	5	2	1	1	3					13	12	18	13	43.3333	40	60	43.3333	46.6667	9.02671	11
21	DGRP-832	28245	0	0	0	0	0	0	0	0	1	0	0	0	14	11	6	13	6	4	4	5	0	0	2	1					7	1	1	3					21	15	12	19	70	50	40	63.3333	55.8333	13.4371	14
8	DGRP-843	28247	0	0	0	0	0	0	0	0	14	12	13	12	12	12	10	13	0	1	1	2	0	0	1	0					1	0	1	3					26	25	25	27	86.6667	83.3333	83.3333	90	85.8333	3.19142	25
18	DGRP-849	28248	0	0	0	0	0	0	0	0	0	0	0	0	0	0	0	0	5	6	3	3	8	4	6	8	4	1	4	3	2	1	0	1					17	11	13	14	56.6667	36.6667	43.3333	46.6667	45.8333	8.33333	15
19	DGRP-850	28249	0	0	0	0	0	0	0	0	0	0	0	0	11	14	16	13	14	12	13	9	0	0	0	0	2	0	0	2	10	2	2	7					27	26	29	24	90	86.6667	96.6667	80	88.3333	6.93889	17
8	DGRP-852	25209	0	0	0	0	0	0	0	0	2	1	6	2	17	23	17	17	4	1	0	3	0	0	0	1	0	1	0	0	2	2	0	1					23	26	23	23	76.6667	86.6667	76.6667	76.6667	79.1667	5	21
18	DGRP-853	28250	0	0	0	0	0	0	0	0	0	0	0	0	7	6	7	9	13	15	18	17	4	5	3	2	1	1	0	0	10	16	19	14					25	27	28	28	83.3333	90	93.3333	93.3333	90	4.71405	15
18	DGRP-855	28251	0	0	0	0	0	0	0	0	1	0	0	0	15	12	10	16	6	3	6	6	1	5	2	4	2	2	5	1	1	3	4	6					25	22	23	27	83.3333	73.3333	76.6667	90	80.8333	7.39119	24
19	DGRP-857	28252	0	0	0	0	0	1	0	0	1	6	2	7	6	3	9	5	3	1	0	1	0	0	0	0	3	0	3	1					0	3	7	3	13	11	14	14	43.3333	36.6667	46.6667	46.6667	43.3333	4.71405	0
8	DGRP-859	25210	0	0	0	0	0	0	0	0	8	6	6	10	19	24	21	16	0	0	1	2	0	0	0	0					2	0	0	2					27	30	28	28	90	100	93.3333	93.3333	94.1667	4.19435	25
18	DGRP-861	28253	0	0	0	0	0	0	0	0	0	0	0	0	0	1	1	2	4	7	8	6	4	2	2	3	3	2	4	1	1	2	3	1					11	12	15	12	36.6667	40	50	40	41.6667	5.7735	10
19	DGRP-879	28254	0	0	0	0	0	0	0	0	0	0	0	1	19	14	19	18	8	10	5	6	0	0	0	0	0	2	0	0	6	8	2	5					27	26	24	25	90	86.6667	80	83.3333	85	4.30331	21
18	DGRP-882	28255	0	0	0	0	0	0	0	0	0	0	0	0	1	1	3	5	8	6	8	7	4	2	1	2	0	2	1	0	6	9	4	12					13	11	13	14	43.3333	36.6667	43.3333	46.6667	42.5	4.19435	7
19	DGRP-887	28279	0	0	0	0	0	0	0	0	0	0	0	0	0	0	1	0	1	0	0	0	0	0	0	0									1	0	1	0	1	0	1	0	3.33333	0	3.33333	0	1.66667	1.9245	1
8	DGRP-890	28257	0	0	0	0	0	0	0	0	2	2	3	0	17	21	18	13	1	3	4	6	0	1	2	1	0	0	0	1	2	4	5	5					20	27	27	21	66.6667	90	90	70	79.1667	12.5831	18
8	DGRP-892	28258	0	0	0	0	0	0	0	0	1	0	1	1	21	24	25	21	2	1	1	4	0	0	1	1					1	2	0	2					24	25	28	27	80	83.3333	93.3333	90	86.6667	6.08581	23
8	DGRP-897	28260	0	0	0	0	0	0	0	0	0	0	0	0	2	2	1	2	8	8	7	9	4	5	2	3	0	0	0	1	4	1	3	4					14	15	10	15	46.6667	50	33.3333	50	45	7.93492	10
8	DGRP-900	28261	0	0	0	0	0	0	0	0	2	2	0	3	15	14	21	19	8	8	6	7	2	1	3	0	1	0	0	0	5	8	6	3					28	25	30	29	93.3333	83.3333	100	96.6667	93.3333	7.20082	23
8	DGRP-907	28262	0	0	0	0	0	0	0	0	0	0	0	0	29	28	26	21	0	0	1	3	0	0	0	0					2	1	1	6					29	28	27	24	96.6667	93.3333	90	80	90	7.20082	27
8	DGRP-908	28263	0	0	0	0	0	0	0	0	1	1	1	0	16	16	12	14	8	9	13	11	2	0	1	1	2	0	1	0	11	1	2	4					29	26	28	26	96.6667	86.6667	93.3333	86.6667	90.8333	5	18
18	DGRP-911	28264	0	0	0	0	0	0	0	0	0	0	0	0	1	1	2	1	18	15	9	16	9	7	12	8	0	1	5	2	1	3	4	2					28	24	28	27	93.3333	80	93.3333	90	89.1667	6.3099	27
18	DGRP-913	28265	0	0	0	0	0	0	0	0	6	7	5	5	8	13	13	12	2	3	2	2	0	0	2	1					3	4	1	1					16	23	22	20	53.3333	76.6667	73.3333	66.6667	67.5	10.319	13
	High fat (10% yeast + 20% coconut oil)
		dAEL	5				6				7				8				9				10				11				NON-ECLOSED				ECLOSED
BATCH	LINE #	Line #	A	B	C	D	A	B	C	D	A	B	C	D	A	B	C	D	A	B	C	D	A	B	C	D	A	B	C	D	A	B	C	D	A	B	C	D	Total pupation A	Total pupation B	Total pupation C	Total pupation D	Pupation % A	Pupation % B	Pupation % C	Pupation % D	Average pupation %	SD pupation %	Eclosion A
2	DGRP-21	28122	8	6	5	8	19	21	19	17	0	1	0	1	0	0	1	1	0	0	0	0	0	0	0	0					2	12	5	5					27	28	25	27	90	93.3333	83.3333	90	89.1667	4.19435	25
2	DGRP-26	28123	0	0	0	0	16	16	17	19	3	1	0	0	0	0	0	0	0	0	0	0	0	0	0	0									5	7	4	4	19	17	17	19	63.3333	56.6667	56.6667	63.3333	60	3.849	5
21	DGRP-28	28124	0	0	0	0	1	3	2	2	14	12	15	12	0	0	0	0	1	1	2	0	2	0	0	0									8	6	6	5	18	16	19	14	60	53.3333	63.3333	46.6667	55.8333	7.39119	8
2	DGRP-31	55014	0	0	0	0	20	21	16	20	3	3	8	6	1	0	1	0	0	0	0	0	0	0	0	0					5	8	5	9					24	24	25	26	80	80	83.3333	86.6667	82.5	3.19142	19
2	DGRP-32	55015	0	0	0	0	12	13	11	8	9	12	15	12	0	1	3	4	0	0	0	0	0	0	0	0									8	13	10	2	21	26	29	24	70	86.6667	96.6667	80	83.3333	11.2217	8
2	DGRP-38	28125	11	8	10	1	8	4	7	15	1	0	0	0	0	0	0	0	0	0	0	0	0	0	0	0					2	1	4	3					20	12	17	16	66.6667	40	56.6667	53.3333	54.1667	11.0135	18
2	DGRP-40	29651	1	0	0	0	15	10	15	23	2	4	2	1	0	0	0	1	0	0	0	0	0	0	0	0					1	2	4	5					18	14	17	25	60	46.6667	56.6667	83.3333	61.6667	15.5158	17
2	DGRP-41	28126	1	1	0	0	16	16	18	17	0	0	2	1	0	0	0	0	0	0	0	0	0	0	0	0									4	7	4	1	17	17	20	18	56.6667	56.6667	66.6667	60	60	4.71405	4
21	DGRP-42	28127	0	0	0	0	0	0	1	0	1	2	2	1	0	0	1	1	0	0	0	0	0	0	0	0									0	0	0	0	1	2	4	2	3.33333	6.66667	13.3333	6.66667	7.5	4.19435	0
9	DGRP-45	28128	0	0	0	0	15	21	20	14	3	1	2	1	0	0	0	0	0	0	0	0	0	0	0	0									5	3	3	3	18	22	22	15	60	73.3333	73.3333	50	64.1667	11.3448	5
1	DGRP-48	55016	0	0	0	0	7	5	9	4	3	7	4	8	3	1	2	2	1	1	1	0	0	0	0	0									5	5	6	6	14	14	16	14	46.6667	46.6667	53.3333	46.6667	48.3333	3.33333	5
1	DGRP-57	29652	1	0	0	2	20	19	16	18	2	9	6	2	1	0	2	0	0	0	0	0	0	0	0	0									14	10	16	16	24	28	24	22	80	93.3333	80	73.3333	81.6667	8.3887	14
2	DGRP-59	28129	3	3	3	1	19	19	19	19	0	0	1	0	0	0	0	0	0	0	0	0	0	0	0	0					6	5	5	5					22	22	23	20	73.3333	73.3333	76.6667	66.6667	72.5	4.19435	16
19	DGRP-69	28130	0	0	0	0	0	1	1	0	8	9	7	12	3	1	0	1	2	0	0	0	0	0	0	0									4	4	3	4	13	11	8	13	43.3333	36.6667	26.6667	43.3333	37.5	7.87636	4
9	DGRP-73	28131	0	0	0	0	10	11	8	12	6	10	6	6	0	0	0	0	0	0	0	0	0	0	0	0									8	8	4	8	16	21	14	18	53.3333	70	46.6667	60	57.5	9.9536	8
20	DGRP-75	28132	0	0	0	0	5	12	10	11	12	9	10	7	0	0	0	0	0	0	0	0	0	0	0	0									7	9	7	8	17	21	20	18	56.6667	70	66.6667	60	63.3333	6.08581	7
1	DGRP-83	28134	2	0	0	1	26	22	24	17	0	5	3	4	0	0	0	0	0	0	0	0	0	0	0	0									15	13	12	12	28	27	27	22	93.3333	90	90	73.3333	86.6667	9.02671	15
9	DGRP-85	28274	0	0	0	0	14	9	14	21	1	2	0	0	0	1	1	0	0	0	0	0	0	0	0	0					2	4	4	8					15	12	15	21	50	40	50	70	52.5	12.5831	13
14	DGRP-88	28135	0	0	0	0	2	0	0	0	8	6	5	10	2	1	2	1	1	1	0	0	0	0	0	0									5	3	3	6	13	8	7	11	43.3333	26.6667	23.3333	36.6667	32.5	9.17928	5
1	DGRP-91	28136	1	0	0	0	8	8	8	11	2	2	2	3	1	0	0	1	0	1	0	0	0	0	0	0									5	4	5	3	12	11	10	15	40	36.6667	33.3333	50	40	7.20082	5
5	DGRP-93	28137	1	1	1	5	16	14	18	11	1	0	0	0	2	0	0	1	0	0	0	0	0	0	0	0									8	9	12	12	20	15	19	17	66.6667	50	63.3333	56.6667	59.1667	7.39119	8
1	DGRP-100	55017	0	3	3	2	7	11	4	7	2	1	0	1	1	0	1	0	0	0	1	0	0	0	0	0									5	5	4	5	10	15	9	10	33.3333	50	30	33.3333	36.6667	9.02671	5
1	DGRP-101	28138	0	0	0	2	13	6	10	12	0	2	1	1	0	0	0	0	0	0	0	0	0	0	0	0									10	3	5	10	13	8	11	15	43.3333	26.6667	36.6667	50	39.1667	9.9536	10
9	DGRP-105	28139	0	0	0	0	5	6	1	2	19	18	14	18	2	2	7	2	0	0	0	0	1	0	0	0					7	5	7	8					27	26	22	22	90	86.6667	73.3333	73.3333	80.8333	8.76652	20
2	DGRP-109	28140	6	9	2	4	12	9	9	9	0	0	0	0	0	0	2	0	0	0	0	0	0	0	0	0					6	2	2	1					18	18	13	13	60	60	43.3333	43.3333	51.6667	9.6225	12
1	DGRP-129	28141	1	0	0	0	10	4	8	6	2	4	6	7	1	1	1	1	2	0	0	0	0	0	0	0									7	5	6	1	16	9	15	14	53.3333	30	50	46.6667	45	10.3638	7
1	DGRP-136	28142	0	2	1	2	15	9	18	12	0	0	0	2	0	0	0	0	0	0	0	0	0	0	0	0									9	10	16	14	15	11	19	16	50	36.6667	63.3333	53.3333	50.8333	11.0135	9
10	DGRP-138	28143	0	0	0	0	10	3	0	11	17	21	18	19	1	1	7	0	0	0	1	0	0	0	0	0									21	20	18	24	28	25	26	30	93.3333	83.3333	86.6667	100	90.8333	7.39119	21
1	DGRP-142	28144	0	1	10	13	18	16	11	9	1	5	1	0	0	0	0	0	0	1	0	0	0	0	0	0									17	19	18	18	19	23	22	22	63.3333	76.6667	73.3333	73.3333	71.6667	5.7735	17
3	DGRP-149	28145	0	0	0	0	13	13	14	13	8	3	4	3	0	2	1	0	0	0	0	0	0	0	0	0									8	13	14	12	21	18	19	16	70	60	63.3333	53.3333	61.6667	6.93889	8
3	DGRP-153	28146	0	0	0	0	1	0	0	3	17	17	15	13	4	8	5	1	0	0	2	0	1	0	0	0									6	12	3	13	23	25	22	17	76.6667	83.3333	73.3333	56.6667	72.5	11.3448	6
20	DGRP-158	28147	0	0	0	0	18	23	25	14	9	2	3	12	0	0	0	0	0	0	0	0	0	0	0	0					5	3	5	6					27	25	28	26	90	83.3333	93.3333	86.6667	88.3333	4.30331	22
9	DGRP-161	28148	0	0	0	0	2	1	1	1	8	7	3	3	0	0	0	0	0	0	0	0	0	0	0	0									2	1	0	0	10	8	4	4	33.3333	26.6667	13.3333	13.3333	21.6667	10	2
3	DGRP-176	28149	0	0	0	0	20	16	20	16	0	4	3	5	0	0	1	1	0	0	0	0	0	0	0	0									6	10	8	8	20	20	24	22	66.6667	66.6667	80	73.3333	71.6667	6.38285	6
14	DGRP-177	28150	0	0	0	0	7	12	11	13	11	8	4	6	0	0	1	0	0	0	0	0	0	0	0	0									8	7	7	10	18	20	16	19	60	66.6667	53.3333	63.3333	60.8333	5.69275	8
3	DGRP-181	28151	0	0	0	0	20	23	17	17	1	2	5	3	0	2	1	0	0	0	0	0	0	0	0	0									7	2	2	3	21	27	23	20	70	90	76.6667	66.6667	75.8333	10.319	7
3	DGRP-189	28152	0	1	0	0	17	15	13	16	6	5	8	6	2	3	0	1	0	2	1	0	0	0	0	0					7	3	7	5					25	26	22	23	83.3333	86.6667	73.3333	76.6667	80	6.08581	18
3	DGRP-195	28153	0	0	0	0	19	22	24	20	2	0	2	1	0	1	0	0	0	0	0	0	0	0	0	0									13	16	17	16	21	23	26	21	70	76.6667	86.6667	70	75.8333	7.87636	13
3	DGRP-208	25174	13	9	11	0	15	19	12	29	0	0	2	1	0	0	0	0	0	0	0	0	0	0	0	0					6	7	5	7					28	28	25	30	93.3333	93.3333	83.3333	100	92.5	6.87184	22
3	DGRP-217	28154	0	0	0	0	1	3	3	3	23	20	15	15	1	1	1	0	0	0	0	0	0	0	0	0									11	13	8	7	25	24	19	18	83.3333	80	63.3333	60	71.6667	11.7063	11
10	DGRP-223	28155	0	0	0	0	1	8	2	9	22	15	19	15	0	0	2	1	1	0	0	0	0	0	0	0					6	6	8	4					24	23	23	25	80	76.6667	76.6667	83.3333	79.1667	3.19142	18
20	DGRP-227	28156	0	0	0	0	1	0	0	2	12	11	10	10	5	8	3	5	2	1	0	4	0	0	0	0	3	4	0	1					4	4	7	7	23	24	13	22	76.6667	80	43.3333	73.3333	68.3333	16.8874	4
20	DGRP-228	28157	0	0	0	0	15	11	9	18	9	13	12	10	0	1	0	0	0	0	0	0	0	0	0	0	1	0	0	0	7	5	4	5					25	25	21	28	83.3333	83.3333	70	93.3333	82.5	9.57427	18
5	DGRP-229	29653	1	1	0	2	15	19	22	21	6	5	2	4	0	0	0	0	0	0	0	0	0	0	0	0									14	7	14	11	22	25	24	27	73.3333	83.3333	80	90	81.6667	6.93889	14
10	DGRP-235	28275	0	0	0	0	2	8	0	0	24	22	26	21	0	0	0	1	0	0	0	0	0	0	0	0					2	0	1	5					26	30	26	22	86.6667	100	86.6667	73.3333	86.6667	10.8866	24
5	DGRP-237	28160	12	13	11	6	7	1	8	7	1	0	0	0	0	1	0	1	0	0	0	0	0	0	0	0									12	11	10	12	20	15	19	14	66.6667	50	63.3333	46.6667	56.6667	9.81307	12
2	DGRP-239	28161	6	4	7	7	17	17	12	18	0	1	0	1	0	0	0	0	0	0	0	0	0	0	0	0									12	9	10	17	23	22	19	26	76.6667	73.3333	63.3333	86.6667	75	9.6225	12
14	DGRP-256	28162	0	0	0	0	23	19	20	21	4	2	3	3	0	0	0	0	0	0	0	0	0	0	0	0									8	10	12	9	27	21	23	24	90	70	76.6667	80	79.1667	8.33333	8
11	DGRP-280	28164	0	0	0	0	13	14	11	21	15	12	18	7	0	0	0	0	0	0	0	0	0	0	0	0									16	14	13	17	28	26	29	28	93.3333	86.6667	96.6667	93.3333	92.5	4.19435	16
20	DGRP-287	28165	0	0	0	0	0	0	0	0	5	8	7	7	6	4	6	11	0	1	2	1	0	0	0	0									7	8	8	13	11	13	15	19	36.6667	43.3333	50	63.3333	48.3333	11.3855	7
10	DGRP-301	25175	0	0	0	0	0	0	0	1	9	9	11	13	1	0	0	3	0	0	0	0	0	0	0	0					0	3	1	4					10	9	11	17	33.3333	30	36.6667	56.6667	39.1667	11.9799	10
10	DGRP-303	25176	0	0	0	0	8	4	2	4	12	12	11	16	0	1	1	1	0	0	0	0	0	0	0	0									8	9	4	11	20	17	14	21	66.6667	56.6667	46.6667	70	60	10.5409	8
16	DGRP-304	25177	0	0	0	0	13	13	7	12	4	10	8	11	1	1	2	0	1	0	0	0	0	0	0	1									14	16	8	16	19	24	17	24	63.3333	80	56.6667	80	70	11.8634	14
5	DGRP-306	37525	0	0	0	1	21	24	23	23	3	4	4	1	0	0	0	0	0	0	0	0	0	0	0	0					0	2	4	1					24	28	27	25	80	93.3333	90	83.3333	86.6667	6.08581	24
5	DGRP-307	25179	0	0	0	0	15	21	18	20	9	2	6	6	0	0	1	0	0	0	0	0	0	0	0	0									5	4	8	5	24	23	25	26	80	76.6667	83.3333	86.6667	81.6667	4.30331	5
5	DGRP-309	28166	0	0	0	0	17	13	14	14	3	1	2	5	0	0	0	2	0	0	0	0	0	0	0	0					1	0	1	2					20	14	16	21	66.6667	46.6667	53.3333	70	59.1667	11.0135	19
21	DGRP-310	28276	0	0	0	0	8	5	8	2	6	5	3	5	1	3	6	4	0	1	0	1	2	2	0	0									3	2	4	1	17	16	17	12	56.6667	53.3333	56.6667	40	51.6667	7.93492	3
5	DGRP-313	25180	0	0	0	0	0	0	0	0	0	0	1	1	0	0	0	0	0	0	0	0	0	0	0	0									0	0	0	1	0	0	1	1	0	0	3.33333	3.33333	1.66667	1.9245	0
4	DGRP-317	28167	0	0	0	0	16	19	16	19	2	3	4	4	0	0	1	1	0	0	0	0	0	0	0	0					3	5	2	3					18	22	21	24	60	73.3333	70	80	70.8333	8.33333	15
4	DGRP-318	28168	2	3	2	1	20	20	19	20	2	0	1	1	0	0	1	0	0	0	0	0	0	0	0	0									3	7	8	6	24	23	23	22	80	76.6667	76.6667	73.3333	76.6667	2.72166	3
4	DGRP-319	55018	0	0	0	0	4	10	8	9	14	11	10	15	4	1	1	1	1	0	1	1	0	0	0	0					4	2	4	8					23	22	20	26	76.6667	73.3333	66.6667	86.6667	75.8333	8.33333	19
4	DGRP-320	29654	0	0	0	0	20	18	21	18	0	1	3	1	0	0	0	0	0	0	0	0	0	0	0	0									12	11	12	11	20	19	24	19	66.6667	63.3333	80	63.3333	68.3333	7.93492	12
4	DGRP-321	29655	5	4	8	10	14	9	9	6	0	0	1	0	0	0	0	0	0	0	1	0	0	0	0	0									14	12	11	10	19	13	19	16	63.3333	43.3333	63.3333	53.3333	55.8333	9.57427	14
4	DGRP-324	25182	4	4	6	3	23	17	19	24	0	0	0	0	0	1	1	0	0	0	0	0	0	0	0	0									11	9	16	18	27	22	26	27	90	73.3333	86.6667	90	85	7.93492	11
11	DGRP-332	28171	0	0	0	0	11	17	15	16	13	9	9	7	2	0	0	2	0	0	0	0	0	0	0	0									12	13	18	13	26	26	24	25	86.6667	86.6667	80	83.3333	84.1667	3.19142	12
22	DGRP-335	25183	0	0	0	0	9	3	7	4	17	17	11	19	1	4	0	3	0	0	0	1	0	0	0	1						4	6	8	12				27	24	18	28	90	80	60	93.3333	80.8333	15	12
4	DGRP-336	28172	2	2	0	0	6	7	7	5	1	1	0	0	0	0	1	1	0	0	0	0	0	0	0	0									3	0	2	0	9	10	8	6	30	33.3333	26.6667	20	27.5	5.69275	3
4	DGRP-338	28173	0	0	0	1	12	11	10	15	3	3	5	3	5	11	9	4	1	0	0	0	0	0	0	0									6	4	3	6	21	25	24	23	70	83.3333	80	76.6667	77.5	5.69275	6
4	DGRP-340	28174	2	6	5	5	25	22	20	23	0	0	1	0	0	0	0	0	0	0	0	0	0	0	0	0					4	5	9	5					27	28	26	28	90	93.3333	86.6667	93.3333	90.8333	3.19142	23
10	DGRP-348	55019	0	0	0	0	4	3	2	0	9	6	10	9	2	0	0	3	0	1	1	1	0	1	0	0									9	8	10	7	15	11	13	13	50	36.6667	43.3333	43.3333	43.3333	5.44331	9
10	DGRP-350	28176	0	0	0	0	0	0	0	0	23	20	23	21	5	1	3	3	1	1	0	0	0	0	0	0					5	5	3	5					29	22	26	24	96.6667	73.3333	86.6667	80	84.1667	9.9536	24
10	DGRP-352	28177	0	0	0	0	10	7	8	8	8	9	15	17	3	3	2	4	0	1	0	0	0	0	0	0									15	12	12	12	21	20	25	29	70	66.6667	83.3333	96.6667	79.1667	13.71	15
10	DGRP-354	55020	0	0	0	0	4	6	4	5	15	16	18	16	1	0	0	0	0	0	0	1	0	0	0	0									14	16	15	11	20	22	22	22	66.6667	73.3333	73.3333	73.3333	71.6667	3.33333	14
13	DGRP-355	55038	0	0	0	0	20	18	13	22	1	1	4	2	0	0	0	0	0	0	0	0	0	0	0	0									12	10	14	16	21	19	17	24	70	63.3333	56.6667	80	67.5	9.9536	12
20	DGRP-356	28178	0	0	0	0	12	10	10	16	10	10	7	6	0	0	0	0	0	0	0	0	0	0	0	0									12	7	7	9	22	20	17	22	73.3333	66.6667	56.6667	73.3333	67.5	7.87636	12
14	DGRP-357	25184	0	0	0	0	23	20	23	20	1	3	3	2	0	1	0	0	0	0	0	0	0	0	0	0					3	1	3	2					24	24	26	22	80	80	86.6667	73.3333	80	5.44331	21
12	DGRP-358	25185	0	0	0	0	1	2	1	0	17	18	19	17	5	1	1	1	0	0	0	0	1	0	1	1									7	9	8	6	24	21	22	19	80	70	73.3333	63.3333	71.6667	6.93889	7
13	DGRP-359	28179	0	0	0	0	21	19	17	21	6	5	7	4	0	0	0	1	0	0	0	0	0	0	0	0									13	13	11	16	27	24	24	26	90	80	80	86.6667	84.1667	5	13
12	DGRP-360	25186	0	0	0	0	4	3	2	2	11	15	21	17	0	0	0	0	0	0	0	0	0	0	0	0									6	8	9	10	15	18	23	19	50	60	76.6667	63.3333	62.5	11.0135	6
13	DGRP-361	28180	0	0	0	0	16	17	19	21	6	7	5	5	1	0	1	1	0	0	0	0	0	0	0	1									14	16	16	18	23	24	25	28	76.6667	80	83.3333	93.3333	83.3333	7.20082	14
9	DGRP-362	25187	0	0	0	0	5	6	3	8	13	7	12	9	1	0	2	0	0	0	0	0	0	1	0	0									9	11	8	15	19	14	17	17	63.3333	46.6667	56.6667	56.6667	55.8333	6.87184	9
7	DGRP-365	25445	0	0	0	0	18	17	17	19	9	6	6	5	0	1	0	0	0	0	0	0	0	0	0	0									9	2	5	6	27	24	23	24	90	80	76.6667	80	81.6667	5.7735	9
19	DGRP-367	28181	0	0	0	0	4	2	1	3	20	17	17	21	1	2	0	1	0	0	0	0	0	0	0	0									6	5	3	5	25	21	18	25	83.3333	70	60	83.3333	74.1667	11.3448	6
11	DGRP-370	28182	0	0	0	0	21	21	20	18	5	3	3	3	0	0	0	0	0	1	0	1	0	0	0	0									13	15	20	14	26	25	23	22	86.6667	83.3333	76.6667	73.3333	80	6.08581	13
16	DGRP-371	28183	0	0	0	0	14	12	15	11	7	5	2	4	0	0	0	0	0	0	0	0	0	0	0	0									11	7	8	6	21	17	17	15	70	56.6667	56.6667	50	58.3333	8.3887	11
13	DGRP-373	28184	0	0	0	0	6	7	8	4	12	9	9	11	0	0	3	3	0	0	0	0	0	0	0	1									11	9	10	10	18	16	20	19	60	53.3333	66.6667	63.3333	60.8333	5.69275	11
12	DGRP-374	28185	1	1	0	2	14	20	20	16	4	0	2	2	0	0	1	1	0	0	0	0	0	0	0	0					1	4	3	3					19	21	23	21	63.3333	70	76.6667	70	70	5.44331	18
7	DGRP-375	25188	0	0	0	0	9	8	8	10	8	13	15	13	3	1	0	0	0	1	0	0	0	0	0	0									13	15	15	18	20	23	23	23	66.6667	76.6667	76.6667	76.6667	74.1667	5	13
11	DGRP-377	28186	0	0	0	0	10	12	12	12	4	8	6	5	2	0	3	1	0	1	1	1	0	0	0	0									11	15	18	10	16	21	22	19	53.3333	70	73.3333	63.3333	65	8.81917	11
9	DGRP-379	25189	0	0	0	0	6	3	9	7	8	9	7	5	2	1	1	2	0	0	0	0	0	0	0	0									9	5	9	9	16	13	17	14	53.3333	43.3333	56.6667	46.6667	50	6.08581	9
14	DGRP-380	25190	0	0	0	0	26	28	26	26	0	2	3	1	0	0	1	0	0	0	0	0	0	0	0	0					5	0	5	2					26	30	30	27	86.6667	100	100	90	94.1667	6.87184	21
14	DGRP-381	28188	1	1	1	2	13	15	6	7	0	1	1	1	0	0	1	0	0	0	0	0	0	0	0	0									6	7	4	5	14	17	9	10	46.6667	56.6667	30	33.3333	41.6667	12.3228	6
7	DGRP-382	28189	0	0	0	0	2	7	6	7	26	17	19	19	0	0	3	1	0	0	0	0	0	0	0	0					6	6	10	8					28	24	28	27	93.3333	80	93.3333	90	89.1667	6.3099	22
20	DGRP-383	28190	0	0	0	0	0	3	3	1	13	11	9	14	1	2	4	2	1	0	1	0	0	0	0	0									5	9	9	6	15	16	17	17	50	53.3333	56.6667	56.6667	54.1667	3.19142	5
14	DGRP-385	28191	0	0	0	0	23	26	26	21	0	2	2	2	0	0	0	2	0	0	0	0	0	0	0	0					4	16	13	12					23	28	28	25	76.6667	93.3333	93.3333	83.3333	86.6667	8.16497	19
14	DGRP-386	28192	3	9	4	3	20	16	21	20	3	0	1	2	0	0	0	2	0	0	0	0	0	0	0	0					6	3	8	6					26	25	26	27	86.6667	83.3333	86.6667	90	86.6667	2.72166	20
7	DGRP-390	55021	0	0	0	0	5	5	4	5	10	13	17	8	1	1	0	0	0	1	0	0	0	0	0	0									9	11	15	8	16	20	21	13	53.3333	66.6667	70	43.3333	58.3333	12.3228	9
15	DGRP-391	25191	0	0	0	0	16	13	17	11	1	2	1	3	0	0	0	0	0	0	0	0	0	0	0	0									7	4	4	4	17	15	18	14	56.6667	50	60	46.6667	53.3333	6.08581	7
14	DGRP-392	28194	0	0	0	0	20	23	23	20	1	0	1	1	0	0	0	0	0	0	0	0	0	0	0	0									15	12	16	15	21	23	24	21	70	76.6667	80	70	74.1667	5	15
7	DGRP-395	55022	0	0	0	0	24	27	24	26	0	1	0	0	0	0	0	0	0	0	0	0	0	0	0	0					9	13	8	8					24	28	24	26	80	93.3333	80	86.6667	85	6.38285	15
9	DGRP-397	55023	0	0	0	0	22	18	22	19	1	5	3	4	0	0	0	0	0	0	0	0	0	0	0	0									15	10	14	17	23	23	25	23	76.6667	76.6667	83.3333	76.6667	78.3333	3.33333	15
7	DGRP-399	25192	0	0	0	0	22	25	18	24	1	3	3	1	1	0	0	0	0	0	0	0	0	0	0	0					5	3	3	11					24	28	21	25	80	93.3333	70	83.3333	81.6667	9.6225	19
14	DGRP-405	29656	0	0	0	0	19	18	19	17	4	6	7	3	0	0	0	0	0	0	0	0	0	0	0	0									15	15	14	14	23	24	26	20	76.6667	80	86.6667	66.6667	77.5	8.33333	15
15	DGRP-406	29657	0	0	0	0	0	2	0	3	27	27	28	24	0	0	0	1	0	0	0	0	0	0	0	0									12	10	9	5	27	29	28	28	90	96.6667	93.3333	93.3333	93.3333	2.72166	12
16	DGRP-409	28278	0	0	0	0	11	11	10	12	7	6	5	7	3	1	1	1	0	2	1	0	1	0	2	2									13	11	11	16	22	20	19	22	73.3333	66.6667	63.3333	73.3333	69.1667	5	13
6	DGRP-426	28196	0	2	1	0	2	3	8	6	1	0	0	0	0	0	0	0	0	0	0	0	0	0	0	0					0	0	2	0					3	5	9	6	10	16.6667	30	20	19.1667	8.33333	3
6	DGRP-427	25193	0	0	0	0	1	4	3	1	20	22	21	20	1	1	0	0	0	1	0	0	0	0	0	0					1	3	5	1					22	28	24	21	73.3333	93.3333	80	70	79.1667	10.319	21
6	DGRP-437	25194	0	0	0	0	20	20	21	25	7	4	4	3	0	0	0	0	0	0	0	0	0	0	0	0					5	2	2	3					27	24	25	28	90	80	83.3333	93.3333	86.6667	6.08581	22
16	DGRP-439	29658	0	0	0	0	6	8	8	7	8	9	12	8	1	0	0	0	0	0	0	0	0	0	0	0									11	11	17	9	15	17	20	15	50	56.6667	66.6667	50	55.8333	7.87636	11
16	DGRP-440	28197	0	0	0	0	16	13	16	11	8	12	12	5	4	1	1	2	0	0	0	3	0	0	0	0									13	14	23	6	28	26	29	21	93.3333	86.6667	96.6667	70	86.6667	11.8634	13
6	DGRP-441	28198	0	0	0	0	1	0	0	0	5	5	1	7	1	1	1	0	0	0	2	0	0	1	0	0					3	1	1	2					7	7	4	7	23.3333	23.3333	13.3333	23.3333	20.8333	5	4
15	DGRP-443	28199	0	0	0	0	16	16	18	15	5	2	9	9	0	0	0	0	0	2	0	0	0	0	0	0					4	6	5	5					21	20	27	24	70	66.6667	90	80	76.6667	10.5409	17
16	DGRP-461	28200	1	0	0	0	22	22	22	26	0	0	0	1	0	1	0	0	0	0	0	0	0	0	0	0									20	15	20	18	23	23	22	27	76.6667	76.6667	73.3333	90	79.1667	7.39119	20
21	DGRP-486	25195	8	21	10	14	7	1	9	6	1	0	0	0	1	0	0	1	0	0	1	0	0	0	0	0					4	6	6	8					17	22	20	21	56.6667	73.3333	66.6667	70	66.6667	7.20082	13
6	DGRP-491	28202	0	0	0	0	12	16	9	12	1	2	1	2	1	0	1	0	0	0	1	0	0	0	0	0					7	0	4	4					14	18	12	14	46.6667	60	40	46.6667	48.3333	8.3887	7
9	DGRP-492	28203	0	0	0	0	2	1	5	0	19	24	19	24	1	3	1	2	0	0	0	1	0	0	1	0									14	21	21	22	22	28	26	27	73.3333	93.3333	86.6667	90	85.8333	8.76652	14
15	DGRP-502	28204	0	0	0	0	18	18	18	19	1	2	3	1	0	0	0	0	0	0	0	0	0	0	0	0									10	16	11	14	19	20	21	20	63.3333	66.6667	70	66.6667	66.6667	2.72166	10
20	DGRP-505	55024	0	0	0	0	12	11	12	8	8	11	9	9	0	0	1	0	0	0	0	0	0	0	0	0									11	11	9	7	20	22	22	17	66.6667	73.3333	73.3333	56.6667	67.5	7.87636	11
16	DGRP-508	28205	0	0	0	0	19	23	24	22	5	1	2	1	1	0	0	0	0	0	0	0	0	0	0	0									9	10	10	13	25	24	26	23	83.3333	80	86.6667	76.6667	81.6667	4.30331	9
6	DGRP-509	28206	0	0	0	0	5	2	6	11	12	20	14	9	0	1	0	0	0	0	1	0	0	0	0	0									5	0	5	5	17	23	21	20	56.6667	76.6667	70	66.6667	67.5	8.33333	5
6	DGRP-513	29659	0	0	0	0	0	1	4	3	22	17	17	18	1	5	3	3	0	0	0	0	0	0	0	0									3	7	9	6	23	23	24	24	76.6667	76.6667	80	80	78.3333	1.9245	3
6	DGRP-517	25197	0	0	0	0	18	21	21	22	3	3	1	4	0	0	0	0	1	0	0	0	0	0	0	0									9	10	13	21	22	24	22	26	73.3333	80	73.3333	86.6667	78.3333	6.38285	9
12	DGRP-528	55025	0	0	0	0	13	8	16	9	6	10	3	11	0	1	1	1	1	1	0	1	0	0	0	0									8	5	12	4	20	20	20	22	66.6667	66.6667	66.6667	73.3333	68.3333	3.33333	8
6	DGRP-530	29660	0	0	0	0	5	7	8	9	19	17	14	16	0	1	0	1	0	0	0	1	0	0	0	0									6	10	13	7	24	25	22	27	80	83.3333	73.3333	90	81.6667	6.93889	6
21	DGRP-531	28207	0	0	0	0	21	25	26	24	3	2	1	2	0	0	0	0	0	0	0	0	0	0	0	0					7	10	6	7					24	27	27	26	80	90	90	86.6667	86.6667	4.71405	17
6	DGRP-535	28208	0	0	0	0	5	2	2	4	18	17	23	11	0	1	0	2	0	0	0	0	0	0	0	0									12	10	13	9	23	20	25	17	76.6667	66.6667	83.3333	56.6667	70.8333	11.6667	12
7	DGRP-551	55026	0	0	0	0	2	2	1	0	20	22	20	23	2	4	4	3	0	0	1	0	0	0	0	1					5	7	7	8					24	28	26	27	80	93.3333	86.6667	90	87.5	5.69275	19
7	DGRP-555	25198	0	0	0	0	8	11	5	7	9	8	10	7	0	0	1	1	1	0	0	1	0	0	1	2					7	9	3	3					18	19	17	18	60	63.3333	56.6667	60	60	2.72166	11
12	DGRP-559	55027	0	0	0	0	12	9	4	10	6	6	12	10	4	1	2	3	0	0	0	0	0	0	0	0									13	14	12	14	22	16	18	23	73.3333	53.3333	60	76.6667	65.8333	11.0135	13
7	DGRP-563	28211	0	0	0	0	17	16	12	13	1	1	2	2	0	0	0	0	0	1	0	0	0	0	0	0					0	1	1	0					18	18	14	15	60	60	46.6667	50	54.1667	6.87184	18
20	DGRP-566	55028	1	0	0	1	10	15	19	11	4	4	4	4	0	0	0	0	0	0	0	0	0	0	0	0	2	2	0	1	4	4	2	4					17	21	23	17	56.6667	70	76.6667	56.6667	65	10	13
15	DGRP-584	28212	0	0	1	0	25	30	27	25	2	0	0	1	0	0	0	0	0	0	0	0	0	0	0	0					4	10	12	6					27	30	28	26	90	100	93.3333	86.6667	92.5	5.69275	23
15	DGRP-589	28213	0	0	0	0	10	13	11	17	4	4	4	2	0	0	0	0	0	0	0	0	0	0	0	0									8	9	4	6	14	17	15	19	46.6667	56.6667	50	63.3333	54.1667	7.39119	8
16	DGRP-595	28215	0	0	0	0	18	19	15	17	2	4	5	1	1	0	0	0	0	0	0	0	0	0	0	0									15	18	14	14	21	23	20	18	70	76.6667	66.6667	60	68.3333	6.93889	15
17	DGRP-596	55029	0	0	0	0	1	0	0	1	11	15	20	12	1	0	2	3	0	1	0	0	0	0	0	0									8	8	14	11	13	16	22	16	43.3333	53.3333	73.3333	53.3333	55.8333	12.5831	8
7	DGRP-627	55030	0	0	0	0	10	10	14	16	6	7	4	7	0	0	1	0	0	0	0	0	0	0	0	0									3	3	4	9	16	17	19	23	53.3333	56.6667	63.3333	76.6667	62.5	10.319	3
15	DGRP-630	55031	0	0	0	0	17	17	23	17	7	8	3	5	0	1	0	0	0	0	0	0	0	0	0	0									10	14	14	15	24	26	26	22	80	86.6667	86.6667	73.3333	81.6667	6.38285	10
15	DGRP-634	55032	0	0	0	0	19	9	12	13	7	16	14	8	2	0	0	0	0	0	0	1	0	0	0	0					10	16	10	7					28	25	26	22	93.3333	83.3333	86.6667	73.3333	84.1667	8.33333	18
21	DGRP-639	25199	0	0	0	0	2	2	3	0	6	4	5	1	1	0	1	1	0	0	0	0	0	0	1	0	1	0	0	0					7	1	3	2	10	6	10	2	33.3333	20	33.3333	6.66667	23.3333	12.7657	7
22	DGRP-646	28217	0	0	0	0	0	0	0	0	9	9	9	6	1	1	4	3	0	0	0	0	0	0	0	0					2	4	7	4					10	10	13	9	33.3333	33.3333	43.3333	30	35	5.7735	8
17	DGRP-703	28218	0	0	0	0	2	2	0	3	19	20	24	22	0	0	0	0	0	0	1	0	0	0	0	0									13	10	21	19	21	22	25	25	70	73.3333	83.3333	83.3333	77.5	6.87184	13
17	DGRP-705	25744	0	0	0	0	23	20	27	21	2	8	1	5	1	0	0	0	0	0	0	0	0	0	0	0									17	14	15	13	26	28	28	26	86.6667	93.3333	93.3333	86.6667	90	3.849	17
17	DGRP-707	25200	0	0	0	0	19	23	21	18	3	0	0	0	0	0	0	0	0	2	0	0	0	0	0	0					1	5	3	1					22	25	21	18	73.3333	83.3333	70	60	71.6667	9.6225	21
19	DGRP-712	25201	0	0	0	0	7	6	11	10	8	13	7	4	1	1	0	1	0	0	0	0	0	0	0	0					5	6	1	3					16	20	18	15	53.3333	66.6667	60	50	57.5	7.39119	11
12	DGRP-714	25745	0	0	0	0	22	21	21	20	1	6	1	3	0	0	0	0	0	0	1	0	0	0	0	0					6	12	7	8					23	27	23	23	76.6667	90	76.6667	76.6667	80	6.66667	17
11	DGRP-716	28219	0	0	0	0	13	13	10	5	13	11	12	17	0	0	0	0	0	0	0	0	0	0	0	0									3	10	8	10	26	24	22	22	86.6667	80	73.3333	73.3333	78.3333	6.38285	3
18	DGRP-721	28220	0	0	0	0	5	0	7	5	5	8	2	6	0	0	0	2	0	0	0	0	0	0	0	0									6	6	3	5	10	8	9	13	33.3333	26.6667	30	43.3333	33.3333	7.20082	6
21	DGRP-727	28221	0	0	0	1	15	18	13	13	6	4	3	4	4	0	0	1	0	0	0	0	0	0	1	0									1	3	9	7	25	22	17	19	83.3333	73.3333	56.6667	63.3333	69.1667	11.6667	1
9	DGRP-732	25203	0	0	0	0	3	12	12	12	23	13	16	16	0	0	0	1	0	0	0	0	0	0	0	0									16	15	15	19	26	25	28	29	86.6667	83.3333	93.3333	96.6667	90	6.08581	16
17	DGRP-737	28222	0	0	0	0	15	21	19	21	5	2	3	2	0	1	0	0	0	0	1	1	0	0	0	0					8	12	8	12					20	24	23	24	66.6667	80	76.6667	80	75.8333	6.3099	12
22	DGRP-738	28223	0	0	0	0	3	7	1	4	4	5	11	11	1	1	0	2	0	0	0	0	0	0	0	0						5	4	9	3				8	13	12	17	26.6667	43.3333	40	56.6667	41.6667	12.3228	3
17	DGRP-748	28224	0	0	0	0	11	13	15	16	3	3	0	1	3	0	0	0	0	0	0	1	1	0	0	0									8	5	4	5	18	16	15	18	60	53.3333	50	60	55.8333	5	8
19	DGRP-757	28226	0	0	0	0	18	13	17	16	3	6	4	6	0	0	0	0	0	0	1	0	0	0	0	0					6	3	6	3					21	19	22	22	70	63.3333	73.3333	73.3333	70	4.71405	15
20	DGRP-761	28227	0	0	0	0	1	1	3	0	6	6	10	12	10	9	6	7	0	0	0	0	0	0	0	0									8	9	6	9	17	16	19	19	56.6667	53.3333	63.3333	63.3333	59.1667	5	8
17	DGRP-765	25204	0	0	0	0	7	10	15	10	13	5	7	8	1	0	0	0	0	0	0	0	0	1	0	0									16	10	10	9	21	16	22	18	70	53.3333	73.3333	60	64.1667	9.17928	16
11	DGRP-774	25205	0	0	0	0	23	25	15	17	3	2	6	4	0	0	0	0	0	0	0	0	0	0	0	0									14	19	9	13	26	27	21	21	86.6667	90	70	70	79.1667	10.6719	14
11	DGRP-776	28229	0	0	0	0	19	15	10	15	5	8	14	7	0	0	2	1	0	0	1	0	0	0	0	0									14	8	14	10	24	23	27	23	80	76.6667	90	76.6667	80.8333	6.3099	14
12	DGRP-783	28230	0	0	0	0	11	11	15	9	15	13	15	16	0	1	0	0	0	0	0	0	0	0	0	0					3	5	5	4					26	25	30	25	86.6667	83.3333	100	83.3333	88.3333	7.93492	23
12	DGRP-786	25206	0	0	0	0	6	4	1	4	17	22	19	19	0	1	0	0	0	0	0	0	0	0	0	0									10	16	11	8	23	27	20	23	76.6667	90	66.6667	76.6667	77.5	9.57427	10
11	DGRP-787	28231	0	0	0	0	26	20	26	26	2	4	1	2	0	1	1	0	0	0	0	0	0	0	0	0									9	8	13	14	28	25	28	28	93.3333	83.3333	93.3333	93.3333	90.8333	5	9
19	DGRP-790	28232	0	0	0	0	0	1	0	0	7	9	8	10	5	2	4	5	1	0	0	0	0	1	0	0					3	4	4	2					13	13	12	15	43.3333	43.3333	40	50	44.1667	4.19435	10
17	DGRP-796	28233	0	0	0	0	14	16	13	22	16	13	15	6	0	0	0	0	0	0	0	0	0	0	0	1									16	17	15	21	30	29	28	29	100	96.6667	93.3333	96.6667	96.6667	2.72166	16
13	DGRP-799	25207	0	0	0	0	23	27	22	25	2	0	5	3	0	0	0	0	0	1	0	0	0	0	0	0					1	6	4	5					25	28	27	28	83.3333	93.3333	90	93.3333	90	4.71405	24
11	DGRP-801	28234	0	0	0	0	2	2	5	3	4	9	3	8	1	3	3	1	1	0	0	0	0	0	0	0									4	2	7	6	8	14	11	12	26.6667	46.6667	36.6667	40	37.5	8.33333	4
12	DGRP-802	28235	0	0	0	0	8	9	3	7	17	15	15	16	0	0	0	1	0	0	0	0	0	0	1	1					9	4	2	6					25	24	19	25	83.3333	80	63.3333	83.3333	77.5	9.57427	16
15	DGRP-804	28236	0	0	0	0	8	8	9	8	4	6	4	5	0	1	1	0	0	0	0	0	0	0	0	0									6	9	5	5	12	15	14	13	40	50	46.6667	43.3333	45	4.30331	6
22	DGRP-805	28237	0	0			3	6			13	17			4	2			0	0			0	0											11	12			20	25			66.6667	83.3333			75	11.7851	11
17	DGRP-808	28238	0	0	0	0	0	2	17	18	20	16	8	5	3	1	0	0	0	1	0	3	0	0	0	0									14	10	11	17	23	20	25	26	76.6667	66.6667	83.3333	86.6667	78.3333	8.81917	14
17	DGRP-810	28239	0	0	0	0	0	0	0	0	11	1	0	2	1	2	0	4	0	3	0	2	0	0	0	0									8	1	0	6	12	6	0	8	40	20	0	26.6667	21.6667	16.6667	8
15	DGRP-812	28240	0	0	0	0	14	12	17	17	5	1	2	1	0	0	0	0	0	0	0	0	0	0	0	0									3	3	1	4	19	13	19	18	63.3333	43.3333	63.3333	60	57.5	9.57427	3
17	DGRP-818	28241	0	0	0	0	4	7	6	0	21	18	18	24	1	0	0	1	0	0	1	0	0	0	0	0									14	12	12	14	26	25	25	25	86.6667	83.3333	83.3333	83.3333	84.1667	1.66667	14
13	DGRP-819	28242	0	0	0	0	24	24	19	26	5	2	3	2	0	1	1	0	0	0	0	0	0	0	0	0									15	12	9	16	29	27	23	28	96.6667	90	76.6667	93.3333	89.1667	8.76652	15
11	DGRP-820	25208	0	0	0	0	22	27	21	19	0	0	2	5	0	0	0	0	1	0	0	0	0	0	0	0									7	7	10	7	23	27	23	24	76.6667	90	76.6667	80	80.8333	6.3099	7
8	DGRP-821	28243	0	0	0	0	11	20	21	19	4	3	1	0	1	1	1	0	0	0	0	0	0	0	0	0									6	15	14	14	16	24	23	19	53.3333	80	76.6667	63.3333	68.3333	12.3228	6
19	DGRP-822	28244	0	0	0	0	4	8	6	7	5	6	3	3	0	1	1	0	0	0	0	2	0	0	0	0	0	1	2	1	2	5	5	2					9	16	12	13	30	53.3333	40	43.3333	41.6667	9.6225	7
21	DGRP-832	28245	1	0	1	0	7	4	9	9	0	2	2	2	0	0	1	0	0	1	0	0	1	0	0	0	0	1	0	0					5	2	7	6	9	8	13	11	30	26.6667	43.3333	36.6667	34.1667	7.39119	5
8	DGRP-843	28247	0	0	0	0	23	19	19	24	0	3	2	2	0	0	0	1	0	0	0	0	0	0	0	0									8	7	10	14	23	22	21	27	76.6667	73.3333	70	90	77.5	8.76652	8
18	DGRP-849	28248	0	0	0	0	0	0	0	0	8	4	8	8	5	6	4	3	2	1	0	3	0	0	0	0					4	0	2	2					15	11	12	14	50	36.6667	40	46.6667	43.3333	6.08581	11
19	DGRP-850	28249	0	0	0	0	0	0	0	1	16	18	13	15	4	3	8	5	0	2	0	0	0	0	0	0									7	8	5	6	20	23	21	21	66.6667	76.6667	70	70	70.8333	4.19435	7
8	DGRP-852	25209	0	0	0	0	4	7	2	3	12	11	8	10	1	0	0	0	0	0	0	0	0	0	0	0									8	11	5	5	17	18	10	13	56.6667	60	33.3333	43.3333	48.3333	12.3228	8
18	DGRP-853	28250	0	0	0	0	2	2	6	4	19	22	18	20	0	0	0	1	0	0	1	0	0	0	0	0					5	7	9	6					21	24	25	25	70	80	83.3333	83.3333	79.1667	6.3099	16
18	DGRP-855	28251	0	0	0	0	7	7	5	8	9	10	7	9	1	2	4	2	2	0	0	0	0	0	2	0									3	6	7	8	19	19	18	19	63.3333	63.3333	60	63.3333	62.5	1.66667	3
19	DGRP-857	28252	0	0	2	1	8	11	6	10	3	3	2	2	3	1	3	3	0	0	4	1	0	0	0	0									4	5	4	8	14	15	17	17	46.6667	50	56.6667	56.6667	52.5	5	4
8	DGRP-859	25210	0	0	0	0	26	25	24	23	0	1	1	2	0	0	1	0	0	0	0	2	0	0	0	0					2	2	2	6					26	26	26	27	86.6667	86.6667	86.6667	90	87.5	1.66667	24
18	DGRP-861	28253	0	0	0	0	0	0	0	0	19	17	21	22	4	4	3	1	1	0	0	1	0	0	0	0					4	5	5	8					24	21	24	24	80	70	80	80	77.5	5	20
19	DGRP-879	28254	0	0	0	0	8	11	12	6	10	8	11	14	1	1	0	1	2	1	1	1	0	0	0	0									10	10	10	7	21	21	24	22	70	70	80	73.3333	73.3333	4.71405	10
18	DGRP-882	28255	0	0	0	0	8	16	8	12	12	7	4	1	0	1	0	0	0	0	0	0	0	0	0	0					5	9	3	3					20	24	12	13	66.6667	80	40	43.3333	57.5	19.1243	15
19	DGRP-887	28279	0	0	0	0	2	1	0	0	2	1	4	1	0	1	1	3	0	0	0	0	0	0	0	0									3	1	2	0	4	3	5	4	13.3333	10	16.6667	13.3333	13.3333	2.72166	3
8	DGRP-890	28257	0	0	0	0	24	20	20	13	1	1	0	4	0	0	1	0	0	0	0	0	0	0	0	1					2	5	10	6					25	21	21	18	83.3333	70	70	60	70.8333	9.57427	23
8	DGRP-892	28258	0	0	0	0	17	22	19	19	4	3	4	2	0	0	0	0	0	0	0	0	0	0	0	0					9	8	7	6					21	25	23	21	70	83.3333	76.6667	70	75	6.38285	12
8	DGRP-897	28260	0	0	0	0	3	6	9	5	1	4	3	2	0	0	2	1	0	0	0	0	0	0	0	0					0	4	1	1					4	10	14	8	13.3333	33.3333	46.6667	26.6667	30	13.8778	4
8	DGRP-900	28261	0	0	0	0	17	22	19	19	4	3	4	2	0	0	0	0	0	0	0	0	0	0	0	0									7	11	8	11	21	25	23	21	70	83.3333	76.6667	70	75	6.38285	7
8	DGRP-907	28262	0	0	0	0	17	19	20	25	3	3	5	1	1	1	0	0	1	1	0	1	0	1	1	0									14	15	15	14	22	25	26	27	73.3333	83.3333	86.6667	90	83.3333	7.20082	14
8	DGRP-908	28263	0	0	0	0	21	22	18	23	5	4	5	3	0	1	3	0	0	0	0	0	0	0	0	0									11	13	5	15	26	27	26	26	86.6667	90	86.6667	86.6667	87.5	1.66667	11
18	DGRP-911	28264	0	0	0	0	2	2	2	2	24	19	19	22	0	1	0	0	0	0	0	0	0	0	0	0									14	13	9	14	26	22	21	24	86.6667	73.3333	70	80	77.5	7.39119	14
18	DGRP-913	28265	0	0	0	0	13	17	19	15	4	6	1	1	1	1	1	0	0	0	0	0	0	0	0	0									12	13	14	14	18	24	21	16	60	80	70	53.3333	65.8333	11.6667	12
	High fat (10% yeast + 20% lard)
		dAEL	5				6				7				8				9				10				11				NON-ECLOSED				ECLOSED
BATCH	LINE #	Line #	A	B	C	D	A	B	C	D	A	B	C	D	A	B	C	D	A	B	C	D	A	B	C	D	A	B	C	D	A	B	C	D	A	B	C	D	Total pupation A	Total pupation B	Total pupation C	Total pupation D	Pupation % A	Pupation % B	Pupation % C	Pupation % D	Average pupation %	SD pupation %	Eclosion A
2	DGRP-21	28122	22	21	27	25	8	6	0	4	0	1	3	0	0	0	0	0	0	0	0	0	0	0	0	0					0	3	2	0					30	28	30	29	100	93.3333	100	96.6667	97.5	3.19142	30
2	DGRP-26	28123	7	11	15	13	19	18	13	14	1	0	2	1	0	0	0	0	0	0	0	1	0	0	0	0					2	2	1	2					27	29	30	29	90	96.6667	100	96.6667	95.8333	4.19435	25
21	DGRP-28	28124	0	0	0	0	23	24	21	24	2	3	3	3	2	0	1	0	1	1	0	0	0	0	0	0					6	5	2	4					28	28	25	27	93.3333	93.3333	83.3333	90	90	4.71405	22
2	DGRP-31	55014	9	7	8	2	16	15	17	18	2	1	0	3	0	0	1	0	0	0	0	0	0	0	0	0					5	2	2	4					27	23	26	23	90	76.6667	86.6667	76.6667	82.5	6.87184	22
2	DGRP-32	55015	0	0	0	0	17	20	13	18	10	4	10	9	1	2	5	3	0	0	0	0	0	0	0	0					6	2	9	11					28	26	28	30	93.3333	86.6667	93.3333	100	93.3333	5.44331	22
2	DGRP-38	28125	9	13	4	1	6	6	6	13	0	0	1	3	0	0	2	0	0	0	0	0	0	0	0	0					1	1	2	1					15	19	13	17	50	63.3333	43.3333	56.6667	53.3333	8.60663	14
2	DGRP-40	29651	0	0	0	0	29	23	28	24	1	2	1	4	0	1	0	0	0	1	0	0	0	0	0	0					2	1	1	1					30	27	29	28	100	90	96.6667	93.3333	95	4.30331	28
2	DGRP-41	28126	1	3	11	9	24	22	16	15	1	3	1	3	3	0	0	0	0	0	0	0	0	0	0	0					1	2	2	4					29	28	28	27	96.6667	93.3333	93.3333	90	93.3333	2.72166	28
21	DGRP-42	28127	4	0	0	0	5	2	8	6	3	4	4	11	0	0	0	1	2	0	0	0	1	0	0	0					3	2	5	8					15	6	12	18	50	20	40	60	42.5	17.0783	12
9	DGRP-45	28128	0	0	0	1	29	27	27	27	0	0	0	0	0	0	0	1	0	0	0	0	0	0	0	0					0	1	0	0					29	27	27	29	96.6667	90	90	96.6667	93.3333	3.849	29
1	DGRP-48	55016	3	2	1	4	11	9	7	8	2	1	3	6	1	3	1	3	2	1	1	0	0	0	0	3	0	0	1	1	6	4	5	9					19	16	14	25	63.3333	53.3333	46.6667	83.3333	61.6667	15.9861	13
1	DGRP-57	29652	9	11	15	13	17	15	13	14	0	3	0	1	1	0	0	0	0	0	0	0	0	0	0	0	0	0	1	0	4	7	4	1					27	29	29	28	90	96.6667	96.6667	93.3333	94.1667	3.19142	23
2	DGRP-59	28129	16	12	16	14	14	16	13	14	0	0	0	0	0	1	1	0	0	0	0	0	0	0	0	0					1	1	1	0					30	29	30	28	100	96.6667	100	93.3333	97.5	3.19142	29
19	DGRP-69	28130	0	0	0	0	11	8	4	8	4	8	5	1	0	1	0	2	0	0	0	0	0	0	0	0					2	2	5	3					15	17	9	11	50	56.6667	30	36.6667	43.3333	12.1716	13
9	DGRP-73	28131	0	0	0	0	15	23	24	23	2	5	4	5	0	1	0	1	1	0	0	0	0	0	0	0					4	2	0	6					18	29	28	29	60	96.6667	93.3333	96.6667	86.6667	17.8471	14
20	DGRP-75	28132	0	0	0	0	9	14	12	9	19	14	17	20	0	1	0	0	0	0	0	0	0	0	0	0					2	8	5	4					28	29	29	29	93.3333	96.6667	96.6667	96.6667	95.8333	1.66667	26
1	DGRP-83	28134	2	5	5	7	26	22	21	21	0	1	0	0	0	0	0	0	0	0	1	1	0	0	0	0					4	8	2	3					28	28	27	29	93.3333	93.3333	90	96.6667	93.3333	2.72166	24
9	DGRP-85	28274	3	4	4	3	15	16	15	18	2	0	1	0	1	0	0	0	0	0	1	2	1	0	0	1					3	1	2	3					22	20	21	24	73.3333	66.6667	70	80	72.5	5.69275	19
14	DGRP-88	28135	0	0	0	0	14	15	16	25	10	8	7	0	1	1	1	0	0	0	0	0	0	0	0	0					2	6	1	0					25	24	24	25	83.3333	80	80	83.3333	81.6667	1.9245	23
1	DGRP-91	28136	5	4	8	5	17	19	13	17	3	1	1	2	0	0	0	0	0	0	0	0	0	0	0	0					2	1	3	2					25	24	22	24	83.3333	80	73.3333	80	79.1667	4.19435	23
5	DGRP-93	28137	15	14	12	16	7	7	2	4	1	0	0	0	0	2	1	0	1	0	0	1	0	0	0	0					0	0	1	1					24	23	15	21	80	76.6667	50	70	69.1667	13.4371	24
1	DGRP-100	55017	12	11	13	12	11	6	10	7	4	0	1	4	0	1	0	0	0	0	0	0	0	0	0	0					4	2	3	3					27	18	24	23	90	60	80	76.6667	76.6667	12.4722	23
1	DGRP-101	28138	7	3	0	5	9	10	14	9	2	2	1	0	0	1	0	1	0	0	0	1	0	0	0	0					0	0	0	1					18	16	15	16	60	53.3333	50	53.3333	54.1667	4.19435	18
9	DGRP-105	28139	0	0	0	0	11	5	5	7	15	24	23	23	2	0	1	0	0	0	0	0	0	0	0	0					0	0	0	0					28	29	29	30	93.3333	96.6667	96.6667	100	96.6667	2.72166	28
2	DGRP-109	28140	10	12	9	11	3	4	6	4	0	0	0	0	0	0	0	0	0	2	1	0	0	0	0	0					0	1	1	0					13	18	16	15	43.3333	60	53.3333	50	51.6667	6.93889	13
1	DGRP-129	28141	4	2	3	1	20	19	21	21	1	6	2	4	1	0	0	0	0	0	0	0	0	0	0	0					4	3	2	3					26	27	26	26	86.6667	90	86.6667	86.6667	87.5	1.66667	22
1	DGRP-136	28142	6	9	5	7	10	8	15	7	0	0	0	1	1	1	0	0	0	0	0	0	0	0	0	0					0	0	1	0					17	18	20	15	56.6667	60	66.6667	50	58.3333	6.93889	17
10	DGRP-138	28143	0	0	0	0	21	24	20	19	8	6	8	9	0	0	0	1	0	0	0	0	0	0	0	1					2	2	0	1					29	30	28	30	96.6667	100	93.3333	100	97.5	3.19142	27
1	DGRP-142	28144	0	0	17	18	15	15	5	5	4	2	2	1	5	7	0	0	1	0	1	0	0	0	0	0					7	7	0	0					25	24	25	24	83.3333	80	83.3333	80	81.6667	1.9245	18
3	DGRP-149	28145	0	0	0	0	17	18	18	17	12	7	11	7	0	1	1	1	0	0	0	0	0	0	0	0					7	6	2	1					29	26	30	25	96.6667	86.6667	100	83.3333	91.6667	7.93492	22
3	DGRP-153	28146	0	0	0	0	17	10	14	18	11	17	12	7	0	2	0	0	0	0	0	0	0	0	1	1					5	7	4	5					28	29	27	26	93.3333	96.6667	90	86.6667	91.6667	4.30331	23
20	DGRP-158	28147	0	0	0	0	27	27	28	28	2	3	1	2	0	0	0	0	0	0	0	0	0	0	0	0					1	1	2	1					29	30	29	30	96.6667	100	96.6667	100	98.3333	1.9245	28
9	DGRP-161	28148	0	0	0	0	8	8	9	13	17	19	17	17	0	2	0	0	0	0	1	0	0	0	0	0					1	0	0	3					25	29	27	30	83.3333	96.6667	90	100	92.5	7.39119	24
3	DGRP-176	28149	3	2	1	1	24	28	23	28	1	0	0	0	0	0	3	1	0	0	0	0	0	0	0	0					4	4	11	15					28	30	27	30	93.3333	100	90	100	95.8333	5	24
14	DGRP-177	28150	1	1	0	0	24	18	18	20	2	5	8	7	3	1	0	1	0	0	0	0	0	0	0	0					4	4	8	4					30	25	26	28	100	83.3333	86.6667	93.3333	90.8333	7.39119	26
3	DGRP-181	28151	0	0	3	1	22	27	22	24	2	2	2	3	0	0	0	0	3	0	0	0	0	0	0	0					4	3	3	5					27	29	27	28	90	96.6667	90	93.3333	92.5	3.19142	23
3	DGRP-189	28152	2	4	2	1	28	22	27	24	0	2	1	5	0	0	0	0	0	0	0	0	0	0	0	0					0	2	0	2					30	28	30	30	100	93.3333	100	100	98.3333	3.33333	30
3	DGRP-195	28153	0	0	2	2	28	30	25	28	0	0	0	0	0	0	0	0	0	0	0	0	0	0	0	0					0	0	0	1					28	30	27	30	93.3333	100	90	100	95.8333	5	28
3	DGRP-208	25174	28	30	19	2	1	0	10	25	0	0	0	0	1	0	0	0	0	0	0	0	0	0	0	0					0	2	0	0					30	30	29	27	100	100	96.6667	90	96.6667	4.71405	30
3	DGRP-217	28154	0	0	0	0	27	18	11	14	2	10	17	15	0	1	0	1	0	0	0	0	0	0	0	0					4	3	0	3					29	29	28	30	96.6667	96.6667	93.3333	100	96.6667	2.72166	25
10	DGRP-223	28155	0	0	0	0	11	13	10	17	9	10	14	7	3	1	0	2	0	1	0	0	1	1	0	0					4	4	4	1					24	26	24	26	80	86.6667	80	86.6667	83.3333	3.849	20
20	DGRP-227	28156	0	0	0	0	5	5	8	8	14	12	11	10	3	3	2	0	3	1	2	2	0	0	0	0	1	3	0	0	7	8	4	4					26	24	23	20	86.6667	80	76.6667	66.6667	77.5	8.33333	19
20	DGRP-228	28157	0	0	0	0	25	23	23	26	2	1	2	2	0	0	0	0	0	0	0	0	0	0	0	0					0	0	0	1					27	24	25	28	90	80	83.3333	93.3333	86.6667	6.08581	27
5	DGRP-229	29653	8	5	5	1	19	24	19	25	0	0	3	2	0	0	0	1	0	0	0	0	0	0	0	0					2	2	2	4					27	29	27	29	90	96.6667	90	96.6667	93.3333	3.849	25
10	DGRP-235	28275	0	0	0	0	13	14	10	16	15	16	20	12	2	0	0	0	0	0	0	0	0	0	0	0					0	0	0	0					30	30	30	28	100	100	100	93.3333	98.3333	3.33333	30
5	DGRP-237	28160	14	16	13	15	7	1	3	4	0	0	0	0	0	1	0	1	0	0	0	0	0	0	0	0					5	1	0	2					21	18	16	20	70	60	53.3333	66.6667	62.5	7.39119	16
2	DGRP-239	28161	12	11	15	15	9	15	12	12	0	0	0	1	1	0	0	0	2	1	0	0	0	0	0	0					2	0	4	2					24	27	27	28	80	90	90	93.3333	88.3333	5.7735	22
14	DGRP-256	28162	0	0	1	0	28	25	24	25	0	3	0	2	0	0	1	0	0	0	1	0	0	0	0	0					3	2	3	4					28	28	27	27	93.3333	93.3333	90	90	91.6667	1.9245	25
11	DGRP-280	28164	0	0	0	0	27	27	29	29	2	2	1	1	0	0	0	0	0	0	0	0	0	0	0	0					0	1	0	0					29	29	30	30	96.6667	96.6667	100	100	98.3333	1.9245	29
20	DGRP-287	28165	0	0	0	0	16	8	9	13	6	12	10	7	1	1	1	0	0	0	0	0	0	0	0	0					1	0	2	2					23	21	20	20	76.6667	70	66.6667	66.6667	70	4.71405	22
10	DGRP-301	25175	0	0	0	0	10	9	7	7	9	11	7	5	0	0	0	0	0	0	0	0	1	0	1	7					4	1	5	10					20	20	15	19	66.6667	66.6667	50	63.3333	61.6667	7.93492	16
10	DGRP-303	25176	0	0	0	0	13	12	10	15	13	15	16	12	1	2	0	0	0	0	0	0	0	0	1	0					2	3	4	6					27	29	27	27	90	96.6667	90	90	91.6667	3.33333	25
16	DGRP-304	25177	1	1	1	2	26	28	24	26	2	0	1	1	0	0	0	0	0	0	0	0	0	0	0	0					1	2	1	0					29	29	26	29	96.6667	96.6667	86.6667	96.6667	94.1667	5	28
5	DGRP-306	37525	3	5	9	14	24	25	21	14	0	0	0	0	0	0	0	0	0	0	0	0	0	0	0	0					0	0	3	1					27	30	30	28	90	100	100	93.3333	95.8333	5	27
5	DGRP-307	25179	1	1	1	0	18	22	22	23	0	2	4	2	1	1	1	0	0	0	0	0	0	0	0	0					0	2	0	3					20	26	28	25	66.6667	86.6667	93.3333	83.3333	82.5	11.3448	20
5	DGRP-309	28166	0	1	0	1	24	22	24	22	0	2	0	1	0	0	0	1	0	0	0	0	0	0	0	0					0	0	0	1					24	25	24	25	80	83.3333	80	83.3333	81.6667	1.9245	24
21	DGRP-310	28276	0	0	0	0	16	15	16	15	4	9	12	8	3	4	0	3	0	2	0	0	1	0	2	2					5	11	8	7					24	30	30	28	80	100	100	93.3333	93.3333	9.42809	19
5	DGRP-313	25180	0	0	0	0	2	4	4	8	3	4	10	3	0	1	0	0	1	0	0	0	2	0	0	0									4	2	2	2	8	9	14	11	26.6667	30	46.6667	36.6667	35	8.81917	4
4	DGRP-317	28167	0	1	6	4	23	21	15	12	2	0	0	0	0	0	0	0	0	0	0	0	0	0	0	0					1	7	5	5					25	22	21	16	83.3333	73.3333	70	53.3333	70	12.4722	24
4	DGRP-318	28168	0	4	1	5	24	23	27	22	2	3	2	1	1	0	0	0	1	0	0	0	0	0	0	0					4	2	1	1					28	30	30	28	93.3333	100	100	93.3333	96.6667	3.849	24
4	DGRP-319	55018	0	0	0	0	8	6	10	6	11	8	10	14	6	7	4	4	1	5	3	1	0	1	0	0					0	0	0	1					26	27	27	25	86.6667	90	90	83.3333	87.5	3.19142	26
4	DGRP-320	29654	0	0	0	0	27	27	27	22	0	0	1	1	2	0	0	0	0	0	0	0	0	0	0	0					1	2	1	2					29	27	28	23	96.6667	90	93.3333	76.6667	89.1667	8.76652	28
4	DGRP-321	29655	11	10	19	17	10	9	4	6	0	0	0	1	0	1	0	0	0	0	0	1	0	0	0	0					0	1	0	4					21	20	23	25	70	66.6667	76.6667	83.3333	74.1667	7.39119	21
4	DGRP-324	25182	20	11	9	13	8	17	19	16	1	0	1	0	0	0	0	1	0	0	0	0	0	0	0	0					0	0	0	0					29	28	29	30	96.6667	93.3333	96.6667	100	96.6667	2.72166	29
11	DGRP-332	28171	0	0	0	0	26	24	24	27	4	5	3	3	0	1	0	0	0	0	0	0	0	0	0	0					1	3	1	0					30	30	27	30	100	100	90	100	97.5	5	29
22	DGRP-335	25183	0	0	0	0	18	21	24	20	9	7	5	8	0	0	0	1	0	0	0	0	0	0	0	1					3	0	0	2					27	28	29	30	90	93.3333	96.6667	100	95	4.30331	24
4	DGRP-336	28172	1	9	8	11	11	6	6	5	0	0	0	1	1	0	1	0	2	1	0	0	0	0	0	0									11	12	10	13	15	16	15	17	50	53.3333	50	56.6667	52.5	3.19142	11
4	DGRP-338	28173	4	7	0	0	21	19	26	23	2	4	4	5	1	0	0	0	0	0	0	0	0	0	0	0								6	18	13	14		28	30	30	28	93.3333	100	100	93.3333	96.6667	3.849	18
4	DGRP-340	28174	19	22	27	21	9	6	3	8	0	0	0	0	0	0	0	0	1	0	0	0	0	0	0	0					0	0	0	0					29	28	30	29	96.6667	93.3333	100	96.6667	96.6667	2.72166	29
10	DGRP-348	55019	0	0	0	0	4	5	5	5	12	10	5	11	2	1	1	3	1	0	3	0	0	0	0	0					6	4	2	4					19	16	14	19	63.3333	53.3333	46.6667	63.3333	56.6667	8.16497	13
10	DGRP-350	28176	0	0	0	0	0	1	0	3	22	22	23	20	2	3	0	0	2	2	1	0	0	0	0	0					4	0	0	3					26	28	24	23	86.6667	93.3333	80	76.6667	84.1667	7.39119	22
10	DGRP-352	28177	0	0	0	0	15	23	20	25	13	5	10	3	0	1	0	0	1	0	0	0	0	0	0	0					1	0	0	2					29	29	30	28	96.6667	96.6667	100	93.3333	96.6667	2.72166	28
10	DGRP-354	55020	0	0	0	0	16	15	17	23	11	14	10	3	0	1	1	0	1	0	0	0	0	0	0	0					1	1	2	1					28	30	28	26	93.3333	100	93.3333	86.6667	93.3333	5.44331	27
13	DGRP-355	55038	0	0	0	0	28	27	13	24	0	1	1	1	0	0	0	0	0	0	0	0	0	0	0	0					1	1	0	2					28	28	14	25	93.3333	93.3333	46.6667	83.3333	79.1667	22.1736	27
20	DGRP-356	28178	0	0	0	0	19	19	22	20	7	7	3	4	0	1	1	0	0	0	0	0	0	0	0	0					6	4	4	1					26	27	26	24	86.6667	90	86.6667	80	85.8333	4.19435	20
14	DGRP-357	25184	0	0	0	0	30	28	27	28	0	1	0	0	0	0	0	0	0	0	0	0	0	0	0	0					1	1	1	0					30	29	27	28	100	96.6667	90	93.3333	95	4.30331	29
12	DGRP-358	25185	0	0	0	0	3	0	2	4	18	20	19	15	2	3	4	5	0	2	0	1	1	0	0	0					3	7	10	11					24	25	25	25	80	83.3333	83.3333	83.3333	82.5	1.66667	21
13	DGRP-359	28179	0	0	0	0	27	22	29	28	1	1	0	0	0	3	0	0	0	0	0	0	0	0	0	0					2	4	12	3					28	26	29	28	93.3333	86.6667	96.6667	93.3333	92.5	4.19435	26
12	DGRP-360	25186	0	0	0	0	19	19	13	20	7	8	13	7	0	0	0	1	0	0	0	1	0	0	1	0					0	0	1	2					26	27	27	29	86.6667	90	90	96.6667	90.8333	4.19435	26
13	DGRP-361	28180	2	0	3	5	22	24	25	23	4	3	1	2	0	0	0	0	0	1	1	0	0	0	0	0					2	2	2	1					28	28	30	30	93.3333	93.3333	100	100	96.6667	3.849	26
9	DGRP-362	25187	0	0	0	0	16	26	22	21	5	2	1	2	1	0	1	1	0	0	0	0	0	0	0	0					1	1	0	0					22	28	24	24	73.3333	93.3333	80	80	81.6667	8.3887	21
7	DGRP-365	25445	0	0	0	0	29	25	27	25	0	3	2	2	0	0	0	0	0	1	0	0	0	0	0	0					0	3	2	2					29	29	29	27	96.6667	96.6667	96.6667	90	95	3.33333	29
19	DGRP-367	28181	0	0	0	0	20	17	19	18	10	12	5	12	0	0	1	0	0	0	0	0	0	0	0	0					1	7	2	7					30	29	25	30	100	96.6667	83.3333	100	95	7.93492	29
11	DGRP-370	28182	0	0	0	0	25	23	23	24	1	3	3	1	1	0	0	0	0	0	1	1	0	0	0	0					0	0	2	2					27	26	27	26	90	86.6667	90	86.6667	88.3333	1.9245	27
16	DGRP-371	28183	1	3	1	0	21	17	15	23	1	2	3	4	0	1	0	1	0	0	0	0	0	0	1	0					6	1	3	2					23	23	20	28	76.6667	76.6667	66.6667	93.3333	78.3333	11.0554	17
13	DGRP-373	28184	0	0	0	0	9	14	11	17	6	9	7	3	0	2	0	0	0	0	2	1	0	0	0	0					1	4	5	3					15	25	20	21	50	83.3333	66.6667	70	67.5	13.71	14
12	DGRP-374	28185	6	8	9	1	20	20	17	21	1	0	1	5	0	0	0	0	0	0	0	0	0	0	0	0					0	1	1	1					27	28	27	27	90	93.3333	90	90	90.8333	1.66667	27
7	DGRP-375	25188	7	5	3	7	12	14	21	19	3	2	1	2	1	3	0	1	0	1	0	0	0	0	0	0					1	4	1	2					23	25	25	29	76.6667	83.3333	83.3333	96.6667	85	8.3887	22
11	DGRP-377	28186	3	2	4	0	18	18	12	15	7	3	4	2	0	0	0	1	0	0	0	0	0	0	0	0					3	2	3	3					28	23	20	18	93.3333	76.6667	66.6667	60	74.1667	14.4978	25
9	DGRP-379	25189	0	0	0	0	9	7	21	13	5	8	6	5	3	0	1	3	1	0	0	0	0	0	0	0					3	1	4	3					18	15	28	21	60	50	93.3333	70	68.3333	18.5592	15
14	DGRP-380	25190	0	0	0	0	30	28	29	30	0	0	1	0	0	0	0	0	0	0	0	0	0	0	0	0					0	0	1	0					30	28	30	30	100	93.3333	100	100	98.3333	3.33333	30
14	DGRP-381	28188	1	3	0	4	21	17	15	13	1	1	4	2	0	0	1	0	0	1	0	0	0	0	0	0					6	8	10	6					23	22	20	19	76.6667	73.3333	66.6667	63.3333	70	6.08581	17
7	DGRP-382	28189	0	0	0	0	27	27	21	21	3	2	9	8	0	0	0	0	0	0	0	0	0	0	0	0					0	0	1	1					30	29	30	29	100	96.6667	100	96.6667	98.3333	1.9245	30
20	DGRP-383	28190	0	0	0	0	14	14	14	13	4	7	4	6	1	1	0	1	0	0	0	0	0	0	0	0					3	1	3	1					19	22	18	20	63.3333	73.3333	60	66.6667	65.8333	5.69275	16
14	DGRP-385	28191	0	0	0	0	27	30	29	29	1	0	0	0	0	0	1	0	0	0	0	0	0	0	0	0					0	3	5	0					28	30	30	29	93.3333	100	100	96.6667	97.5	3.19142	28
14	DGRP-386	28192	4	13	11	8	21	15	16	18	3	1	1	1	1	0	0	0	0	0	0	0	0	0	0	0					0	0	3	0					29	29	28	27	96.6667	96.6667	93.3333	90	94.1667	3.19142	29
7	DGRP-390	55021	0	0	0	0	22	19	16	19	5	7	5	7	0	0	0	0	0	0	0	0	0	0	0	0					2	4	0	3					27	26	21	26	90	86.6667	70	86.6667	83.3333	9.02671	25
15	DGRP-391	25191	2	2	1	1	23	25	24	25	1	0	0	0	1	1	0	0	0	0	0	0	0	0	0	0					2	0	2	0					27	28	25	26	90	93.3333	83.3333	86.6667	88.3333	4.30331	25
14	DGRP-392	28194	0	0	0	0	26	29	29	27	2	0	0	0	0	0	0	2	0	0	0	0	0	0	0	0					0	2	2	1					28	29	29	29	93.3333	96.6667	96.6667	96.6667	95.8333	1.66667	28
7	DGRP-395	55022	1	0	0	0	28	29	30	28	0	0	0	0	0	0	0	0	0	0	0	0	0	0	0	0					0	0	0	1					29	29	30	28	96.6667	96.6667	100	93.3333	96.6667	2.72166	29
9	DGRP-397	55023	0	0	0	1	23	27	27	25	2	0	3	1	0	0	0	0	2	0	0	0	0	0	0	0					0	0	0	0					27	27	30	27	90	90	100	90	92.5	5	27
7	DGRP-399	25192	0	0	0	1	29	28	26	28	0	2	0	0	0	0	1	0	0	0	0	0	0	0	0	0					3	6	3	1					29	30	27	29	96.6667	100	90	96.6667	95.8333	4.19435	26
14	DGRP-405	29656	0	0	0	0	30	24	26	29	0	2	0	0	0	1	0	0	0	0	1	0	0	0	0	0					1	0	1	1					30	27	27	29	100	90	90	96.6667	94.1667	5	29
15	DGRP-406	29657	0	0	0	0	21	22	20	22	8	8	10	8	1	0	0	0	0	0	0	0	0	0	0	0					4	2	1	1					30	30	30	30	100	100	100	100	100	0	26
16	DGRP-409	28278	1	0	0	0	20	21	23	17	4	6	3	7	0	0	1	0	2	1	0	1	0	0	0	0					1	2	1	5					27	28	27	25	90	93.3333	90	83.3333	89.1667	4.19435	26
6	DGRP-426	28196	0	0	0	0	17	12	13	10	0	0	1	0	0	1	1	1	2	0	0	0	0	0	0	0					1	1	0	0					19	13	15	11	63.3333	43.3333	50	36.6667	48.3333	11.3855	18
6	DGRP-427	25193	0	0	0	0	14	4	18	8	14	26	11	21	1	0	0	1	0	0	0	0	0	0	0	0					3	3	4	1					29	30	29	30	96.6667	100	96.6667	100	98.3333	1.9245	26
6	DGRP-437	25194	0	0	0	0	30	26	29	27	0	1	0	1	0	0	0	0	0	0	0	0	0	0	0	0					0	0	0	0					30	27	29	28	100	90	96.6667	93.3333	95	4.30331	30
16	DGRP-439	29658	0	0	0	0	23	22	21	25	3	3	3	4	0	0	1	0	0	1	0	0	0	0	0	0					1	2	0	1					26	26	25	29	86.6667	86.6667	83.3333	96.6667	88.3333	5.7735	25
16	DGRP-440	28197	0	0	0	0	19	17	22	19	9	8	7	10	1	2	0	0	1	0	0	0	0	0	0	0					3	4	2	3					30	27	29	29	100	90	96.6667	96.6667	95.8333	4.19435	27
6	DGRP-441	28198	0	0	0	0	5	5	10	10	13	10	7	10	3	4	5	1	2	1	2	0	1	1	2	0					0	0	1	0					24	21	26	21	80	70	86.6667	70	76.6667	8.16497	24
15	DGRP-443	28199	0	0	0	0	27	22	24	25	0	1	0	1	0	0	0	0	1	0	0	1	0	0	0	0					1	0	1	1					28	23	24	27	93.3333	76.6667	80	90	85	7.93492	27
16	DGRP-461	28200	1	1	0	0	27	27	29	28	1	2	0	0	0	0	0	1	0	0	0	0	0	0	0	0					5	4	0	1					29	30	29	29	96.6667	100	96.6667	96.6667	97.5	1.66667	24
21	DGRP-486	25195	18	21	23	23	3	0	0	1	1	0	0	0	0	0	0	0	0	0	0	0	0	0	0	0	0	4	1	3	2	0	1	3					22	25	24	27	73.3333	83.3333	80	90	81.6667	6.93889	20
6	DGRP-491	28202	1	1	2	7	28	26	27	17	0	0	0	3	1	0	1	1	0	0	0	0	0	0	0	0					0	3	1	3					30	27	30	28	100	90	100	93.3333	95.8333	5	30
9	DGRP-492	28203	0	0	0	0	9	9	11	13	13	17	15	15	0	2	1	0	0	0	1	0	0	0	0	0					1	0	0	0					22	28	28	28	73.3333	93.3333	93.3333	93.3333	88.3333	10	21
15	DGRP-502	28204	4	5	6	4	22	24	21	22	1	0	1	1	0	0	1	0	0	0	0	0	0	0	0	0					1	1	3	2					27	29	29	27	90	96.6667	96.6667	90	93.3333	3.849	26
20	DGRP-505	55024	0	0	0	0	13	17	21	15	5	5	4	9	0	1	0	2	0	0	0	0	0	0	0	0					4	1	0	5					18	23	25	26	60	76.6667	83.3333	86.6667	76.6667	11.8634	14
16	DGRP-508	28205	0	0	0	0	30	28	27	23	0	0	1	5	0	0	0	1	0	0	0	0	0	0	0	0					2	0	2	0					30	28	28	29	100	93.3333	93.3333	96.6667	95.8333	3.19142	28
6	DGRP-509	28206	0	0	0	0	26	0	17	23	1	2	8	4	0	5	2	0	0	6	0	0	0	0	0	0					0	1	1	3					27	13	27	27	90	43.3333	90	90	78.3333	23.3333	27
6	DGRP-513	29659	0	1	0	1	27	21	21	22	1	5	6	3	0	2	1	1	0	0	0	0	0	0	0	0					2	6	4	1					28	29	28	27	93.3333	96.6667	93.3333	90	93.3333	2.72166	26
6	DGRP-517	25197	0	0	0	0	25	4	28	30	4	21	0	0	1	3	0	0	0	0	0	0	0	0	0	0					1	1	1	0					30	28	28	30	100	93.3333	93.3333	100	96.6667	3.849	29
12	DGRP-528	55025	0	0	0	0	15	9	11	17	7	11	9	4	0	0	0	1	0	0	4	1	0	0	0	0					4	5	7	4					22	20	24	23	73.3333	66.6667	80	76.6667	74.1667	5.69275	18
6	DGRP-530	29660	0	0	0	0	14	12	24	26	14	11	2	1	2	2	0	0	0	0	0	1	0	0	0	0					1	0	2	4					30	25	26	28	100	83.3333	86.6667	93.3333	90.8333	7.39119	29
21	DGRP-531	28207	0	0	1	0	30	29	27	28	0	0	1	2	0	0	0	0	0	0	0	0	0	0	0	0					2	1	1	1					30	29	29	30	100	96.6667	96.6667	100	98.3333	1.9245	28
6	DGRP-535	28208	0	0	0	0	21	22	22	16	9	7	8	14	0	0	0	0	0	0	0	0	0	0	0	0					2	2	0	0					30	29	30	30	100	96.6667	100	100	99.1667	1.66667	28
7	DGRP-551	55026	0	0	0	0	14	22	22	20	9	7	8	7	4	0	0	2	0	0	0	0	0	0	0	0					1	1	0	3					27	29	30	29	90	96.6667	100	96.6667	95.8333	4.19435	26
7	DGRP-555	25198	0	0	0	0	20	21	22	19	2	4	4	5	1	1	0	0	0	0	0	0	0	1	0	0					0	1	1	0					23	27	26	24	76.6667	90	86.6667	80	83.3333	6.08581	23
12	DGRP-559	55027	0	0	0	0	16	16	14	18	6	9	6	9	8	1	2	0	0	1	1	0	0	0	0	0					6	7	3	1					30	27	23	27	100	90	76.6667	90	89.1667	9.57427	24
7	DGRP-563	28211	0	0	0	0	26	16	17	25	1	4	6	0	1	0	1	0	0	0	0	1	0	0	0	0					2	0	2	1					28	20	24	26	93.3333	66.6667	80	86.6667	81.6667	11.3855	26
20	DGRP-566	55028	2	5	8	4	18	19	14	15	1	2	3	1	0	1	0	0	0	0	0	0	0	0	0	0	1	1	0	1	5	2	3	3					22	28	25	21	73.3333	93.3333	83.3333	70	80	10.5409	17
15	DGRP-584	28212	0	0	1	0	30	30	29	30	0	0	0	0	0	0	0	0	0	0	0	0	0	0	0	0					0	2	0	0					30	30	30	30	100	100	100	100	100	0	30
15	DGRP-589	28213	0	3	1	0	25	27	25	30	3	0	0	0	0	0	1	0	0	0	0	0	0	0	0	0					2	2	1	0					28	30	27	30	93.3333	100	90	100	95.8333	5	26
16	DGRP-595	28215	0	0	0	0	26	25	26	28	3	3	2	2	0	0	0	0	0	0	0	0	0	1	0	0					0	0	0	0					29	29	28	30	96.6667	96.6667	93.3333	100	96.6667	2.72166	29
17	DGRP-596	55029	0	0	0	0	3	1	2	3	20	17	20	21	3	1	3	2	0	1	1	0	0	0	0	0					4	5	6	4					26	20	26	26	86.6667	66.6667	86.6667	86.6667	81.6667	10	22
7	DGRP-627	55030	1	2	3	28	25	28	24	1	1	0	1	0	1	0	1	0	0	0	0	0	0	0	0	0					0	2	0	1					28	30	29	29	93.3333	100	96.6667	96.6667	96.6667	2.72166	28
15	DGRP-630	55031	0	0	0	0	28	29	28	26	2	0	1	0	0	0	0	0	0	0	0	0	0	0	0	0					0	2	3	1					30	29	29	26	100	96.6667	96.6667	86.6667	95	5.7735	30
15	DGRP-634	55032	0	0	0	2	29	26	25	22	1	3	3	1	0	0	0	0	0	0	0	0	0	0	0	0					1	1	0	2					30	29	28	25	100	96.6667	93.3333	83.3333	93.3333	7.20082	29
21	DGRP-639	25199	4	1	0	0	12	10	8	7	1	3	1	2	0	0	1	1	0	0	1	2	1	1	0	0	0	0	1	1	7	5	4	7					18	15	12	13	60	50	40	43.3333	48.3333	8.81917	11
22	DGRP-646	28217	0	0	0	0	1	3	1	0	17	11	12	8	0	0	1	1	0	0	0	0	0	0	0	0					2	0	2	0					18	14	14	9	60	46.6667	46.6667	30	45.8333	12.2852	16
17	DGRP-703	28218	0	0	0	0	21	20	25	24	8	7	4	5	1	0	1	0	0	2	0	0	0	1	0	0					1	3	3	0					30	30	30	29	100	100	100	96.6667	99.1667	1.66667	29
17	DGRP-705	25744	0	0	2	0	26	24	23	24	3	1	5	4	1	1	0	1	0	1	0	0	0	0	0	0					6	2	2	1					30	27	30	29	100	90	100	96.6667	96.6667	4.71405	24
17	DGRP-707	25200	0	2	0	0	19	21	23	21	2	2	0	1	1	1	2	1	0	0	0	3	0	0	0	0					0	1	0	1					22	26	25	26	73.3333	86.6667	83.3333	86.6667	82.5	6.3099	22
19	DGRP-712	25201	0	0	0	0	18	26	22	22	8	1	4	2	0	2	1	1	0	0	0	0	0	0	0	0					3	2	4	2					26	29	27	25	86.6667	96.6667	90	83.3333	89.1667	5.69275	23
12	DGRP-714	25745	0	0	0	0	29	26	24	26	0	2	1	1	0	1	2	1	0	0	0	0	0	0	0	0					2	2	1	2					29	29	27	28	96.6667	96.6667	90	93.3333	94.1667	3.19142	27
11	DGRP-716	28219	0	0	0	0	28	28	21	21	2	0	8	8	0	0	0	0	0	0	0	0	0	0	0	0					0	1	2	0					30	28	29	29	100	93.3333	96.6667	96.6667	96.6667	2.72166	30
18	DGRP-721	28220	0	0	0	2	30	27	27	25	0	0	1	1	0	0	0	1	0	0	0	0	0	0	0	0					5	1	3	3					30	27	28	29	100	90	93.3333	96.6667	95	4.30331	25
21	DGRP-727	28221	3	6	5	9	19	19	15	14	3	2	1	4	2	2	0	2	0	0	0	0	0	1	0	0					6	8	4	3					27	30	21	29	90	100	70	96.6667	89.1667	13.4371	21
9	DGRP-732	25203	0	0	0	0	15	17	16	21	11	11	9	9	0	0	0	0	0	0	0	0	0	0	0	0					4	0	1	1					26	28	25	30	86.6667	93.3333	83.3333	100	90.8333	7.39119	22
17	DGRP-737	28222	0	0	0	0	29	27	28	30	1	3	1	0	0	0	0	0	0	0	0	0	0	0	0	0					2	1	1	2					30	30	29	30	100	100	96.6667	100	99.1667	1.66667	28
22	DGRP-738	28223	0	0	0	0	13	14	10	16	0	2	5	3	0	1	0	0	0	0	0	0	0	0	0	0					2	1	1	2					13	17	15	19	43.3333	56.6667	50	63.3333	53.3333	8.60663	11
17	DGRP-748	28224	0	0	0	0	28	28	28	30	1	1	2	0	1	0	0	0	0	1	0	0	0	0	0	0					1	2	1	0					30	30	30	30	100	100	100	100	100	0	29
19	DGRP-757	28226	0	0	0	1	25	27	25	26	1	1	3	2	0	0	0	0	1	0	0	0	0	0	0	0					1	2	2	3					27	28	28	29	90	93.3333	93.3333	96.6667	93.3333	2.72166	26
20	DGRP-761	28227	0	0	0	0	14	12	18	13	13	9	7	8	2	4	3	4	0	0	1	0	0	0	0	0					4	4	2	2					29	25	29	25	96.6667	83.3333	96.6667	83.3333	90	7.698	25
17	DGRP-765	25204	0	0	0	0	20	23	23	21	9	4	4	6	0	1	2	1	1	0	0	0	0	0	0	0					3	0	5	1					30	28	29	28	100	93.3333	96.6667	93.3333	95.8333	3.19142	27
11	DGRP-774	25205	0	0	0	0	26	28	28	26	1	2	0	0	0	0	0	0	0	0	0	0	0	0	0	0					0	2	0	1					27	30	28	26	90	100	93.3333	86.6667	92.5	5.69275	27
11	DGRP-776	28229	0	0	0	0	26	28	28	28	0	0	0	1	0	0	0	0	0	1	0	0	0	0	0	0					0	0	0	2					26	29	28	29	86.6667	96.6667	93.3333	96.6667	93.3333	4.71405	26
12	DGRP-783	28230	0	0	0	0	21	21	24	21	8	6	5	7	0	0	0	0	0	0	0	0	0	0	0	0					3	1	0	0					29	27	29	28	96.6667	90	96.6667	93.3333	94.1667	3.19142	26
12	DGRP-786	25206	0	0	0	0	13	15	21	12	16	15	9	15	0	0	0	0	0	0	0	0	0	0	0	1					4	5	2	5					29	30	30	28	96.6667	100	100	93.3333	97.5	3.19142	25
11	DGRP-787	28231	0	0	0	1	29	30	30	27	1	0	0	1	0	0	0	0	0	0	0	0	0	0	0	0					2	0	1	0					30	30	30	29	100	100	100	96.6667	99.1667	1.66667	28
19	DGRP-790	28232	0	0	1	0	10	7	8	3	16	17	18	13	2	0	1	0	0	0	1	0	0	0	0	0	0	0	0	1	13	5	4	3					28	24	29	17	93.3333	80	96.6667	56.6667	81.6667	18.1557	15
17	DGRP-796	28233	0	0	0	0	27	30	29	29	2	0	1	0	0	0	0	1	0	0	0	0	0	0	0	0					0	0	0	0					29	30	30	30	96.6667	100	100	100	99.1667	1.66667	29
13	DGRP-799	25207	0	0	0	0	25	23	27	25	1	1	0	3	0	1	1	0	0	0	0	1	0	0	0	0					3	1	2	1					26	25	28	29	86.6667	83.3333	93.3333	96.6667	90	6.08581	23
11	DGRP-801	28234	0	0	0	0	16	19	15	20	7	8	9	7	1	0	1	1	1	0	0	1	0	0	0	0					3	0	5	2					25	27	25	29	83.3333	90	83.3333	96.6667	88.3333	6.38285	22
12	DGRP-802	28235	0	0	0	0	15	15	14	18	14	12	14	8	0	0	0	0	0	0	0	0	0	0	0	0					0	0	1	1					29	27	28	26	96.6667	90	93.3333	86.6667	91.6667	4.30331	29
15	DGRP-804	28236	1	1	0	1	17	16	21	18	1	1	2	4	1	0	0	1	0	0	0	0	0	0	0	0					2	5	5	3					20	18	23	24	66.6667	60	76.6667	80	70.8333	9.17928	18
22	DGRP-805	28237	0	0			11	20			9	4			4	0			0	0			0	0							1	1							24	24			80	80			80	0	23
17	DGRP-808	28238	0	0	0	0	15	19	20	21	8	9	9	7	0	0	0	0	0	1	0	0	0	0	0	0					0	1	1	1					23	29	29	28	76.6667	96.6667	96.6667	93.3333	90.8333	9.57427	23
17	DGRP-810	28239	0	0	0	0	19	16	14	17	9	12	14	10	0	0	0	0	0	0	0	1	0	0	0	0					5	3	1	3					28	28	28	28	93.3333	93.3333	93.3333	93.3333	93.3333	0	23
15	DGRP-812	28240	1	1	4	0	24	29	25	24	1	0	0	2	0	0	0	0	0	0	0	0	0	0	0	0					10	8	10	9					26	30	29	26	86.6667	100	96.6667	86.6667	92.5	6.87184	16
17	DGRP-818	28241	0	0	0	0	20	21	23	22	5	7	4	5	1	0	2	1	0	1	0	2	0	0	0	0					2	1	1	0					26	29	29	30	86.6667	96.6667	96.6667	100	95	5.7735	24
13	DGRP-819	28242	0	0	0	0	28	26	27	27	0	2	1	2	1	2	0	0	0	0	0	0	0	0	0	0					4	3	4	2					29	30	28	29	96.6667	100	93.3333	96.6667	96.6667	2.72166	25
11	DGRP-820	25208	0	0	0	0	28	27	27	28	1	2	0	1	0	0	2	0	0	0	0	0	0	0	0	0					1	3	0	5					29	29	29	29	96.6667	96.6667	96.6667	96.6667	96.6667	0	28
8	DGRP-821	28243	0	0	0	0	24	27	26	26	1	1	1	1	0	0	0	1	0	0	0	0	0	0	0	0					2	3	4	5					25	28	27	28	83.3333	93.3333	90	93.3333	90	4.71405	23
19	DGRP-822	28244	0	1	0	1	12	11	9	4	1	5	2	2	1	2	1	2	1	1	0	1	0	0	0	0	0	1	0	0	0	0	1	0					15	21	12	10	50	70	40	33.3333	48.3333	15.9861	15
21	DGRP-832	28245	2	6	7	0	4	9	6	12	1	1	0	0	0	1	1	0	0	0	0	0	0	0	0	0					0	5	6	5					7	17	14	12	23.3333	56.6667	46.6667	40	41.6667	14.0106	7
8	DGRP-843	28247	11	5	1	9	16	14	24	15	1	0	1	0	0	0	0	0	0	0	0	0	0	0	0	0					2	1	1	2					28	19	26	24	93.3333	63.3333	86.6667	80	80.8333	12.874	26
18	DGRP-849	28248	0	0	0	0	2	3	7	11	22	21	11	13	1	1	3	1	0	0	0	0	0	0	0	0					1	1	1	0					25	25	21	25	83.3333	83.3333	70	83.3333	80	6.66667	24
19	DGRP-850	28249	0	0	0	0	1	1	6	2	22	24	19	21	5	2	1	4	1	0	1	1	0	0	0	0					8	5	1	5					29	27	27	28	96.6667	90	90	93.3333	92.5	3.19142	21
8	DGRP-852	25209	0	0	0	0	13	15	17	13	15	11	9	12	0	1	1	0	0	0	0	0	0	0	0	0					3	4	2	1					28	27	27	25	93.3333	90	90	83.3333	89.1667	4.19435	25
18	DGRP-853	28250	0	0	0	0	26	27	26	26	3	2	3	2	0	0	0	0	0	0	0	0	0	0	0	0					1	1	0	0					29	29	29	28	96.6667	96.6667	96.6667	93.3333	95.8333	1.66667	28
18	DGRP-855	28251	0	0	0	0	12	17	13	18	11	11	7	7	0	1	1	0	0	0	0	1	0	0	0	0					0	0	1	1					23	29	21	26	76.6667	96.6667	70	86.6667	82.5	11.6667	23
19	DGRP-857	28252	6	7	7	2	13	11	15	9	5	3	5	7	0	0	1	0	0	0	0	0	0	0	0	0					4	8	13	11					24	21	28	18	80	70	93.3333	60	75.8333	14.24	20
8	DGRP-859	25210	0	0	0	0	26	27	25	24	3	1	1	6	1	0	0	0	0	0	0	0	0	0	0	0					1	1	0	2					30	28	26	30	100	93.3333	86.6667	100	95	6.38285	29
18	DGRP-861	28253	0	0	0	0	0	0	0	0	25	28	28	28	3	1	1	1	0	0	0	0	0	0	0	0					3	0	1	2					28	29	29	29	93.3333	96.6667	96.6667	96.6667	95.8333	1.66667	25
19	DGRP-879	28254	0	0	0	0	30	24	22	20	0	5	1	1	0	0	2	1	0	0	0	0	0	0	0	0					3	3	1	5					30	29	25	22	100	96.6667	83.3333	73.3333	88.3333	12.3228	27
18	DGRP-882	28255	0	0	0	0	22	20	19	24	6	5	6	4	0	1	1	0	0	0	0	0	0	0	0	0					5	4	3	3					28	26	26	28	93.3333	86.6667	86.6667	93.3333	90	3.849	23
19	DGRP-887	28279	0	0	0	0	2	0	2	1	4	7	10	7	0	2	0	0	0	0	1	0	0	0	0	0					0	0	2	1					6	9	13	8	20	30	43.3333	26.6667	30	9.81307	6
8	DGRP-890	28257	3	8	4	6	23	18	21	18	3	0	0	2	0	1	0	0	0	0	3	0	0	0	0	0					0	0	1	1					29	27	28	26	96.6667	90	93.3333	86.6667	91.6667	4.30331	29
8	DGRP-892	28258	0	0	0	0	20	24	26	23	9	2	3	4	1	0	0	0	0	0	1	0	0	0	0	0					2	0	1	1					30	26	30	27	100	86.6667	100	90	94.1667	6.87184	28
8	DGRP-897	28260	0	0	0	0	9	14	19	15	14	6	4	10	3	0	0	1	0	0	0	0	0	0	0	0					1	0	1	0					26	20	23	26	86.6667	66.6667	76.6667	86.6667	79.1667	9.57427	25
8	DGRP-900	28261	0	1	0	1	25	29	29	28	3	0	1	1	0	0	0	0	0	0	0	0	0	0	0	0					2	3	5	5					28	30	30	30	93.3333	100	100	100	98.3333	3.33333	26
8	DGRP-907	28262	0	0	0	0	29	24	14	19	1	3	15	11	0	2	1	0	0	0	0	0	0	0	0	0					1	0	0	0					30	29	30	30	100	96.6667	100	100	99.1667	1.66667	29
8	DGRP-908	28263	0	0	0	0	27	28	30	30	0	2	0	0	1	0	0	0	0	0	0	0	0	0	0	0					1	1	1	1					28	30	30	30	93.3333	100	100	100	98.3333	3.33333	27
18	DGRP-911	28264	0	0	0	0	10	17	13	19	17	10	14	9	1	1	0	0	1	0	0	0	0	0	0	0					5	6	2	5					29	28	27	28	96.6667	93.3333	90	93.3333	93.3333	2.72166	24
18	DGRP-913	28265	1	1	1	2	24	22	19	19	0	0	1	1	0	0	0	0	0	0	0	0	0	0	0	0					0	1	0	0					25	23	21	22	83.3333	76.6667	70	73.3333	75.8333	5.69275	25
	Western diet (10% yeast + 10% sucrose + 10% lard)
		dAEL	5				6				7				8				9				10				11				NON-ECLOSED				ECLOSION
BATCH	LINE #	Line #	A	B	C	D	A	B	C	D	A	B	C	D	A	B	C	D	A	B	C	D	A	B	C	D	A	B	C	D	A	B	C	D	A	B	C	D	Total pupation A	Total pupation B	Total pupation C	Total pupation D	Pupation % A	Pupation % B	Pupation % C	Pupation % D	Average pupation %	SD pupation %	Eclosion A
2	DGRP-21	28122	0	0	0	0	26	27	25	24	1	2	3	3	1	1	1	0	0	0	0	2	0	0	1	0					0	0	3	0					28	30	30	29	93.3333	100	100	96.6667	97.5	3.19142	28
2	DGRP-26	28123	0	0	0	0	3	5	8	6	18	16	10	14	3	2	2	2	1	1	2	0	0	1	0	0					0	0	0	1					25	25	22	22	83.3333	83.3333	73.3333	73.3333	78.3333	5.7735	25
21	DGRP-28	28124	0	0	0	0	0	0	0	0	18	13	15	12	7	8	4	6	0	0	0	1	0	0	0	0					1	0	0	0					25	21	19	19	83.3333	70	63.3333	63.3333	70	9.42809	24
2	DGRP-31	55014	0	1	0	0	17	15	13	16	8	7	9	13	2	1	1	0	0	0	0	0	0	1	1	0					0	0	1	0					27	25	24	29	90	83.3333	80	96.6667	87.5	7.39119	27
2	DGRP-32	55015	0	0	0	0	0	0	0	0	11	10	8	15	9	13	13	11	4	2	8	2	2	0	0	0					9	5	5	1					26	25	29	28	86.6667	83.3333	96.6667	93.3333	90	6.08581	17
2	DGRP-38	28125	5	2	2	0	10	13	4	8	1	4	2	4	0	1	0	1	0	1	0	0	0	0	0	0					1	1	0	0					16	21	8	13	53.3333	70	26.6667	43.3333	48.3333	18.1557	15
2	DGRP-40	29651	0	0	0	0	13	7	9	7	13	20	20	20	1	0	0	0	0	0	0	0	0	0	0	0					1	0	0	1					27	27	29	27	90	90	96.6667	90	91.6667	3.33333	26
2	DGRP-41	28126	1	0	0	0	11	14	15	12	12	15	10	14	3	0	1	3	2	0	2	0	1	0	0	0					0	0	2	0					30	29	28	29	100	96.6667	93.3333	96.6667	96.6667	2.72166	30
21	DGRP-42	28127	1	0	0	0	1	0	0	2	4	8	7	9	1	4	5	2	2	1	1	0	1	0	0	0					4	4	3	2					10	13	13	13	33.3333	43.3333	43.3333	43.3333	40.8333	5	6
9	DGRP-45	28128	0	0	0	0	3	8	3	0	27	21	23	19	0	0	0	3	0	0	0	1	0	0	0	0					0	0	0	0					30	29	26	23	100	96.6667	86.6667	76.6667	90	10.5409	30
1	DGRP-48	55016	0	0	0	0	2	6	6	4	7	4	8	5	4	4	1	6	1	1	5	1	1	1	0	2	2	0	0	0	6	2	2	3					17	16	20	18	56.6667	53.3333	66.6667	60	59.1667	5.69275	11
1	DGRP-57	29652	0	0	0	0	23	12	13	20	7	12	13	8	0	1	1	0	0	0	0	0	0	0	0	0					2	1	0	1					30	25	27	28	100	83.3333	90	93.3333	91.6667	6.93889	28
2	DGRP-59	28129	0	0	0	0	3	8	2	7	25	21	26	20	0	0	0	1	0	0	0	0	0	0	0	1					3	0	0	0					28	29	28	29	93.3333	96.6667	93.3333	96.6667	95	1.9245	25
19	DGRP-69	28130	0	0	0	0	0	0	0	0	7	12	7	12	4	5	5	1	3	2	2	1	0	0	0	0	1	2	1	2	4	4	4	4					15	21	15	16	50	70	50	53.3333	55.8333	9.57427	11
9	DGRP-73	28131	0	0	0	0	0	0	0	0	25	27	25	28	2	2	4	1	2	0	0	0	0	0	0	0					1	1	3	3					29	29	29	29	96.6667	96.6667	96.6667	96.6667	96.6667	0	28
20	DGRP-75	28132	0	0	0	0	1	1	1	0	27	28	26	29	0	0	1	1	0	0	0	0	0	0	0	0					3	1	4	9					28	29	28	30	93.3333	96.6667	93.3333	100	95.8333	3.19142	25
1	DGRP-83	28134	0	0	0	0	0	3	2	4	24	25	24	19	1	0	1	4	2	2	2	0	1	0	0	0					1	2	1	5					28	30	29	27	93.3333	100	96.6667	90	95	4.30331	27
9	DGRP-85	28274	0	0	0	0	2	1	9	7	9	10	4	7	4	3	2	2	1	2	0	0	1	1	0	1									12	11	11	13	17	17	15	17	56.6667	56.6667	50	56.6667	55	3.33333	12
14	DGRP-88	28135	0	0	0	0	2	0	1	2	14	15	16	8	7	6	3	4	0	1	2	0	0	0	0	0					0	1	1	0					23	22	22	14	76.6667	73.3333	73.3333	46.6667	67.5	13.9775	23
1	DGRP-91	28136	0	0	0	0	13	14	8	15	11	6	17	11	0	2	0	0	0	2	0	1	0	0	0	0					0	1	0	0					24	24	25	27	80	80	83.3333	90	83.3333	4.71405	24
5	DGRP-93	28137	0	0	0	0	9	18	13	17	9	5	4	3	1	0	0	0	0	0	0	0	0	0	0	0					2	0	0	1					19	23	17	20	63.3333	76.6667	56.6667	66.6667	65.8333	8.33333	17
1	DGRP-100	55017	0	0	1	3	11	11	9	11	7	6	11	8	1	2	2	1	1	0	1	1	1	0	0	0					3	2	0	2					21	19	24	24	70	63.3333	80	80	73.3333	8.16497	18
1	DGRP-101	28138	0	0	0	0	16	14	9	18	3	3	2	3	0	0	0	0	0	1	0	0	0	0	0	0					0	0	1	1					19	18	11	21	63.3333	60	36.6667	70	57.5	14.4978	19
9	DGRP-105	28139	0	0	0	0	0	2	1	0	27	23	17	20	2	1	5	4	0	0	0	0	0	0	0	0					0	0	2	1					29	26	23	24	96.6667	86.6667	76.6667	80	85	8.81917	29
2	DGRP-109	28140	4	4	3	3	13	10	9	10	1	1	1	0	0	1	0	0	0	1	2	1	0	0	1	0					0	2	1	0					18	17	16	14	60	56.6667	53.3333	46.6667	54.1667	5.69275	18
1	DGRP-129	28141	1	0	0	0	11	10	22	18	13	11	3	6	1	3	1	2	0	1	0	0	0	1	0	0					1	3	0	1					26	26	26	26	86.6667	86.6667	86.6667	86.6667	86.6667	0	25
1	DGRP-136	28142	1	0	0	0	8	7	14	16	2	2	2	1	0	0	0	0	0	0	0	0	0	0	0	0					0	0	1	0					11	9	16	17	36.6667	30	53.3333	56.6667	44.1667	12.874	11
10	DGRP-138	28143	0	0	0	0	1	2	1	3	23	24	24	25	0	1	2	1	0	0	0	0	0	0	1	0					1	1	2	0					24	27	28	29	80	90	93.3333	96.6667	90	7.20082	23
1	DGRP-142	28144	0	1	2	0	2	15	18	19	20	1	4	2	2	6	3	1	2	0	2	1	0	0	0	0					0	5	4	3					26	23	29	23	86.6667	76.6667	96.6667	76.6667	84.1667	9.57427	26
3	DGRP-149	28145	0	0	0	0	7	4	4	3	21	16	17	19	1	8	6	6	0	0	0	0	0	0	0	0					5	3	1	2					29	28	27	28	96.6667	93.3333	90	93.3333	93.3333	2.72166	24
3	DGRP-153	28146	0	0	0	0	2	1	1	1	24	21	14	23	1	3	8	2	0	1	2	0	0	1	0	0					5	5	9	5					27	27	25	26	90	90	83.3333	86.6667	87.5	3.19142	22
20	DGRP-158	28147	0	0	0	0	1	3	1	1	28	24	26	29	0	0	1	0	0	1	0	0	0	0	0	0					1	0	1	0					29	28	28	30	96.6667	93.3333	93.3333	100	95.8333	3.19142	28
9	DGRP-161	28148	0	0	0	0	0	0	0	0	22	20	25	23	7	6	2	7	0	0	0	0	0	0	0	0					0	1	3	2					29	26	27	30	96.6667	86.6667	90	100	93.3333	6.08581	29
3	DGRP-176	28149	0	0	0	0	15	14	8	12	12	15	20	15	0	0	1	1	1	0	0	1	0	0	0	1					9	10	15	13					28	29	29	30	93.3333	96.6667	96.6667	100	96.6667	2.72166	19
14	DGRP-177	28150	0	0	0	0	0	2	0	0	23	26	20	26	1	1	3	1	0	0	0	0	0	0	0	0					1	0	0	3					24	29	23	27	80	96.6667	76.6667	90	85.8333	9.17928	23
3	DGRP-181	28151	0	0	0	0	20	12	20	18	6	7	6	6	3	1	1	0	0	0	0	3	0	0	0	0					5	3	2	1					29	20	27	27	96.6667	66.6667	90	90	85.8333	13.1586	24
3	DGRP-189	28152	0	0	0	0	23	20	18	23	5	10	11	5	0	0	1	2	0	0	0	0	0	0	0	0					2	1	0	4					28	30	30	30	93.3333	100	100	100	98.3333	3.33333	26
3	DGRP-195	28153	0	0	0	0	7	3	3	2	18	23	27	28	3	1	0	0	1	0	0	0	0	0	0	0					3	1	0	2					29	27	30	30	96.6667	90	100	100	96.6667	4.71405	26
3	DGRP-208	25174	10	5	7	0	18	23	15	5	1	0	2	23	0	0	0	0	0	0	0	0	0	0	0	0					3	3	1	1					29	28	24	28	96.6667	93.3333	80	93.3333	90.8333	7.39119	26
3	DGRP-217	28154	0	0	0	0	0	0	2	0	27	25	21	26	1	3	4	1	2	0	0	1	0	0	0	1					2	0	0	3					30	28	27	29	100	93.3333	90	96.6667	95	4.30331	28
10	DGRP-223	28155	0	0	0	0	0	0	0	0	25	20	9	18	3	5	13	10	0	0	1	0	0	1	0	0					1	3	3	3					28	26	23	28	93.3333	86.6667	76.6667	93.3333	87.5	7.87636	27
20	DGRP-227	28156	0	0	0	0	0	0	0	5	14	10	12	2	8	13	12	5	1	1	2	1	0	0	0	0	2	2	1	4	6	10	3	7					25	26	27	17	83.3333	86.6667	90	56.6667	79.1667	15.2449	19
20	DGRP-228	28157	0	0	0	0	1	0	2	2	26	25	18	19	2	1	3	1	0	0	0	0	0	0	0	0					0	1	0	2					29	26	23	22	96.6667	86.6667	76.6667	73.3333	83.3333	10.5409	29
5	DGRP-229	29653	0	0	1	0	5	7	12	5	23	19	17	23	2	2	0	1	0	0	0	0	0	0	0	0					0	0	0	0					30	28	30	29	100	93.3333	100	96.6667	97.5	3.19142	30
10	DGRP-235	28275	0	0	0	0	0	0	0	0	24	27	26	27	2	2	2	1	2	0	0	0	0	0	0	0					0	0	0	0					28	29	28	28	93.3333	96.6667	93.3333	93.3333	94.1667	1.66667	28
5	DGRP-237	28160	2	5	2	4	15	12	8	8	6	2	5	9	2	1	2	3	0	1	0	0	1	1	0	0					1	1	1	0					26	22	17	24	86.6667	73.3333	56.6667	80	74.1667	12.874	25
2	DGRP-239	28161	3	1	1	1	16	20	21	24	6	4	4	1	1	0	1	1	1	1	0	0	0	0	0	0					1	2	0	0					27	26	27	27	90	86.6667	90	90	89.1667	1.66667	26
14	DGRP-256	28162	0	0	0	0	13	20	20	9	14	7	5	20	0	0	0	0	0	0	0	1	0	0	0	0					1	1	2	3					27	27	25	30	90	90	83.3333	100	90.8333	6.87184	26
11	DGRP-280	28164	0	0	0	0	10	6	11	9	18	23	19	21	0	1	0	0	1	0	0	0	0	0	0	0					1	1	0	0					29	30	30	30	96.6667	100	100	100	99.1667	1.66667	28
20	DGRP-287	28165	0	0	0	0	0	0	0	0	0	0	0	0	0	1	0	2	7	9	4	7	0	0	0	0	13	10	16	12	7	3	1	4					20	20	20	21	66.6667	66.6667	66.6667	70	67.5	1.66667	13
10	DGRP-301	25175	0	0	0	0	0	0	0	0	9	9	8	10	7	7	4	10	1	1	2	1	4	4	2	3					6	5	5	3					21	21	16	24	70	70	53.3333	80	68.3333	11.0554	15
10	DGRP-303	25176	0	0	0	0	0	0	0	0	20	24	21	21	5	4	7	6	0	1	0	2	0	0	0	0					2	6	3	4					25	29	28	29	83.3333	96.6667	93.3333	96.6667	92.5	6.3099	23
16	DGRP-304	25177	0	0	0	0	1	4	1	7	19	17	11	18	3	5	3	0	0	0	1	0	0	0	1	0					0	0	1	0					23	26	17	25	76.6667	86.6667	56.6667	83.3333	75.8333	13.4371	23
5	DGRP-306	37525	0	0	0	0	5	7	4	5	22	23	5	23	0	0	0	0	0	0	0	0	0	0	0	0					0	0	0	0					27	30	9	28	90	100	30	93.3333	78.3333	32.4893	27
5	DGRP-307	25179	0	0	0	0	5	6	6	6	19	19	16	20	1	0	1	0	0	0	0	0	0	0	0	0					2	0	4	1					25	25	23	26	83.3333	83.3333	76.6667	86.6667	82.5	4.19435	23
5	DGRP-309	28166	0	0	0	0	1	5	2	6	20	13	20	13	0	2	1	0	0	1	0	0	0	0	0	0					0	0	1	1					21	21	23	19	70	70	76.6667	63.3333	70	5.44331	21
21	DGRP-310	28276	0	0	0	0	0	1	3	0	17	8	11	9	9	17	8	12	0	0	6	5	2	1	0	1					12	9	5	8					28	27	28	27	93.3333	90	93.3333	90	91.6667	1.9245	16
5	DGRP-313	25180	0	0	0	0	0	0	0	0	16	16	18	11	3	2	1	4	0	0	0	0	0	0	0	0									7	8	5	6	19	18	19	15	63.3333	60	63.3333	50	59.1667	6.3099	7
4	DGRP-317	28167	0	0	0	0	4	4	5	2	18	18	13	16	0	1	5	4	0	0	0	0	0	1	0	0	1	1	0	0	0	0	1	0					23	25	23	22	76.6667	83.3333	76.6667	73.3333	77.5	4.19435	23
4	DGRP-318	28168	0	0	1	0	12	14	12	14	14	12	14	15	2	0	1	1	0	0	0	0	0	0	0	0					3	5	1	8					28	26	28	30	93.3333	86.6667	93.3333	100	93.3333	5.44331	25
4	DGRP-319	55018	0	0	0	0	0	0	0	0	7	7	15	11	9	7	7	6	4	3	3	1	0	1	0	1					1	2	2	1					20	18	25	19	66.6667	60	83.3333	63.3333	68.3333	10.3638	19
4	DGRP-320	29654	0	0	0	0	10	13	11	14	13	14	12	11	3	1	2	0	1	0	0	0	0	0	0	0					2	1	1	0					27	28	25	25	90	93.3333	83.3333	83.3333	87.5	5	25
4	DGRP-321	29655	2	0	1	1	15	17	20	13	4	1	3	5	1	1	0	0	0	0	1	1	0	0	0	1					1	1	2	0					22	19	25	21	73.3333	63.3333	83.3333	70	72.5	8.33333	21
4	DGRP-324	25182	1	2	1	1	27	27	22	26	1	0	2	1	0	1	3	0	0	0	0	0	0	0	0	0					0	1	0	0					29	30	28	28	96.6667	100	93.3333	93.3333	95.8333	3.19142	29
11	DGRP-332	28171	0	0	0	0	1	0	1	1	18	24	23	26	9	3	5	3	0	0	0	0	0	0	0	0					0	0	0	1					28	27	29	30	93.3333	90	96.6667	100	95	4.30331	28
22	DGRP-335	25183	0	0	0	0	0	0	0	2	19	20	23	18	4	3	4	8	0	1	0	0	0	0	0	0					0	2	1	1					23	24	27	28	76.6667	80	90	93.3333	85	7.93492	23
4	DGRP-336	28172	1	2	0	0	12	13	8	8	1	3	1	4	0	0	2	1	0	1	0	1	0	0	0	0									12	12	9	7	14	19	11	14	46.6667	63.3333	36.6667	46.6667	48.3333	11.0554	12
4	DGRP-338	28173	0	1	0	1	14	17	14	13	10	9	12	13	5	0	2	3	0	0	0	0	0	0	0	0					10	4	8	10					29	27	28	30	96.6667	90	93.3333	100	95	4.30331	19
4	DGRP-340	28174	1	0	0	0	28	28	26	28	0	0	2	2	0	0	0	0	0	0	0	0	0	0	0	0					1	0	0	0					29	28	28	30	96.6667	93.3333	93.3333	100	95.8333	3.19142	28
10	DGRP-348	55019	0	0	0	0	0	3	1	1	6	15	12	6	3	1	2	2	1	2	1	2	2	2	0	1					4	5	2	2					12	23	16	12	40	76.6667	53.3333	40	52.5	17.2938	8
10	DGRP-350	28176	0	0	0	0	0	0	0	0	14	11	18	16	10	13	7	11	2	2	2	1	0	0	0	0					1	1	5	3					26	26	27	28	86.6667	86.6667	90	93.3333	89.1667	3.19142	25
10	DGRP-352	28177	0	0	0	0	0	0	0	0	18	19	20	24	7	5	5	0	4	5	2	5	1	0	1	1					0	0	0	0					30	29	28	30	100	96.6667	93.3333	100	97.5	3.19142	30
10	DGRP-354	55020	0	0	0	0	0	0	1	3	9	11	11	12	5	4	4	3	10	1	3	3	1	6	7	2					0	0	2	1					25	22	26	23	83.3333	73.3333	86.6667	76.6667	80	6.08581	25
13	DGRP-355	55038	0	0	0	0	6	6	5	2	23	22	23	28	0	0	0	0	0	0	0	0	0	1	0	0					1	0	3	2					29	29	28	30	96.6667	96.6667	93.3333	100	96.6667	2.72166	28
20	DGRP-356	28178	0	0	0	0	3	1	3	5	21	25	25	17	1	1	1	1	0	0	0	0	0	0	0	0	0	2	0	0	1	6	4	5					25	29	29	23	83.3333	96.6667	96.6667	76.6667	88.3333	10	24
14	DGRP-357	25184	0	0	0	0	2	0	0	0	23	27	27	22	2	0	1	3	0	0	0	0	0	0	0	0					0	0	1	2					27	27	28	25	90	90	93.3333	83.3333	89.1667	4.19435	27
12	DGRP-358	25185	0	0	0	0	0	0	0	0	10	5	7	10	16	14	14	12	1	4	6	2	1	2	0	0	1	0	0	0	4	5	3	3					29	25	27	24	96.6667	83.3333	90	80	87.5	7.39119	25
13	DGRP-359	28179	0	0	0	0	9	2	12	12	20	24	14	13	1	1	1	2	0	1	0	0	0	0	0	0					0	3	2	4					30	28	27	27	100	93.3333	90	90	93.3333	4.71405	30
12	DGRP-360	25186	0	0	0	0	0	0	0	0	28	25	24	27	0	0	0	0	0	0	0	0	0	0	0	0					0	0	0	0					28	25	24	27	93.3333	83.3333	80	90	86.6667	6.08581	28
13	DGRP-361	28180	0	0	0	0	5	11	10	8	16	11	13	13	6	3	7	6	1	2	0	0	0	0	0	0					5	2	0	2					28	27	30	27	93.3333	90	100	90	93.3333	4.71405	23
9	DGRP-362	25187	0	0	0	0	0	0	0	0	22	23	18	22	1	0	1	3	0	1	1	0	0	0	0	0					0	0	0	1					23	24	20	25	76.6667	80	66.6667	83.3333	76.6667	7.20082	23
7	DGRP-365	25445	0	0	0	0	0	0	0	0	21	23	21	23	4	4	5	0	1	1	0	0	0	0	0	0					1	3	3	2					26	28	26	23	86.6667	93.3333	86.6667	76.6667	85.8333	6.87184	25
19	DGRP-367	28181	0	0	0	0	0	0	1	0	22	26	25	23	3	4	2	2	1	0	0	0	0	0	0	0					1	0	2	2					26	30	28	25	86.6667	100	93.3333	83.3333	90.8333	7.39119	25
11	DGRP-370	28182	0	0	0	0	7	4	9	7	18	19	14	15	1	6	1	0	1	0	1	0	0	0	0	0					0	0	2	1					27	29	25	22	90	96.6667	83.3333	73.3333	85.8333	9.9536	27
16	DGRP-371	28183	0	0	0	0	1	0	3	1	26	26	18	22	0	0	1	0	0	0	0	0	0	0	0	0					0	0	0	0					27	26	22	23	90	86.6667	73.3333	76.6667	81.6667	7.93492	27
13	DGRP-373	28184	0	0	0	0	2	3	4	4	10	14	13	14	3	2	6	3	0	1	2	1	0	0	0	0					2	2	4	3					15	20	25	22	50	66.6667	83.3333	73.3333	68.3333	14.0106	13
12	DGRP-374	28185	0	0	0	0	8	16	14	0	13	8	12	23	0	0	0	2	0	0	0	0	0	0	0	0					1	1	1	0					21	24	26	25	70	80	86.6667	83.3333	80	7.20082	20
7	DGRP-375	25188	2	0	1	0	19	13	17	13	6	14	6	13	1	0	1	0	0	0	0	0	0	0	0	0					0	0	0	0					28	27	25	26	93.3333	90	83.3333	86.6667	88.3333	4.30331	28
11	DGRP-377	28186	0	0	0	0	5	13	7	9	14	4	4	6	3	3	7	4	1	2	1	1	0	0	0	0					1	1	2	2					23	22	19	20	76.6667	73.3333	63.3333	66.6667	70	6.08581	22
9	DGRP-379	25189	0	0	0	0	1	2	6	0	16	20	16	18	5	1	2	6	1	2	0	1	0	0	0	0					4	5	3	3					23	25	24	25	76.6667	83.3333	80	83.3333	80.8333	3.19142	19
14	DGRP-380	25190	0	0	0	0	26	22	20	24	2	7	8	6	1	0	0	0	0	0	0	0	0	0	0	0					0	0	0	0					29	29	28	30	96.6667	96.6667	93.3333	100	96.6667	2.72166	29
14	DGRP-381	28188	1	0	0	2	8	15	15	13	4	6	4	4	2	1	1	0	0	0	1	0	0	0	0	0					2	2	1	1					15	22	21	19	50	73.3333	70	63.3333	64.1667	10.319	13
7	DGRP-382	28189	0	0	0	0	7	6	0	0	22	23	24	10	0	0	6	19	0	0	0	0	0	0	0	1					2	1	1	0					29	29	30	30	96.6667	96.6667	100	100	98.3333	1.9245	27
20	DGRP-383	28190	0	0	0	0	0	0	0	0	13	16	12	13	1	4	5	8	0	1	1	0	0	0	0	0					1	2	2	3					14	21	18	21	46.6667	70	60	70	61.6667	11.0554	13
14	DGRP-385	28191	0	0	0	0	8	6	7	8	17	24	22	22	2	0	1	0	0	0	0	0	0	0	0	0					1	1	2	0					27	30	30	30	90	100	100	100	97.5	5	26
14	DGRP-386	28192	2	0	1	1	13	24	23	17	11	6	4	5	2	0	0	0	0	0	0	0	0	0	0	0					0	1	0	0					28	30	28	23	93.3333	100	93.3333	76.6667	90.8333	9.9536	28
7	DGRP-390	55021	0	0	0	0	5	8	4	10	24	16	17	12	0	0	0	0	0	0	2	0	0	0	0	0					1	0	1	0					29	24	23	22	96.6667	80	76.6667	73.3333	81.6667	10.3638	28
15	DGRP-391	25191	0	0	0	0	9	7	14	5	5	5	8	6	0	0	0	1	0	0	0	0	0	1	0	0					1	1	1	1					14	13	22	12	46.6667	43.3333	73.3333	40	50.8333	15.2449	13
14	DGRP-392	28194	0	0	0	0	7	14	7	15	19	12	18	12	2	0	1	1	0	0	0	1	0	0	0	0					2	0	0	0					28	26	26	29	93.3333	86.6667	86.6667	96.6667	90.8333	5	26
7	DGRP-395	55022	0	0	0	0	23	21	18	26	6	9	12	3	0	0	0	0	0	0	0	0	0	0	0	0					0	0	0	0					29	30	30	29	96.6667	100	100	96.6667	98.3333	1.9245	29
9	DGRP-397	55023	0	0	0	0	2	3	2	8	22	18	20	15	0	0	0	1	0	0	0	0	0	0	0	0					1	1	1	0					24	21	22	24	80	70	73.3333	80	75.8333	5	23
7	DGRP-399	25192	0	0	0	0	14	2	3	0	12	24	21	27	1	3	1	2	0	0	3	0	0	0	0	0					1	0	3	2					27	29	28	29	90	96.6667	93.3333	96.6667	94.1667	3.19142	26
14	DGRP-405	29656	0	0	0	0	12	15	11	10	17	11	18	14	0	1	1	0	0	0	0	1	0	0	0	0					0	0	0	0					29	27	30	25	96.6667	90	100	83.3333	92.5	7.39119	29
15	DGRP-406	29657	0	0	0	0	0	0	0	0	26	29	30	29	4	1	0	1	0	0	0	0	0	0	0	0					5	4	2	2					30	30	30	30	100	100	100	100	100	0	25
16	DGRP-409	28278	0	0	0	0	1	5	1	2	13	13	16	11	5	7	5	6	2	1	0	3	4	1	1	1					1	0	5	1					25	27	23	23	83.3333	90	76.6667	76.6667	81.6667	6.38285	24
6	DGRP-426	28196	0	0	0	0	4	2	7	3	7	13	6	11	1	0	0	0	1	0	0	0	0	0	0	0					0	0	0	0					13	15	13	14	43.3333	50	43.3333	46.6667	45.8333	3.19142	13
6	DGRP-427	25193	0	0	0	0	0	0	0	0	14	10	13	9	15	20	15	21	0	0	0	0	0	0	0	0					1	1	1	0					29	30	28	30	96.6667	100	93.3333	100	97.5	3.19142	28
6	DGRP-437	25194	0	0	0	0	10	7	11	14	17	22	16	15	0	1	2	1	1	0	0	0	0	0	0	0					2	0	5	0					28	30	29	30	93.3333	100	96.6667	100	97.5	3.19142	26
16	DGRP-439	29658	0	0	0	0	0	0	0	0	24	21	24	17	3	4	2	7	1	0	0	1	0	0	0	0					4	4	2	3					28	25	26	25	93.3333	83.3333	86.6667	83.3333	86.6667	4.71405	24
16	DGRP-440	28197	0	0	0	0	1	5	5	5	16	22	18	14	6	1	3	6	0	0	0	2	0	0	0	1					2	1	0	3					23	28	26	28	76.6667	93.3333	86.6667	93.3333	87.5	7.87636	21
6	DGRP-441	28198	0	0	0	0	0	0	0	0	2	7	11	8	2	4	4	0	0	1	0	4	1	1	2	1	0	1	1	1	1	0	3	2					5	14	18	14	16.6667	46.6667	60	46.6667	42.5	18.3333	4
15	DGRP-443	28199	0	0	0	0	6	9	9	7	20	17	13	19	0	0	0	1	0	1	0	0	0	0	0	0					0	0	0	0					26	27	22	27	86.6667	90	73.3333	90	85	7.93492	26
16	DGRP-461	28200	0	0	0	0	15	12	14	12	14	15	15	15	1	2	0	0	0	0	0	0	0	0	0	0					2	0	0	0					30	29	29	27	100	96.6667	96.6667	90	95.8333	4.19435	28
21	DGRP-486	25195	3	4	10	3	19	21	16	21	4	2	2	5	1	0	0	0	0	0	0	0	0	0	0	0					0	0	0	0					27	27	28	29	90	90	93.3333	96.6667	92.5	3.19142	27
6	DGRP-491	28202	0	0	0	0	21	18	25	20	7	7	5	3	0	1	0	0	0	0	0	2	0	0	0	0					0	0	0	0					28	26	30	25	93.3333	86.6667	100	83.3333	90.8333	7.39119	28
9	DGRP-492	28203	0	0	0	0	0	0	0	0	3	3	6	6	15	17	19	23	5	4	4	0	0	0	0	0					1	2	0	0					23	24	29	29	76.6667	80	96.6667	96.6667	87.5	10.6719	22
15	DGRP-502	28204	0	0	0	0	19	14	18	21	7	9	6	4	0	0	0	0	1	1	0	0	0	0	0	0					0	0	0	0					27	24	24	25	90	80	80	83.3333	83.3333	4.71405	27
20	DGRP-505	55024	0	0	0	0	3	2	4	3	19	20	19	22	4	2	2	1	1	0	0	2	0	0	0	0					1	4	2	4					27	24	25	28	90	80	83.3333	93.3333	86.6667	6.08581	26
16	DGRP-508	28205	0	0	0	0	16	14	13	9	13	16	16	19	0	0	0	0	0	0	0	0	0	0	0	0					1	0	0	0					29	30	29	28	96.6667	100	96.6667	93.3333	96.6667	2.72166	28
6	DGRP-509	28206	0	0	0	0	0	0	0	0	22	25	23	25	6	3	2	3	0	0	0	1	0	0	0	0					0	0	2	1					28	28	25	29	93.3333	93.3333	83.3333	96.6667	91.6667	5.7735	28
6	DGRP-513	29659	0	0	0	0	0	1	2	0	12	18	22	20	11	6	5	4	1	0	0	0	0	0	0	0					3	0	2	2					24	25	29	24	80	83.3333	96.6667	80	85	7.93492	21
6	DGRP-517	25197	0	0	0	0	12	7	9	11	16	23	20	19	0	0	1	0	0	0	0	0	0	0	0	0					0	1	3	0					28	30	30	30	93.3333	100	100	100	98.3333	3.33333	28
12	DGRP-528	55025	0	0	0	0	2	1	0	0	18	14	14	17	2	6	3	5	3	1	2	2	0	0	1	0					3	5	3	5					25	22	20	24	83.3333	73.3333	66.6667	80	75.8333	7.39119	22
6	DGRP-530	29660	0	0	0	0	0	0	0	0	26	29	26	29	1	0	3	1	0	0	0	0	0	0	0	0					0	1	3	0					27	29	29	30	90	96.6667	96.6667	100	95.8333	4.19435	27
21	DGRP-531	28207	0	0	0	0	10	6	11	8	19	21	16	19	0	0	1	0	0	0	0	0	0	0	0	0	0	1	0	0	0	1	1	1					29	28	28	27	96.6667	93.3333	93.3333	90	93.3333	2.72166	29
6	DGRP-535	28208	0	0	0	0	0	0	0	0	15	17	15	23	13	12	11	7	0	0	2	0	1	0	0	0					1	1	0	0					29	29	28	30	96.6667	96.6667	93.3333	100	96.6667	2.72166	28
7	DGRP-551	55026	0	0	0	0	0	0	4	6	1	0	23	17	26	20	0	4	1	10	1	0	0	0	0	0					3	1	3	2					28	30	28	27	93.3333	100	93.3333	90	94.1667	4.19435	25
7	DGRP-555	25198	0	0	0	0	0	0	0	0	22	17	2	16	1	0	3	1	0	0	0	0	0	0	0	1					1	2	2	3					23	17	5	18	76.6667	56.6667	16.6667	60	52.5	25.4406	22
12	DGRP-559	55027	0	0	0	0	0	0	0	1	18	16	16	17	4	8	7	2	2	1	3	3	1	1	2	0					5	8	8	4					25	26	28	23	83.3333	86.6667	93.3333	76.6667	85	6.93889	20
7	DGRP-563	28211	0	0	0	0	2	8	0	0	22	16	21	26	1	0	3	1	0	0	0	0	0	0	0	1					1	2	2	3					25	24	24	28	83.3333	80	80	93.3333	84.1667	6.3099	24
20	DGRP-566	55028	0	0	0	0	11	11	15	3	10	7	6	10	0	0	1	0	0	0	1	0	0	0	0	0	2	4	1	5	2	3	1	2					23	22	24	18	76.6667	73.3333	80	60	72.5	8.76652	21
15	DGRP-584	28212	0	0	0	0	18	22	18	20	12	7	12	10	0	0	0	0	0	0	0	0	0	0	0	0					0	1	0	0					30	29	30	30	100	96.6667	100	100	99.1667	1.66667	30
15	DGRP-589	28213	0	0	0	0	1	0	4	18	27	9	15	2	0	14	0	0	0	2	0	0	0	0	0	0					0	1	0	0					28	25	19	20	93.3333	83.3333	63.3333	66.6667	76.6667	14.1421	28
16	DGRP-595	28215	0	0	0	0	1	3	3	4	26	25	23	23	0	1	0	1	0	1	0	0	0	0	0	0					1	0	0	1					27	30	26	28	90	100	86.6667	93.3333	92.5	5.69275	26
17	DGRP-596	55029	0	0	0	0	0	0	0	0	9	10	6	8	8	9	10	12	0	2	1	1	1	0	0	1					1	2	2	3					18	21	17	22	60	70	56.6667	73.3333	65	7.93492	17
7	DGRP-627	55030	0	0	0	0	2	8	4	8	26	21	24	21	0	1	0	1	0	0	0	0	0	0	0	0					0	3	0	0					28	30	28	30	93.3333	100	93.3333	100	96.6667	3.849	28
15	DGRP-630	55031	0	0	0	0	0	0	13	4	25	0	16	24	3	2	0	0	1	18	0	0	0	0	0	0					0	1	0	1					29	20	29	28	96.6667	66.6667	96.6667	93.3333	88.3333	14.5297	29
15	DGRP-634	55032	0	0	0	0	23	21	14	13	6	5	6	12	0	0	1	0	0	0	2	2	0	0	0	0					0	4	1	3					29	26	23	27	96.6667	86.6667	76.6667	90	87.5	8.33333	29
21	DGRP-639	25199	0	0	0	0	4	1	0	0	5	4	12	4	6	0	0	2	0	1	1	1	0	1	0	0	0	2	0	0	3	2	4	3					15	9	13	7	50	30	43.3333	23.3333	36.6667	12.1716	12
22	DGRP-646	28217	0	0	0	0	0	0	0	0	4	5	4	5	5	7	6	8	0	0	0	0	0	0	0	0					0	0	1	1					9	12	10	13	30	40	33.3333	43.3333	36.6667	6.08581	9
17	DGRP-703	28218	0	0	0	0	0	0	0	0	23	19	13	16	7	10	17	13	0	0	0	0	0	0	0	1					2	0	0	1					30	29	30	30	100	96.6667	100	100	99.1667	1.66667	28
17	DGRP-705	25744	0	0	0	0	7	12	8	14	19	14	19	12	4	3	2	3	0	0	1	0	0	0	0	0					2	1	1	1					30	29	30	29	100	96.6667	100	96.6667	98.3333	1.9245	28
17	DGRP-707	25200	0	0	0	0	2	3	3	5	19	18	24	18	0	1	0	1	0	0	0	0	1	0	0	0					1	0	0	1					22	22	27	24	73.3333	73.3333	90	80	79.1667	7.87636	21
19	DGRP-712	25201	0	0	0	0	2	1	0	0	21	26	21	24	3	0	2	2	0	0	0	1	0	0	0	0					0	0	2	1					26	27	23	27	86.6667	90	76.6667	90	85.8333	6.3099	26
12	DGRP-714	25745	0	0	0	0	6	7	6	7	21	21	22	19	1	0	0	0	0	0	0	0	0	0	0	0					9	3	2	4					28	28	28	26	93.3333	93.3333	93.3333	86.6667	91.6667	3.33333	19
11	DGRP-716	28219	0	0	0	0	0	0	0	1	19	22	24	21	10	8	3	6	0	0	0	0	0	0	1	0					3	1	2	1					29	30	28	28	96.6667	100	93.3333	93.3333	95.8333	3.19142	26
18	DGRP-721	28220	0	0	0	0	1	2	1	3	29	26	25	22	0	0	1	0	0	0	0	0	0	0	0	0					0	3	0	1					30	28	27	25	100	93.3333	90	83.3333	91.6667	6.93889	30
21	DGRP-727	28221	0	0	0	0	9	10	10	8	12	12	13	12	2	3	3	2	3	1	0	0	1	2	2	0					7	3	3	0					27	28	28	22	90	93.3333	93.3333	73.3333	87.5	9.57427	20
9	DGRP-732	25203	0	0	0	0	3	5	2	1	23	20	26	25	1	2	1	0	0	0	0	0	0	0	0	0					0	0	0	0					27	27	29	26	90	90	96.6667	86.6667	90.8333	4.19435	27
17	DGRP-737	28222	0	0	0	0	5	8	7	6	22	18	18	21	1	1	1	0	0	0	0	0	0	0	0	0					1	1	0	0					28	27	26	27	93.3333	90	86.6667	90	90	2.72166	27
22	DGRP-738	28223	0	0	0	0	1	0	0	0	12	17	14	4	5	3	1	3	0	0	0	0	0	0	0	0					2	4	1	0					18	20	15	7	60	66.6667	50	23.3333	50	19.0516	16
17	DGRP-748	28224	0	0	0	0	10	4	6	5	20	23	23	21	0	2	0	0	0	0	0	2	0	0	0	0					1	0	1	3					30	29	29	28	100	96.6667	96.6667	93.3333	96.6667	2.72166	29
19	DGRP-757	28226	0	0	0	0	3	1	3	7	24	23	26	19	0	0	1	1	0	1	0	0	0	0	0	0					4	2	1	2					27	25	30	27	90	83.3333	100	90	90.8333	6.87184	23
20	DGRP-761	28227	0	0	0	0	0	0	0	0	13	15	18	13	10	7	9	14	3	2	0	1	0	0	0	0	4	0	0	0	5	0	0	3					30	24	27	28	100	80	90	93.3333	90.8333	8.33333	25
17	DGRP-765	25204	0	0	0	0	1	0	1	0	15	17	14	20	11	9	11	8	0	0	0	1	0	0	0	0					1	2	4	1					27	26	26	29	90	86.6667	86.6667	96.6667	90	4.71405	26
11	DGRP-774	25205	0	0	0	0	1	3	5	2	27	26	23	27	1	0	2	1	1	0	0	0	0	0	0	0					3	0	1	2					30	29	30	30	100	96.6667	100	100	99.1667	1.66667	27
11	DGRP-776	28229	0	0	0	0	1	2	2	1	27	24	25	29	1	0	1	0	0	0	0	0	0	0	0	0					1	1	3	4					29	26	28	30	96.6667	86.6667	93.3333	100	94.1667	5.69275	28
12	DGRP-783	28230	0	0	0	0	0	0	0	0	25	24	25	29	4	4	1	1	0	0	0	0	0	0	1	0					0	0	1	0					29	28	27	30	96.6667	93.3333	90	100	95	4.30331	29
12	DGRP-786	25206	0	0	0	0	0	0	0	0	23	18	27	20	4	11	3	9	1	0	0	0	0	0	0	0					1	1	3	2					28	29	30	29	93.3333	96.6667	100	96.6667	96.6667	2.72166	27
11	DGRP-787	28231	0	0	0	0	20	27	25	24	9	2	5	5	1	0	0	1	0	0	0	0	0	0	0	0					1	1	2	2					30	29	30	30	100	96.6667	100	100	99.1667	1.66667	29
19	DGRP-790	28232	0	0	0	0	2	2	1	0	10	14	11	16	16	8	10	6	0	1	1	1	0	0	0	0	1	1	2	0	7	7	8	8					29	26	25	23	96.6667	86.6667	83.3333	76.6667	85.8333	8.33333	22
17	DGRP-796	28233	0	0	0	0	1	1	2	0	29	28	28	29	0	1	0	0	0	0	0	0	0	0	0	0					0	0	0	0					30	30	30	29	100	100	100	96.6667	99.1667	1.66667	30
13	DGRP-799	25207	0	0	0	0	4	6	10	5	22	18	17	23	2	4	0	1	0	0	0	0	0	0	0	0					0	0	1	0					28	28	27	29	93.3333	93.3333	90	96.6667	93.3333	2.72166	28
11	DGRP-801	28234	0	0	0	0	2	1	2	3	21	23	18	24	4	3	6	1	1	1	1	1	0	0	0	0					0	2	2	3					28	28	27	29	93.3333	93.3333	90	96.6667	93.3333	2.72166	28
12	DGRP-802	28235	0	0	0	0	2	6	4	1	21	18	23	23	1	0	1	2	0	1	1	0	0	1	0	0					1	1	0	1					24	26	29	26	80	86.6667	96.6667	86.6667	87.5	6.87184	23
15	DGRP-804	28236	0	0	0	0	11	11	15	15	12	11	7	6	1	0	2	0	0	0	0	0	0	0	0	0					0	1	1	0					24	22	24	21	80	73.3333	80	70	75.8333	5	24
22	DGRP-805	28237	0	0			0	0			14	16			8	9			4	2			0	0							10	8							26	27			86.6667	90			88.3333	2.35702	16
17	DGRP-808	28238	0	0	0	0	0	0	0	0	26	22	26	27	3	5	3	0	0	0	0	0	0	1	0	0					2	1	2	0					29	28	29	27	96.6667	93.3333	96.6667	90	94.1667	3.19142	27
17	DGRP-810	28239	0	0	0	0	0	0	0	0	25	22	25	28	4	6	4	2	0	0	0	0	0	0	0	0					0	3	0	2					29	28	29	30	96.6667	93.3333	96.6667	100	96.6667	2.72166	29
15	DGRP-812	28240	0	0	0	0	8	22	21	22	17	6	8	7	2	0	0	0	1	0	0	0	0	0	0	0					5	5	5	8					28	28	29	29	93.3333	93.3333	96.6667	96.6667	95	1.9245	23
17	DGRP-818	28241	0	0	0	0	0	0	1	1	25	29	5	23	2	1	2	3	0	0	1	1	0	0	0	1					1	1	1	1					27	30	9	29	90	100	30	96.6667	79.1667	33.0404	26
13	DGRP-819	28242	0	0	0	0	0	0	0	1	30	29	29	28	0	1	1	0	0	0	0	0	0	0	0	0					0	0	1	2					30	30	30	29	100	100	100	96.6667	99.1667	1.66667	30
11	DGRP-820	25208	0	0	0	0	0	3	0	1	24	25	26	24	3	2	2	2	0	0	0	0	0	0	0	1					0	0	0	0					27	30	28	28	90	100	93.3333	93.3333	94.1667	4.19435	27
8	DGRP-821	28243	0	0	0	0	6	5	8	6	17	18	13	17	0	1	2	0	0	0	0	1	0	0	0	0					4	4	3	5					23	24	23	24	76.6667	80	76.6667	80	78.3333	1.9245	19
19	DGRP-822	28244	0	0	0	0	1	3	4	1	9	10	6	6	0	1	0	2	1	1	1	2	0	0	0	0	1	0	1	1	2	4	0	0					12	15	12	12	40	50	40	40	42.5	5	10
21	DGRP-832	28245	0	0	0	0	1	2	1	5	0	2	3	4	0	0	0	1	0	0	0	0	0	0	0	0									1	3	4	9	1	4	4	10	3.33333	13.3333	13.3333	33.3333	15.8333	12.5831	1
8	DGRP-843	28247	0	0	0	0	16	14	22	18	1	6	1	5	1	4	0	0	0	0	0	0	0	0	0	0					0	0	0	2					18	24	23	23	60	80	76.6667	76.6667	73.3333	9.02671	18
18	DGRP-849	28248	0	0	0	0	0	0	0	0	8	8	11	11	10	7	10	7	0	0	0	0	1	1	0	0					1	1	1	1					19	16	21	18	63.3333	53.3333	70	60	61.6667	6.93889	18
19	DGRP-850	28249	0	0	0	0	0	0	0	0	8	5	9	8	2	11	12	8	3	0	0	1	0	0	0	0					2	0	2	4					13	16	21	17	43.3333	53.3333	70	56.6667	55.8333	11.0135	11
8	DGRP-852	25209	0	0	0	0	0	4	4	2	25	19	18	21	1	0	3	1	0	0	0	0	0	0	0	0					0	1	0	2					26	23	25	24	86.6667	76.6667	83.3333	80	81.6667	4.30331	26
18	DGRP-853	28250	0	0	0	0	0	0	0	2	27	26	27	25	2	3	1	3	0	0	0	0	0	0	0	0					1	3	2	2					29	29	28	30	96.6667	96.6667	93.3333	100	96.6667	2.72166	28
18	DGRP-855	28251	0	0	0	0	0	1	0	2	15	16	20	22	2	5	3	2	0	1	0	0	0	0	0	0					0	0	0	0					17	23	23	26	56.6667	76.6667	76.6667	86.6667	74.1667	12.5831	17
19	DGRP-857	28252	1	4	1	4	6	13	10	6	6	8	7	3	4	1	2	1	0	1	0	2	0	0	0	0	0	0	1	0	4	9	7	6					17	27	21	16	56.6667	90	70	53.3333	67.5	16.6389	13
8	DGRP-859	25210	0	0	0	0	5	2	6	6	25	28	23	23	0	0	0	1	0	0	0	0	0	0	0	0					0	0	1	0					30	30	29	30	100	100	96.6667	100	99.1667	1.66667	30
18	DGRP-861	28253	0	0	0	0	0	0	0	0	13	12	17	15	15	16	11	14	1	1	0	0	0	0	0	0					4	1	3	0					29	29	28	29	96.6667	96.6667	93.3333	96.6667	95.8333	1.66667	25
19	DGRP-879	28254	0	0	0	0	0	1	1	1	23	24	21	27	1	3	1	0	1	1	0	1	0	0	0	0					2	4	2	5					25	29	23	29	83.3333	96.6667	76.6667	96.6667	88.3333	10	23
18	DGRP-882	28255	0	0	0	0	2	5	0	1	12	14	15	17	1	4	1	0	0	0	0	0	0	0	0	0					6	10	4	9					15	23	16	18	50	76.6667	53.3333	60	60	11.8634	9
19	DGRP-887	28279	0	0	0	0	0	0	0	0	5	5	5	4	1	3	4	2	3	1	1	0	0	0	0	0					3	2	4	0					9	9	10	6	30	30	33.3333	20	28.3333	5.7735	6
8	DGRP-890	28257	0	0	0	0	16	16	19	17	12	9	8	9	2	1	1	3	0	0	0	0	0	0	0	0					2	2	1	0					30	26	28	29	100	86.6667	93.3333	96.6667	94.1667	5.69275	28
8	DGRP-892	28258	0	0	0	0	0	1	2	1	26	28	24	21	4	1	3	4	0	0	0	0	0	0	0	0					1	0	1	1					30	30	29	26	100	100	96.6667	86.6667	95.8333	6.3099	29
8	DGRP-897	28260	0	0	0	0	1	0	0	1	13	14	14	18	10	13	7	5	0	1	0	0	0	0	0	0					2	3	1	2					24	28	21	24	80	93.3333	70	80	80.8333	9.57427	22
8	DGRP-900	28261	0	0	0	0	7	9	7	11	21	20	19	15	0	1	3	2	1	0	1	0	0	0	0	0					1	0	1	0					29	30	30	28	96.6667	100	100	93.3333	97.5	3.19142	28
8	DGRP-907	28262	0	0	0	0	1	1	4	7	29	28	24	21	0	0	0	0	0	0	0	0	0	1	0	0					2	0	1	1					30	30	28	28	100	100	93.3333	93.3333	96.6667	3.849	28
8	DGRP-908	28263	0	0	0	0	18	8	19	13	10	14	6	13	0	1	3	1	1	1	0	0	0	0	0	0					0	0	1	0					29	24	28	27	96.6667	80	93.3333	90	90	7.20082	29
18	DGRP-911	28264	0	0	0	0	0	0	0	0	13	17	16	26	16	11	10	3	0	0	1	0	0	0	0	0					2	1	3	2					29	28	27	29	96.6667	93.3333	90	96.6667	94.1667	3.19142	27
18	DGRP-913	28265	0	0	0	0	13	19	4	18	8	6	4	4	0	0	0	1	0	0	0	0	1	0	0	0					0	0	0	1					22	25	8	23	73.3333	83.3333	26.6667	76.6667	65	25.8915	22
	High starch (10% yeast + 20% potato starch)
		dAEL	5				6				7				8				9				10				11				NON-ECLOSED				ECLOSION
BATCH	LINE #	Line #	A	B	C	D	A	B	C	D	A	B	C	D	A	B	C	D	A	B	C	D	A	B	C	D	A	B	C	D	A	B	C	D	A	B	C	D	Total pupation A	Total pupation B	Total pupation C	Total pupation D	Pupation % A	Pupation % B	Pupation % C	Pupation % D	Average pupation %	SD pupation %	Eclosion A
2	DGRP-21	28122	16	9	19	15	9	20	9	11	0	0	0	0	2	0	1	2	1	0	0	0	0	0	0	0					3	1	2	2					28	29	29	28	93.3333	96.6667	96.6667	93.3333	95	1.9245	25
2	DGRP-26	28123	5	9	9	5	24	20	14	19	0	1	0	1	0	0	2	1	1	0	0	0	0	0	0	0					0	5	2	0					30	30	25	26	100	100	83.3333	86.6667	92.5	8.76652	30
21	DGRP-28	28124	0	0	0	0	20	21	21	18	7	9	5	10	0	0	0	1	0	0	2	0	0	0	0	0					3	1	5	2					27	30	28	29	90	100	93.3333	96.6667	95	4.30331	24
2	DGRP-31	55014	5	3	2	0	21	16	24	24	2	8	1	2	0	1	0	0	0	0	0	0	0	0	0	0					4	7	4	0					28	28	27	26	93.3333	93.3333	90	86.6667	90.8333	3.19142	24
2	DGRP-32	55015	0	0	0	0	19	18	19	21	8	7	7	5	2	2	0	0	0	0	0	1	0	0	0	0					7	7	6	5					29	27	26	27	96.6667	90	86.6667	90	90.8333	4.19435	22
2	DGRP-38	28125	4	6	1	0	10	10	19	8	0	0	2	4	0	1	0	1	0	0	0	0	0	0	0	0					1	2	4	3					14	17	22	13	46.6667	56.6667	73.3333	43.3333	55	13.4715	13
2	DGRP-40	29651	0	1	2	1	22	26	26	25	5	2	1	2	2	0	1	0	0	0	0	0	0	0	0	0					4	3	1	1					29	29	30	28	96.6667	96.6667	100	93.3333	96.6667	2.72166	25
2	DGRP-41	28126	2	1	2	3	24	23	21	22	3	2	2	2	0	2	1	0	0	0	0	0	0	0	0	0					4	5	2	3					29	28	26	27	96.6667	93.3333	86.6667	90	91.6667	4.30331	25
21	DGRP-42	28127	0	0	0	0	6	4	7	13	5	4	11	10	2	4	0	2	2	0	2	0	2	0	0	0					2	5	1	0					17	12	20	25	56.6667	40	66.6667	83.3333	61.6667	18.1557	15
9	DGRP-45	28128	0	0	0	0	28	27	29	28	0	0	0	2	0	1	0	0	0	1	0	0	0	0	0	0					0	1	0	0					28	29	29	30	93.3333	96.6667	96.6667	100	96.6667	2.72166	28
1	DGRP-48	55016	6	2	2	2	7	10	12	5	7	2	4	4	2	6	3	4	0	0	0	0	0	0	0	0					8	9	8	6					22	20	21	15	73.3333	66.6667	70	50	65	10.3638	14
1	DGRP-57	29652	17	17	24	19	13	8	6	8	0	2	0	0	0	1	0	1	0	0	0	1	0	0	0	0					1	9	3	5					30	28	30	29	100	93.3333	100	96.6667	97.5	3.19142	29
2	DGRP-59	28129	1	3	7	3	27	27	22	26	0	0	0	0	1	0	0	0	0	0	0	0	0	0	0	0					1	0	0	0					29	30	29	29	96.6667	100	96.6667	96.6667	97.5	1.66667	28
19	DGRP-69	28130	0	0	0	0	4	7	8	5	16	9	12	12	2	3	2	6	1	2	1	3	0	0	0	0	0	2	1	0	4	5	5	7					23	23	24	26	76.6667	76.6667	80	86.6667	80	4.71405	19
9	DGRP-73	28131	0	0	0	0	20	25	25	24	6	4	4	5	1	0	0	0	0	0	0	0	0	0	0	0					3	2	0	0					27	29	29	29	90	96.6667	96.6667	96.6667	95	3.33333	24
20	DGRP-75	28132	0	0	0	0	30	29	29	29	0	1	1	0	0	0	0	1	0	0	0	0	0	0	0	0					0	0	0	1					30	30	30	30	100	100	100	100	100	0	30
1	DGRP-83	28134	6	9	1	9	22	19	27	19	0	1	0	1	0	0	0	0	0	0	0	0	0	0	1	0					2	2	1	1					28	29	29	29	93.3333	96.6667	96.6667	96.6667	95.8333	1.66667	26
9	DGRP-85	28274	6	3	5	6	16	15	15	12	0	0	1	0	0	0	1	0	0	0	0	0	0	0	0	0					1	1	1	1					22	18	22	18	73.3333	60	73.3333	60	66.6667	7.698	21
14	DGRP-88	28135	0	0	0	0	3	3	7	3	17	17	16	18	3	3	0	2	0	0	0	1	0	0	0	0					8	9	6	6					23	23	23	24	76.6667	76.6667	76.6667	80	77.5	1.66667	15
1	DGRP-91	28136	5	0	2	0	20	24	26	25	1	1	0	2	2	1	1	1	0	0	0	0	0	0	0	0					4	2	2	5					28	26	29	28	93.3333	86.6667	96.6667	93.3333	92.5	4.19435	24
5	DGRP-93	28137	0	2	6	8	23	24	15	13	2	0	0	3	1	0	0	0	0	0	0	0	0	0	0	0					0	0	0	1					26	26	21	24	86.6667	86.6667	70	80	80.8333	7.87636	26
1	DGRP-100	55017	3	4	3	1	16	15	20	16	2	6	3	6	3	1	0	2	1	1	0	1	0	0	0	0					4	5	2	5					25	27	26	26	83.3333	90	86.6667	86.6667	86.6667	2.72166	21
1	DGRP-101	28138	1	1	1	4	12	17	8	12	3	1	0	2	1	0	2	1	0	0	0	1	0	0	0	0					2	2	0	2					17	19	11	20	56.6667	63.3333	36.6667	66.6667	55.8333	13.4371	15
9	DGRP-105	28139	0	0	0	0	2	3	4	3	27	25	24	23	1	1	1	2	0	0	0	0	0	0	0	0					2	0	2	2					30	29	29	28	100	96.6667	96.6667	93.3333	96.6667	2.72166	28
2	DGRP-109	28140	6	7	8	4	6	9	7	11	2	0	0	2	0	0	0	0	0	0	0	0	0	0	0	0					0	0	1	1					14	16	15	17	46.6667	53.3333	50	56.6667	51.6667	4.30331	14
1	DGRP-129	28141	1	0	1	0	22	16	18	16	4	9	7	10	1	0	1	0	0	1	0	0	0	0	0	0					3	2	4	4					28	26	27	26	93.3333	86.6667	90	86.6667	89.1667	3.19142	25
1	DGRP-136	28142	1	2	0	3	13	18	18	10	0	1	0	0	1	0	0	2	0	0	0	0	0	0	0	0					1	1	2	1					15	21	18	15	50	70	60	50	57.5	9.57427	14
10	DGRP-138	28143	0	0	0	0	7	5	11	17	19	23	16	12	0	0	0	0	0	0	0	0	0	0	0	0					2	2	6	2					26	28	27	29	86.6667	93.3333	90	96.6667	91.6667	4.30331	24
1	DGRP-142	28144	0	4	10	10	13	12	10	12	8	5	2	0	1	0	1	0	1	1	0	0	0	0	0	0					1	3	1	0					23	22	23	22	76.6667	73.3333	76.6667	73.3333	75	1.9245	22
3	DGRP-149	28145	0	0	0	0	11	13	19	21	13	15	6	4	1	1	0	1	0	0	0	0	0	0	0	0					2	4	4	5					25	29	25	26	83.3333	96.6667	83.3333	86.6667	87.5	6.3099	23
3	DGRP-153	28146	0	0	0	0	11	6	7	4	14	11	14	18	2	2	2	1	0	1	0	1	0	0	0	0					4	7	6	7					27	20	23	24	90	66.6667	76.6667	80	78.3333	9.6225	23
20	DGRP-158	28147	0	0	0	0	25	22	24	19	3	8	4	8	0	0	0	0	0	0	0	0	0	0	0	0					1	1	1	4					28	30	28	27	93.3333	100	93.3333	90	94.1667	4.19435	27
9	DGRP-161	28148	0	0	0	0	10	16	9	15	14	13	20	12	1	1	0	0	0	0	0	0	0	0	0	0					2	1	0	1					25	30	29	27	83.3333	100	96.6667	90	92.5	7.39119	23
3	DGRP-176	28149	0	2	0	0	23	23	17	25	4	3	8	2	0	0	2	1	0	0	0	0	0	0	0	0									19	17	16	20	27	28	27	28	90	93.3333	90	93.3333	91.6667	1.9245	19
14	DGRP-177	28150	0	0	0	0	22	19	14	21	7	10	11	8	1	0	2	0	0	0	0	0	0	0	0	0					2	2	5	2					30	29	27	29	100	96.6667	90	96.6667	95.8333	4.19435	28
3	DGRP-181	28151	3	0	5	0	25	25	23	25	0	0	0	1	0	1	1	2	0	1	0	0	0	0	0	0					6	4	11	6					28	27	29	28	93.3333	90	96.6667	93.3333	93.3333	2.72166	22
3	DGRP-189	28152	0	1	0	0	26	25	23	24	3	2	5	3	1	1	1	1	0	0	0	0	0	0	0	0					3	2	1	1					30	29	29	28	100	96.6667	96.6667	93.3333	96.6667	2.72166	27
3	DGRP-195	28153	0	0	0	0	24	23	26	26	3	4	3	1	1	0	0	0	0	1	0	0	0	0	0	0					0	2	0	0					28	28	29	27	93.3333	93.3333	96.6667	90	93.3333	2.72166	28
3	DGRP-208	25174	21	13	0	0	8	15	27	26	1	1	0	4	0	0	1	0	0	0	0	0	0	0	0	0					1	1	1	1					30	29	28	30	100	96.6667	93.3333	100	97.5	3.19142	29
3	DGRP-217	28154	0	0	0	0	10	13	10	9	18	15	17	18	0	0	1	1	0	0	0	1	0	0	0	0					1	2	1	1					28	28	28	29	93.3333	93.3333	93.3333	96.6667	94.1667	1.66667	27
10	DGRP-223	28155	0	0	0	0	10	5	5	7	14	19	22	17	3	0	2	2	0	0	0	0	0	1	0	1					1	4	6	6					27	25	29	27	90	83.3333	96.6667	90	90	5.44331	26
20	DGRP-227	28156	0	0	0	0	0	0	0	0	11	14	17	9	8	11	7	8	1	2	1	3	0	0	0	0	0	0	0	4					1	4	1	2	20	27	25	24	66.6667	90	83.3333	80	80	9.81307	1
20	DGRP-228	28157	0	0	0	0	22	13	21	19	5	12	6	4	1	0	0	1	0	0	0	0	0	0	0	0					0	1	1	0					28	25	27	24	93.3333	83.3333	90	80	86.6667	6.08581	28
5	DGRP-229	29653	3	1	3	4	21	20	23	21	1	2	2	0	0	0	0	0	0	0	0	0	0	0	0	0									1	0	0	0	25	23	28	25	83.3333	76.6667	93.3333	83.3333	84.1667	6.87184	1
10	DGRP-235	28275	0	0	0	0	5	6	6	9	23	24	21	21	1	0	0	0	0	0	0	0	0	0	0	0					0	0	1	0					29	30	27	30	96.6667	100	90	100	96.6667	4.71405	29
5	DGRP-237	28160	17	19	14	15	6	5	7	0	0	1	0	0	0	0	0	0	0	0	0	0	0	0	0	0					1	0	1	1					23	25	21	15	76.6667	83.3333	70	50	70	14.4016	22
2	DGRP-239	28161	21	24	19	18	8	5	9	8	1	0	0	0	0	0	0	0	0	1	0	0	0	0	0	0					0	3	0	5					30	30	28	26	100	100	93.3333	86.6667	95	6.38285	30
14	DGRP-256	28162	0	0	0	0	21	27	24	17	4	1	2	10	2	2	1	1	0	0	0	0	0	0	0	0					2	4	3	4					27	30	27	28	90	100	90	93.3333	93.3333	4.71405	25
11	DGRP-280	28164	0	0	0	0	21	15	17	13	3	15	11	16	1	0	1	0	0	0	0	0	0	0	0	0					0	0	1	1					25	30	29	29	83.3333	100	96.6667	96.6667	94.1667	7.39119	25
20	DGRP-287	28165	0	0	0	0	11	7	9	6	15	18	16	16	1	4	5	6	1	0	0	0	0	0	0	0					1	2	1	1					28	29	30	28	93.3333	96.6667	100	93.3333	95.8333	3.19142	27
10	DGRP-301	25175	0	0	0	0	0	0	0	0	14	13	15	12	1	4	1	1	1	0	0	1	7	5	7	10					9	9	11	11					23	22	23	24	76.6667	73.3333	76.6667	80	76.6667	2.72166	14
10	DGRP-303	25176	0	0	0	0	5	11	15	16	21	14	14	12	0	3	0	0	0	0	0	0	0	0	0	0					1	3	2	0					26	28	29	28	86.6667	93.3333	96.6667	93.3333	92.5	4.19435	25
16	DGRP-304	25177	0	0	0	0	14	23	8	18	1	6	11	11	0	0	0	0	0	0	0	0	0	0	0	0					2	1	5	0					15	29	19	29	50	96.6667	63.3333	96.6667	76.6667	23.7268	13
5	DGRP-306	37525	10	5	5	5	20	25	25	22	0	0	0	1	0	0	0	0	0	0	0	0	0	0	0	0					0	0	0	0					30	30	30	28	100	100	100	93.3333	98.3333	3.33333	30
5	DGRP-307	25179	2	0	2	7	21	23	26	19	1	3	2	0	0	0	0	1	0	0	0	0	0	0	0	0					0	2	2	1					24	26	30	27	80	86.6667	100	90	89.1667	8.33333	24
5	DGRP-309	28166	0	0	3	0	18	22	20	22	2	1	1	3	0	1	0	0	1	0	0	0	0	0	0	0					2	3	0	0					21	24	24	25	70	80	80	83.3333	78.3333	5.7735	19
21	DGRP-310	28276	0	0	0	0	0	6	8	6	4	6	5	9	1	0	1	1	0	2	0	0	0	0	0	1	0	1	0	0	1	4	2	2					5	15	14	17	16.6667	50	46.6667	56.6667	42.5	17.7169	4
5	DGRP-313	25180	0	0	0	0	10	11	8	24	13	12	17	4	0	2	1	0	0	0	0	0	0	0	0	0					4	6	4	1					23	25	26	28	76.6667	83.3333	86.6667	93.3333	85	6.93889	19
4	DGRP-317	28167	1	0	0	0	18	17	17	17	1	7	3	5	0	0	0	0	0	0	0	0	0	0	0	0					1	2	2	0					20	24	20	22	66.6667	80	66.6667	73.3333	71.6667	6.38285	19
4	DGRP-318	28168	4	2	0	1	20	20	25	29	3	4	2	0	0	0	0	0	0	0	0	0	0	0	0	0					6	5	10	5					27	26	27	30	90	86.6667	90	100	91.6667	5.7735	21
4	DGRP-319	55018	0	0	0	0	23	26	18	25	5	3	8	2	1	1	2	2	0	0	0	1	0	0	0	0					5	0	5	0					29	30	28	30	96.6667	100	93.3333	100	97.5	3.19142	24
4	DGRP-320	29654	0	0	0	0	27	27	21	26	3	3	7	3	0	0	1	0	0	0	0	0	0	0	0	0					0	2	0	1					30	30	29	29	100	100	96.6667	96.6667	98.3333	1.9245	30
4	DGRP-321	29655	6	9	5	8	14	8	14	9	1	2	0	0	0	0	0	1	1	0	0	1	0	0	0	1					6	1	0	2					22	19	19	20	73.3333	63.3333	63.3333	66.6667	66.6667	4.71405	16
4	DGRP-324	25182	10	8	7	17	19	21	21	11	0	0	1	1	0	0	0	0	0	0	0	0	0	0	0	0					1	2	2	1					29	29	29	29	96.6667	96.6667	96.6667	96.6667	96.6667	0	28
11	DGRP-332	28171	0	0	0	0	14	25	23	25	15	4	6	3	0	0	0	0	0	0	1	0	0	0	0	0					1	0	3	0					29	29	30	28	96.6667	96.6667	100	93.3333	96.6667	2.72166	28
22	DGRP-335	25183	0	0	0	0	19	23	21	20	11	7	6	8	0	0	1	0	0	0	0	0	0	0	0	0					1	0	1	1					30	30	28	28	100	100	93.3333	93.3333	96.6667	3.849	29
4	DGRP-336	28172	6	5	3	7	12	9	11	10	0	1	0	0	0	0	0	1	0	1	1	3	0	0	0	0					1	3	2	5					18	16	15	21	60	53.3333	50	70	58.3333	8.81917	17
4	DGRP-338	28173	1	0	0	0	16	13	14	13	6	9	8	10	6	2	4	5	0	3	0	1	0	0	2	0					11	11	13	16					29	27	28	29	96.6667	90	93.3333	96.6667	94.1667	3.19142	18
4	DGRP-340	28174	0	0	2	4	26	25	26	25	1	2	1	1	1	0	0	0	0	0	0	0	0	0	0	0					1	1	2	0					28	27	29	30	93.3333	90	96.6667	100	95	4.30331	27
10	DGRP-348	55019	0	0	0	0	2	5	4	2	6	8	10	11	2	1	2	1	3	1	0	1	0	0	0	0					2	2	2	3					13	15	16	15	43.3333	50	53.3333	50	49.1667	4.19435	11
10	DGRP-350	28176	0	0	0	0	0	0	2	0	25	22	25	25	1	1	2	4	2	2	0	1	0	0	0	0					5	4	3	3					28	25	29	30	93.3333	83.3333	96.6667	100	93.3333	7.20082	23
10	DGRP-352	28177	0	0	0	0	5	7	7	3	19	23	16	24	6	0	5	2	0	0	0	0	0	0	1	1					0	1	2	1					30	30	29	30	100	100	96.6667	100	99.1667	1.66667	30
10	DGRP-354	55020	0	0	0	0	13	6	6	15	17	24	22	14	0	0	1	0	0	0	0	0	0	0	0	0					2	0	3	3					30	30	29	29	100	100	96.6667	96.6667	98.3333	1.9245	28
13	DGRP-355	55038	0	0	0	0	10	7	4	5	17	15	20	16	1	0	3	3	0	0	0	0	0	0	0	0					0	0	3	2					28	22	27	24	93.3333	73.3333	90	80	84.1667	9.17928	28
20	DGRP-356	28178	0	0	0	0	19	19	26	26	8	6	2	2	0	1	0	0	0	0	0	0	0	0	0	0					2	0	4	2					27	26	28	28	90	86.6667	93.3333	93.3333	90.8333	3.19142	25
14	DGRP-357	25184	0	0	0	0	26	24	26	26	3	5	2	2	0	0	1	0	0	0	0	0	0	0	0	0					0	1	1	0					29	29	29	28	96.6667	96.6667	96.6667	93.3333	95.8333	1.66667	29
12	DGRP-358	25185	0	0	0	0	0	0	1	0	18	21	22	21	1	3	1	0	1	0	1	0	0	0	0	0					2	3	2	1					20	24	25	21	66.6667	80	83.3333	70	75	7.93492	18
13	DGRP-359	28179	0	0	0	0	24	25	30	28	3	3	0	1	0	1	0	0	0	0	0	0	0	0	0	0					3	6	7	6					27	29	30	29	90	96.6667	100	96.6667	95.8333	4.19435	24
12	DGRP-360	25186	0	0	0	0	5	2	2	9	18	16	13	18	6	10	13	3	0	0	0	0	0	0	1	0	1	0	0	0	10	11	14	4					30	28	29	30	100	93.3333	96.6667	100	97.5	3.19142	20
13	DGRP-361	28180	0	0	0	0	18	19	21	22	6	6	7	3	2	1	0	3	0	0	0	0	0	0	0	0					4	7	5	7					26	26	28	28	86.6667	86.6667	93.3333	93.3333	90	3.849	22
9	DGRP-362	25187	0	0	0	0	2	5	5	3	10	15	9	10	2	0	5	3	2	0	0	0	0	0	0	1					2	3	5	1					16	20	19	17	53.3333	66.6667	63.3333	56.6667	60	6.08581	14
7	DGRP-365	25445	0	0	0	0	25	23	26	28	3	4	4	1	0	0	0	0	0	0	0	0	0	0	0	0					6	7	4	7					28	27	30	29	93.3333	90	100	96.6667	95	4.30331	22
19	DGRP-367	28181	0	0	0	0	10	6	7	17	11	16	10	7	0	1	0	1	1	0	2	0	0	0	0	0					4	8	1	2					22	23	19	25	73.3333	76.6667	63.3333	83.3333	74.1667	8.33333	18
11	DGRP-370	28182	0	0	0	0	8	12	10	17	20	17	18	12	2	0	1	1	0	1	0	0	0	0	1	0					1	1	1	0					30	30	30	30	100	100	100	100	100	0	29
16	DGRP-371	28183	0	0	0	0	28	28	27	28	0	1	1	2	0	0	0	0	0	0	1	0	0	0	0	0					0	1	0	0					28	29	29	30	93.3333	96.6667	96.6667	100	96.6667	2.72166	28
13	DGRP-373	28184	0	0	0	0	7	13	6	9	16	2	13	6	1	1	1	3	0	0	0	0	0	0	0	0									13	13	10	13	24	16	20	18	80	53.3333	66.6667	60	65	11.3855	13
12	DGRP-374	28185	3	4	15	0	22	19	15	26	4	2	0	3	0	0	0	1	0	0	0	0	0	0	0	0					2	1	1	3					29	25	30	30	96.6667	83.3333	100	100	95	7.93492	27
7	DGRP-375	25188	0	1	0	0	15	16	24	22	7	5	3	3	0	0	1	0	0	0	0	1	0	0	0	0					3	4	2	6					22	22	28	26	73.3333	73.3333	93.3333	86.6667	81.6667	10	19
11	DGRP-377	28186	0	1	0	0	11	14	11	18	6	4	1	4	2	1	3	3	0	1	1	0	1	0	1	0					3	4	7	5					20	21	17	25	66.6667	70	56.6667	83.3333	69.1667	11.0135	17
9	DGRP-379	25189	0	0	0	0	9	13	17	19	8	5	9	4	3	0	0	1	2	0	0	0	0	0	0	0					5	6	3	3					22	18	26	24	73.3333	60	86.6667	80	75	11.3855	17
14	DGRP-380	25190	0	0	1	0	29	27	25	29	0	0	0	0	0	0	0	0	0	0	0	0	0	0	0	0					0	0	1	0					29	27	26	29	96.6667	90	86.6667	96.6667	92.5	5	29
14	DGRP-381	28188	1	0	1	4	19	20	22	15	4	3	0	5	0	1	0	0	0	0	1	0	0	0	0	0					3	7	4	4					24	24	24	24	80	80	80	80	80	0	21
7	DGRP-382	28189	0	0	0	0	9	13	8	10	20	16	21	19	0	0	0	0	0	0	0	0	0	0	0	0					0	0	0	0					29	29	29	29	96.6667	96.6667	96.6667	96.6667	96.6667	0	29
20	DGRP-383	28190	0	0	0	0	0	0	0	2	5	15	12	14	8	3	6	3	1	0	0	0	0	0	0	0					0	1	1	1					14	18	18	19	46.6667	60	60	63.3333	57.5	7.39119	14
14	DGRP-385	28191	0	0	0	0	30	29	28	29	0	1	2	0	0	0	0	0	0	0	0	0	0	0	0	0					0	0	1	0					30	30	30	29	100	100	100	96.6667	99.1667	1.66667	30
14	DGRP-386	28192	2	6	8	12	18	23	19	15	2	0	0	2	0	0	1	0	0	0	0	0	0	0	0	0					3	0	0	2					22	29	28	29	73.3333	96.6667	93.3333	96.6667	90	11.2217	19
7	DGRP-390	55021	0	0	0	0	12	14	19	24	15	14	9	5	2	1	0	0	0	0	1	0	0	0	0	0					4	2	3	1					29	29	29	29	96.6667	96.6667	96.6667	96.6667	96.6667	0	25
15	DGRP-391	25191	0	0	0	0	28	27	24	24	2	1	5	2	0	2	0	1	0	0	1	0	0	0	0	0					2	2	4	3					30	30	30	27	100	100	100	90	97.5	5	28
14	DGRP-392	28194	0	0	0	0	30	27	27	25	0	2	0	2	0	0	0	0	0	0	0	1	0	0	0	0					0	2	0	0					30	29	27	28	100	96.6667	90	93.3333	95	4.30331	30
7	DGRP-395	55022	0	0	0	0	28	30	30	29	0	0	0	1	0	0	0	0	0	0	0	0	0	0	0	0					2	2	0	0					28	30	30	30	93.3333	100	100	100	98.3333	3.33333	26
9	DGRP-397	55023	0	0	0	0	25	25	27	22	2	2	2	4	1	1	0	0	0	0	0	0	0	1	0	0					3	4	5	2					28	29	29	26	93.3333	96.6667	96.6667	86.6667	93.3333	4.71405	25
7	DGRP-399	25192	2	2	0	1	28	26	30	27	0	1	0	1	0	0	0	0	0	0	0	0	0	0	0	0					1	1	0	1					30	29	30	29	100	96.6667	100	96.6667	98.3333	1.9245	29
14	DGRP-405	29656	0	0	0	0	27	27	24	27	2	2	4	2	0	1	1	1	0	0	0	0	0	0	0	0					1	1	1	1					29	30	29	30	96.6667	100	96.6667	100	98.3333	1.9245	28
15	DGRP-406	29657	0	0	0	0	5	3	5	1	25	27	25	27	0	0	0	1	0	0	0	0	0	0	0	0					0	1	3	2					30	30	30	29	100	100	100	96.6667	99.1667	1.66667	30
16	DGRP-409	28278	0	0	0	0	19	21	14	19	7	1	9	7	0	2	2	1	0	0	0	1	0	0	0	0					4	1	2	2					26	24	25	28	86.6667	80	83.3333	93.3333	85.8333	5.69275	22
6	DGRP-426	28196	1	0	0	0	13	15	9	19	0	0	0	1	1	0	2	0	0	0	2	0	2	2	1	0					3	2	2	0					17	17	14	20	56.6667	56.6667	46.6667	66.6667	56.6667	8.16497	14
6	DGRP-427	25193	0	0	0	0	4	4	4	4	25	26	20	26	0	0	0	0	0	0	0	0	0	0	0	0					0	0	0	0					29	30	24	30	96.6667	100	80	100	94.1667	9.57427	29
6	DGRP-437	25194	0	0	0	0	26	26	24	26	3	3	5	1	0	1	0	0	0	0	1	0	0	0	0	0					0	2	2	0					29	30	30	27	96.6667	100	100	90	96.6667	4.71405	29
16	DGRP-439	29658	0	0	0	0	20	24	26	24	10	6	4	6	0	0	0	0	0	0	0	0	0	0	0	0					5	9	8	5					30	30	30	30	100	100	100	100	100	0	25
16	DGRP-440	28197	0	0	0	0	16	16	23	16	10	13	5	12	1	1	1	0	0	0	0	0	0	0	0	0					3	5	2	3					27	30	29	28	90	100	96.6667	93.3333	95	4.30331	24
6	DGRP-441	28198	0	0	0	0	6	7	9	5	15	15	12	14	0	7	1	6	1	0	1	0	0	0	0	0					4	3	3	2					22	29	23	25	73.3333	96.6667	76.6667	83.3333	82.5	10.319	18
15	DGRP-443	28199	0	0	0	0	25	23	19	23	1	2	5	1	0	0	0	0	0	0	0	0	0	0	0	0					0	0	1	0					26	25	24	24	86.6667	83.3333	80	80	82.5	3.19142	26
16	DGRP-461	28200	0	0	0	0	20	22	23	23	8	5	4	6	0	0	0	1	0	0	1	0	0	1	0	0					5	4	3	4					28	28	28	30	93.3333	93.3333	93.3333	100	95	3.33333	23
21	DGRP-486	25195	12	16	18	16	6	5	9	4	1	1	0	1	0	0	0	0	0	0	0	0	0	0	0	0					3	1	2	2					19	22	27	21	63.3333	73.3333	90	70	74.1667	11.3448	16
6	DGRP-491	28202	0	0	0	0	26	27	22	23	0	1	3	4	0	0	0	1	0	0	0	0	0	0	0	0					1	1	0	2					26	28	25	28	86.6667	93.3333	83.3333	93.3333	89.1667	5	25
9	DGRP-492	28203	0	0	0	0	6	5	8	8	16	23	17	21	0	1	1	1	0	0	0	0	0	0	0	0					3	1	0	3					22	29	26	30	73.3333	96.6667	86.6667	100	89.1667	11.9799	19
15	DGRP-502	28204	0	0	0	1	26	27	24	26	4	3	6	2	0	0	0	1	0	0	0	0	0	0	0	0					1	3	2	1					30	30	30	30	100	100	100	100	100	0	29
20	DGRP-505	55024	0	0	0	0	8	5	4	7	17	20	21	13	1	3	1	1	1	0	1	0	0	0	0	0					3	1	2	2					27	28	27	21	90	93.3333	90	70	85.8333	10.6719	24
16	DGRP-508	28205	0	0	0	0	29	29	29	28	0	0	0	2	0	0	0	0	0	0	0	0	0	0	0	0					2	2	4	4					29	29	29	30	96.6667	96.6667	96.6667	100	97.5	1.66667	27
6	DGRP-509	28206	0	0	0	0	24	24	19	25	4	5	7	5	1	0	0	0	0	0	0	0	0	0	0	0					1	0	1	0					29	29	26	30	96.6667	96.6667	86.6667	100	95	5.7735	28
6	DGRP-513	29659	0	0	0	0	5	9	10	13	16	18	17	13	0	0	1	0	1	0	0	0	0	0	0	0					1	6	0	0					22	27	28	26	73.3333	90	93.3333	86.6667	85.8333	8.76652	21
6	DGRP-517	25197	0	0	0	0	24	25	27	26	5	5	2	2	0	0	0	0	0	0	0	0	0	0	0	0					0	0	1	1					29	30	29	28	96.6667	100	96.6667	93.3333	96.6667	2.72166	29
12	DGRP-528	55025	0	0	0	0	14	15	18	18	9	5	3	4	0	2	0	3	0	0	1	0	1	1	0	0					7	5	2	6					24	23	22	25	80	76.6667	73.3333	83.3333	78.3333	4.30331	17
6	DGRP-530	29660	0	0	0	0	12	20	18	15	18	10	11	11	0	0	0	0	0	0	0	0	0	0	0	0					0	0	3	0					30	30	29	26	100	100	96.6667	86.6667	95.8333	6.3099	30
21	DGRP-531	28207	0	0	0	0	26	24	26	23	3	3	1	3	0	1	0	0	0	0	0	0	0	0	0	0	0	0	0	3	6	3	4	5					29	28	27	29	96.6667	93.3333	90	96.6667	94.1667	3.19142	23
6	DGRP-535	28208	0	0	0	0	10	4	14	22	20	24	16	8	0	0	0	0	0	0	0	0	0	0	0	0					1	1	1	0					30	28	30	30	100	93.3333	100	100	98.3333	3.33333	29
7	DGRP-551	55026	0	0	0	0	14	11	12	14	12	13	11	13	3	0	2	0	0	0	1	1	0	0	0	0					2	2	3	2					29	24	26	28	96.6667	80	86.6667	93.3333	89.1667	7.39119	27
7	DGRP-555	25198	0	0	0	0	18	11	16	19	8	8	4	6	1	3	1	0	0	0	0	0	0	0	0	0					3	2	4	3					27	22	21	25	90	73.3333	70	83.3333	79.1667	9.17928	24
12	DGRP-559	55027	0	0	0	0	9	10	9	14	11	9	10	9	8	3	4	6	0	2	5	0	0	1	0	0					7	4	9	6					28	25	28	29	93.3333	83.3333	93.3333	96.6667	91.6667	5.7735	21
7	DGRP-563	28211	0	0	0	0	20	23	22	27	2	4	7	1	0	0	0	0	0	0	0	0	0	0	0	0					0	0	1	0					22	27	29	28	73.3333	90	96.6667	93.3333	88.3333	10.3638	22
20	DGRP-566	55028	3	1	4	0	20	19	17	6	3	1	1	0	0	0	0	0	0	1	0	0	0	0	0	0	1	1	1	1	1	2	2	1					27	23	23	7	90	76.6667	76.6667	23.3333	66.6667	29.5647	26
15	DGRP-584	28212	0	0	1	0	27	29	27	27	2	1	0	1	1	0	1	0	0	0	0	0	0	0	0	0					4	2	1	1					30	30	29	28	100	100	96.6667	93.3333	97.5	3.19142	26
15	DGRP-589	28213	0	0	0	0	24	27	26	29	3	2	1	1	0	0	0	0	1	0	0	0	0	0	0	0					2	1	1	5					28	29	27	30	93.3333	96.6667	90	100	95	4.30331	26
16	DGRP-595	28215	0	0	0	0	27	26	6	27	1	0	2	0	0	0	0	0	0	0	0	0	0	0	0	0					0	0	0	0					28	26	8	27	93.3333	86.6667	26.6667	90	74.1667	31.7834	28
17	DGRP-596	55029	0	0	0	0	0	0	1	0	17	24	20	18	4	3	6	5	1	0	1	0	0	1	0	0					7	3	7	4					22	28	28	23	73.3333	93.3333	93.3333	76.6667	84.1667	10.6719	15
7	DGRP-627	55030	1	0	3	2	24	28	25	27	5	1	2	1	0	0	0	0	0	0	0	0	0	0	0	0					2	0	0	1					30	29	30	30	100	96.6667	100	100	99.1667	1.66667	28
15	DGRP-630	55031	0	0	0	0	25	25	25	18	4	3	4	11	0	0	0	1	0	0	0	0	0	0	0	0					2	2	2	1					29	28	29	30	96.6667	93.3333	96.6667	100	96.6667	2.72166	27
15	DGRP-634	55032	0	0	0	0	15	19	21	23	8	9	6	4	1	0	0	0	1	0	0	0	0	0	0	0					1	1	0	0					25	28	27	27	83.3333	93.3333	90	90	89.1667	4.19435	24
21	DGRP-639	25199	1	0	0	2	8	1	0	2	7	3	7	2	3	3	0	0	0	1	0	1	0	0	0	0					7	1	2	0					19	8	7	7	63.3333	26.6667	23.3333	23.3333	34.1667	19.5078	12
22	DGRP-646	28217	0	0	0	0	2	2	2	4	11	14	18	15	1	2	1	2	2	1	0	0	0	0	0	0					1	1	0	2					16	19	21	21	53.3333	63.3333	70	70	64.1667	7.87636	15
17	DGRP-703	28218	0	0	0	0	11	18	18	19	18	9	8	11	0	0	1	0	1	1	2	0	0	0	0	0					1	1	3	0					30	28	29	30	100	93.3333	96.6667	100	97.5	3.19142	29
17	DGRP-705	25744	0	0	0	0	22	23	23	24	7	6	7	3	0	0	0	0	0	0	0	0	0	0	0	0					1	4	5	1					29	29	30	27	96.6667	96.6667	100	90	95.8333	4.19435	28
17	DGRP-707	25200	1	0	0	0	26	22	26	29	3	6	4	1	0	1	0	0	0	0	0	0	0	0	0	0					0	3	0	1					30	29	30	30	100	96.6667	100	100	99.1667	1.66667	30
19	DGRP-712	25201	0	0	0	0	12	17	15	13	16	11	14	12	1	1	0	2	1	0	0	1	0	0	0	0					1	2	1	5					30	29	29	28	100	96.6667	96.6667	93.3333	96.6667	2.72166	29
12	DGRP-714	25745	0	0	0	0	25	28	28	27	2	0	2	2	2	0	0	0	0	0	0	0	0	1	0	0					2	4	5	3					29	29	30	29	96.6667	96.6667	100	96.6667	97.5	1.66667	27
11	DGRP-716	28219	0	0	0	0	1	1	1	0	22	22	15	21	3	4	10	5	0	0	2	1	1	1	0	0					2	8	7	6					27	28	28	27	90	93.3333	93.3333	90	91.6667	1.9245	25
18	DGRP-721	28220	0	0	0	0	4	9	5	4	9	10	4	6	5	1	1	5	0	0	1	1	1	0	1	1					6	1	3	4					19	20	12	17	63.3333	66.6667	40	56.6667	56.6667	11.8634	13
21	DGRP-727	28221	1	1	2	4	24	24	21	20	3	2	3	0	1	1	2	1	0	0	0	1	0	0	1	0					4	4	6	3					29	28	29	26	96.6667	93.3333	96.6667	86.6667	93.3333	4.71405	25
9	DGRP-732	25203	0	0	0	0	9	13	8	14	16	13	17	14	0	1	1	0	0	0	0	0	0	0	0	0					1	0	1	2					25	27	26	28	83.3333	90	86.6667	93.3333	88.3333	4.30331	24
17	DGRP-737	28222	0	0	0	0	27	26	27	29	2	3	2	1	0	0	1	0	0	1	0	0	0	0	0	0					1	1	4	0					29	30	30	30	96.6667	100	100	100	99.1667	1.66667	28
22	DGRP-738	28223	0	0	0	0	7	4	4	4	4	9	15	12	0	0	1	0	0	0	0	0	1	0	0	0					0	1	0	0					12	13	20	16	40	43.3333	66.6667	53.3333	50.8333	11.9799	12
17	DGRP-748	28224	0	0	0	0	28	30	26	30	2	0	4	0	0	0	0	0	0	0	0	0	0	0	0	0					2	0	0	1					30	30	30	30	100	100	100	100	100	0	28
19	DGRP-757	28226	0	0	0	0	20	25	23	18	4	5	5	6	0	0	0	1	0	0	0	0	0	0	0	0					0	0	3	0					24	30	28	25	80	100	93.3333	83.3333	89.1667	9.17928	24
20	DGRP-761	28227	0	0	0	0	9	3	8	7	11	23	12	18	6	3	7	4	0	0	0	0	0	0	0	0	1	0	1	0	1	1	2	1					27	29	28	29	90	96.6667	93.3333	96.6667	94.1667	3.19142	26
17	DGRP-765	25204	0	0	0	0	23	25	26	25	6	4	3	4	0	0	0	0	0	0	0	1	0	0	0	0					6	2	3	5					29	29	29	30	96.6667	96.6667	96.6667	100	97.5	1.66667	23
11	DGRP-774	25205	0	0	0	0	29	29	26	27	1	1	0	2	0	0	0	0	0	0	0	0	0	0	0	0					0	1	0	0					30	30	26	29	100	100	86.6667	96.6667	95.8333	6.3099	30
11	DGRP-776	28229	0	0	0	0	24	24	16	16	6	4	14	14	0	0	0	0	0	0	0	0	0	0	0	0					0	0	0	0					30	28	30	30	100	93.3333	100	100	98.3333	3.33333	30
12	DGRP-783	28230	0	0	0	0	23	21	24	22	6	8	5	5	0	0	1	0	0	0	0	0	0	0	0	0					2	3	3	3					29	29	30	27	96.6667	96.6667	100	90	95.8333	4.19435	27
12	DGRP-786	25206	0	0	0	0	13	10	10	19	16	18	18	10	0	0	1	0	0	0	0	0	0	0	0	0					2	1	2	2					29	28	29	29	96.6667	93.3333	96.6667	96.6667	95.8333	1.66667	27
11	DGRP-787	28231	0	0	0	0	25	28	24	29	4	1	5	1	0	0	0	0	1	0	0	0	0	0	1	0					0	0	5	1					30	29	30	30	100	96.6667	100	100	99.1667	1.66667	30
19	DGRP-790	28232	0	0	0	0	7	11	1	6	17	13	20	13	2	4	2	3	0	0	1	3	0	0	0	0	0	0	0	2	6	6	3	6					26	28	24	27	86.6667	93.3333	80	90	87.5	5.69275	20
17	DGRP-796	28233	0	0	0	0	14	15	23	22	16	15	7	8	0	0	0	0	0	0	0	0	0	0	0	0					0	0	1	1					30	30	30	30	100	100	100	100	100	0	30
13	DGRP-799	25207	0	0	0	0	24	30	24	25	2	0	1	2	1	0	0	0	1	0	0	1	0	0	2	0					0	0	1	0					28	30	27	28	93.3333	100	90	93.3333	94.1667	4.19435	28
11	DGRP-801	28234	0	0	0	0	8	8	9	11	18	15	16	18	3	0	1	1	0	0	2	0	0	0	0	0					7	4	4	5					29	23	28	30	96.6667	76.6667	93.3333	100	91.6667	10.3638	22
12	DGRP-802	28235	0	0	0	0	10	7	7	11	19	22	21	16	0	0	1	0	0	0	0	1	0	1	0	0					1	3	2	3					29	30	29	28	96.6667	100	96.6667	93.3333	96.6667	2.72166	28
15	DGRP-804	28236	0	0	0	0	1	2	8	4	15	9	18	18	0	5	0	1	1	1	2	1	0	0	0	0									0	2	4	1	17	17	28	24	56.6667	56.6667	93.3333	80	71.6667	18.1557	0
22	DGRP-805	28237	0	0			16	15			9	6			4	3			1	0			0	0							4	3							30	24			100	80			90	14.1421	26
17	DGRP-808	28238	0	0	0	0	3	3	3	6	21	24	22	21	4	2	2	2	1	0	0	1	1	0	0	0					1	1	4	3					30	29	27	30	100	96.6667	90	100	96.6667	4.71405	29
17	DGRP-810	28239	0	0	0	0	0	2	3	4	27	27	23	23	0	0	0	1	0	0	0	1	0	0	0	0					0	2	0	1					27	29	26	29	90	96.6667	86.6667	96.6667	92.5	5	27
15	DGRP-812	28240	0	0	0	0	14	16	16	17	7	9	3	8	1	0	2	1	0	0	0	0	0	0	0	0									11	16	16	13	22	25	21	26	73.3333	83.3333	70	86.6667	78.3333	7.93492	11
17	DGRP-818	28241	0	0	0	0	16	20	25	13	11	10	4	15	0	0	0	1	0	0	0	0	0	0	0	1					1	0	1	0					27	30	29	30	90	100	96.6667	100	96.6667	4.71405	26
13	DGRP-819	28242	0	0	0	0	28	24	7	28	1	3	1	1	0	1	0	0	0	0	0	1	0	0	0	0					1	1	1	1					29	28	8	30	96.6667	93.3333	26.6667	100	79.1667	35.1057	28
11	DGRP-820	25208	0	0	0	0	27	29	30	30	1	1	0	0	0	0	0	0	0	0	0	0	0	0	0	0					0	1	1	1					28	30	30	30	93.3333	100	100	100	98.3333	3.33333	28
8	DGRP-821	28243	0	0	0	0	27	23	23	21	2	6	2	3	0	0	2	1	0	0	0	0	0	0	0	0					6	1	5	6					29	29	27	25	96.6667	96.6667	90	83.3333	91.6667	6.38285	23
19	DGRP-822	28244	0	1	2	0	7	9	11	3	7	4	3	4	0	2	1	1	0	0	1	1	0	0	0	0	1	2	3	1	1	2	1	1					15	18	21	10	50	60	70	33.3333	53.3333	15.6347	14
21	DGRP-832	28245	2	1	1	0	14	18	17	25	2	2	4	4	2	0	1	0	0	1	0	0	0	0	0	1					2	3	3	2					20	22	23	30	66.6667	73.3333	76.6667	100	79.1667	14.4978	18
8	DGRP-843	28247	0	0	0	0	28	27	28	27	0	0	0	0	0	1	0	0	0	0	0	0	0	0	0	0					1	0	0	1					28	28	28	27	93.3333	93.3333	93.3333	90	92.5	1.66667	27
18	DGRP-849	28248	0	0	0	0	0	0	2	5	18	20	19	16	6	4	4	5	0	1	1	0	0	0	0	0									19	20	22	20	24	25	26	26	80	83.3333	86.6667	86.6667	84.1667	3.19142	19
19	DGRP-850	28249	0	0	0	0	1	10	7	5	20	17	21	20	6	2	2	3	1	0	0	1	0	0	0	0	1	0	0	1	7	1	5	11					29	29	30	30	96.6667	96.6667	100	100	98.3333	1.9245	22
8	DGRP-852	25209	0	0	0	0	19	19	25	6	5	7	4	19	2	0	0	0	0	0	0	0	0	0	0	0					1	0	1	1					26	26	29	25	86.6667	86.6667	96.6667	83.3333	88.3333	5.7735	25
18	DGRP-853	28250	0	0	0	0	9	18	3	15	19	5	24	13	1	0	0	0	0	0	0	0	0	0	0	0					3	1	5	1					29	23	27	28	96.6667	76.6667	90	93.3333	89.1667	8.76652	26
18	DGRP-855	28251	0	0	0	0	11	12	12	15	15	11	12	12	1	2	2	1	0	0	0	0	0	0	0	0					2	4	1	1					27	25	26	28	90	83.3333	86.6667	93.3333	88.3333	4.30331	25
19	DGRP-857	28252	1	1	1	2	9	15	9	14	1	4	5	0	5	1	3	4	0	1	1	0	0	0	0	0	1	0	0	0	7	8	11	7					17	22	19	20	56.6667	73.3333	63.3333	66.6667	65	6.93889	10
8	DGRP-859	25210	0	0	0	0	29	28	28	29	1	1	0	0	0	0	0	0	0	0	0	0	0	0	0	0					0	0	0	1					30	29	28	29	100	96.6667	93.3333	96.6667	96.6667	2.72166	30
18	DGRP-861	28253	0	0	0	0	0	0	0	0	26	28	25	25	0	2	2	2	0	0	1	0	0	0	0	0					0	2	1	0					26	30	28	27	86.6667	100	93.3333	90	92.5	5.69275	26
19	DGRP-879	28254	0	0	0	0	13	8	4	10	17	20	22	17	0	0	1	1	0	0	0	0	0	0	0	0					1	2	2	3					30	28	27	28	100	93.3333	90	93.3333	94.1667	4.19435	29
18	DGRP-882	28255	0	0	0	0	20	16	20	17	7	10	9	9	1	2	0	1	0	0	0	0	0	0	0	0					5	5	7	5					28	28	29	27	93.3333	93.3333	96.6667	90	93.3333	2.72166	23
19	DGRP-887	28279	0	0	0	0	0	0	2	0	1	4	8	2	1	1	0	1	0	0	1	0	0	0	0	0									1	4	8	3	2	5	11	3	6.66667	16.6667	36.6667	10	17.5	13.4371	1
8	DGRP-890	28257	0	0	0	0	23	25	23	27	5	3	3	1	0	0	0	0	1	0	0	0	0	1	0	0					10	6	3	3					29	29	26	28	96.6667	96.6667	86.6667	93.3333	93.3333	4.71405	19
8	DGRP-892	28258	0	0	0	0	26	23	23	26	1	5	5	4	1	0	0	0	0	0	0	0	1	0	0	0					0	1	0	3					29	28	28	30	96.6667	93.3333	93.3333	100	95.8333	3.19142	29
8	DGRP-897	28260	0	0	0	0	23	18	22	16	2	2	3	8	1	3	2	2	0	0	0	0	0	0	0	0					1	0	0	1					26	23	27	26	86.6667	76.6667	90	86.6667	85	5.7735	25
8	DGRP-900	28261	0	1	2	0	27	25	26	29	0	0	0	0	0	0	0	0	0	0	1	0	0	0	0	0					1	5	4	5					27	26	29	29	90	86.6667	96.6667	96.6667	92.5	5	26
8	DGRP-907	28262	0	0	0	0	23	24	29	25	3	5	1	4	1	0	0	1	2	0	0	0	1	0	0	0					4	6	4	4					30	29	30	30	100	96.6667	100	100	99.1667	1.66667	26
8	DGRP-908	28263	0	1	0	0	22	27	23	25	2	0	2	3	2	1	0	2	1	0	1	0	0	0	0	0					3	0	0	0					27	29	26	30	90	96.6667	86.6667	100	93.3333	6.08581	24
18	DGRP-911	28264	0	0	0	0	16	14	15	19	10	11	13	9	1	3	0	0	0	0	0	0	0	0	0	0					4	4	5	6					27	28	28	28	90	93.3333	93.3333	93.3333	92.5	1.66667	23
18	DGRP-913	28265	0	0	0	0	21	16	22	23	0	0	0	0	0	0	0	0	0	0	0	0	0	0	0	0					0	0	0	0					21	16	22	23	70	53.3333	73.3333	76.6667	68.3333	10.3638	21
[truncated: 9 more columns]

## Sheet: Fig. 2b
			number of new pupae
			d5 AEL				d6 AEL				d7 AEL				d8 AEL				d9 AEL				d10 AEL				d11 AEL				non eclosed				eclosed
Diet	Line	Bloomington	5_A	5_B	5_C	5_D	6_A	6_B	6_C	6_D	7_A	7_B	7_C	7_D	8_A	8_B	8_C	8_D	9_A	9_B	9_C	9_D	10_A	10_B	10_C	10_D	11_A	11_B	11_C	11_D	nonecl_A	nonecl_B	nonecl_C	nonecl_D	ecl_A	ecl_B	ecl_C	ecl_D
1.HPD	DGRP-42	28127	0	0	0	0	4	1	2	1	4	6	9	8	3	2	4	6	2	0	2	0	0	1	0	0	1	0	1	2	3	2	2	3
2.HSD	DGRP-42	28127	0	0	0	0	0	0	0	0	0	0	0	0	0	0	0	2	2	1	0	0	1	0	0	0	2	1	3	7					3	2	0	3
3.HFDcoco	DGRP-42	28127	0	0	0	0	0	0	1	0	1	2	2	1	0	0	1	1	0	0	0	0	0	0	0	0									0	0	0	0
4.HFDlard	DGRP-42	28127	4	0	0	0	5	2	8	6	3	4	4	11	0	0	0	1	2	0	0	0	1	0	0	0					3	2	5	8
5.WD	DGRP-42	28127	1	0	0	0	1	0	0	2	4	8	7	9	1	4	5	2	2	1	1	0	1	0	0	0					4	4	3	2
6.HStD	DGRP-42	28127	0	0	0	0	6	4	7	13	5	4	11	10	2	4	0	2	2	0	2	0	2	0	0	0					2	5	1	0
ACCUMULATIVE PUPATION			dAEL
			0	1	2	3	4	5	6	7	8	9	10	11
	HPD	A	0	0	0	0	0	0	4	8	11	13	13	14
	HSD	A	0	0	0	0	0	0	0	0	0	2	3	5
	HFDcoco	A	0	0	0	0	0	0	0	1	1	1	1	1
	HFDlard	A	0	0	0	0	0	4	9	12	12	14	15	15
	WD	A	0	0	0	0	0	1	2	6	7	9	10	10
	HStD	A	0	0	0	0	0	0	6	11	13	15	17	17
	HPD	B	0	0	0	0	0	0	1	7	9	9	10	10
	HSD	B	0	0	0	0	0	0	0	0	0	1	1	2
	HFDcoco	B	0	0	0	0	0	0	0	2	2	2	2	2
	HFDlard	B	0	0	0	0	0	0	2	6	6	6	6	6
	WD	B	0	0	0	0	0	0	0	8	12	13	13	13
	HStD	B	0	0	0	0	0	0	4	8	12	12	12	12
	HPD	C	0	0	0	0	0	0	2	11	15	17	17	18
	HSD	C	0	0	0	0	0	0	0	0	0	0	0	3
	HFDcoco	C	0	0	0	0	0	0	1	3	4	4	4	4
	HFDlard	C	0	0	0	0	0	0	8	12	12	12	12	12
	WD	C	0	0	0	0	0	0	0	7	12	13	13	13
	HStD	C	0	0	0	0	0	0	7	18	18	20	20	20
	HPD	D	0	0	0	0	0	0	1	9	15	15	15	17
	HSD	D	0	0	0	0	0	0	0	0	2	2	2	9
	HFDcoco	D	0	0	0	0	0	0	0	1	2	2	2	2
	HFDlard	D	0	0	0	0	0	0	6	17	18	18	18	18
	WD	D	0	0	0	0	0	0	2	11	13	13	13	13
	HStD	D	0	0	0	0	0	0	13	23	25	25	25	25
ACCUMULATIVE PUPATION %
			0	1	2	3	4	5	6	7	8	9	10	11
	HPD	A	0	0	0	0	0	0	13	27	37	43	43	47
	HSD	A	0	0	0	0	0	0	0	0	0	6.7	10	17
	HFDcoco	A	0	0	0	0	0	0	0	3.3	3.3	3.3	3.3	3.3
	HFDlard	A	0	0	0	0	0	13	30	40	40	47	50	50
	WD	A	0	0	0	0	0	3.3	6.7	20	23	30	33	33
	HStD	A	0	0	0	0	0	0	20	37	43	50	57	57
	HPD	B	0	0	0	0	0	0	3.3	23	30	30	33	33
	HSD	B	0	0	0	0	0	0	0	0	0	3.3	3.3	6.7
	HFDcoco	B	0	0	0	0	0	0	0	6.7	6.7	6.7	6.7	6.7
	HFDlard	B	0	0	0	0	0	0	6.7	20	20	20	20	20
	WD	B	0	0	0	0	0	0	0	27	40	43	43	43
	HStD	B	0	0	0	0	0	0	13	27	40	40	40	40
	HPD	C	0	0	0	0	0	0	6.7	37	50	57	57	60
	HSD	C	0	0	0	0	0	0	0	0	0	0	0	10
	HFDcoco	C	0	0	0	0	0	0	3.3	10	13	13	13	13
	HFDlard	C	0	0	0	0	0	0	27	40	40	40	40	40
	WD	C	0	0	0	0	0	0	0	23	40	43	43	43
	HStD	C	0	0	0	0	0	0	23	60	60	67	67	67
	HPD	D	0	0	0	0	0	0	3.3	30	50	50	50	57
	HSD	D	0	0	0	0	0	0	0	0	6.7	6.7	6.7	30
	HFDcoco	D	0	0	0	0	0	0	0	3.3	6.7	6.7	6.7	6.7
	HFDlard	D	0	0	0	0	0	0	20	57	60	60	60	60
	WD	D	0	0	0	0	0	0	6.7	37	43	43	43	43
	HStD	D	0	0	0	0	0	0	43	77	83	83	83	83
ACCUMULATIVE PUPATION AVERAGE
			0	1	2	3	4	5	6	7	8	9	10	11
		HPD	0	0	0	0	0	0	6.7	29	42	45	46	49
		HSD	0	0	0	0	0	0	0	0	1.7	4.2	5	16
		HFDcoco	0	0	0	0	0	0	0.8	5.8	7.5	7.5	7.5	7.5
		HFDlard	0	0	0	0	0	3.3	21	39	40	42	43	43
		WD	0	0	0	0	0	0.8	3.3	27	37	40	41	41
		HStD	0	0	0	0	0	0	25	50	57	60	62	62
ACCUMULATIVE PUPATION STDEV
			0	1	2	3	4	5	6	7	8	9	10	11
		HPD	0	0	0	0	0	0	4.7	5.7	10	11	10	12
		HSD	0	0	0	0	0	0	0	0	3.3	3.2	4.3	10
		HFDcoco	0	0	0	0	0	0	1.7	3.2	4.2	4.2	4.2	4.2
		HFDlard	0	0	0	0	0	6.7	10	15	16	17	17	17
		WD	0	0	0	0	0	1.7	3.8	7.2	9	6.7	5	5
		HStD	0	0	0	0	0	0	13	23	20	19	18	18
			number of new pupae
			d5 AEL				d6 AEL				d7 AEL				d8 AEL				d9 AEL				d10 AEL				d11 AEL				non eclosed				eclosed
Diet	Line	Bloomington	5_A	5_B	5_C	5_D	6_A	6_B	6_C	6_D	7_A	7_B	7_C	7_D	8_A	8_B	8_C	8_D	9_A	9_B	9_C	9_D	10_A	10_B	10_C	10_D	11_A	11_B	11_C	11_D	nonecl_A	nonecl_B	nonecl_C	nonecl_D	ecl_A	ecl_B	ecl_C	ecl_D
1.HPD	DGRP-69	28130	0	0	0	0	1	5	2	1	13	13	11	13	5	4	8	7	2	1	3	3	0	0	0	1					4	7	13	14
2.HSD	DGRP-69	28130	0	0	0	0	0	0	0	0	0	0	3	1	7	6	5	6	5	6	10	5	0	0	0	0	4	8	3	3	4	5	2	4
3.HFDcoco	DGRP-69	28130	0	0	0	0	0	1	1	0	8	9	7	12	3	1	0	1	2	0	0	0	0	0	0	0									4	4	3	4
4.HFDlard	DGRP-69	28130	0	0	0	0	11	8	4	8	4	8	5	1	0	1	0	2	0	0	0	0	0	0	0	0					2	2	5	3
5.WD	DGRP-69	28130	0	0	0	0	0	0	0	0	7	12	7	12	4	5	5	1	3	2	2	1	0	0	0	0	1	2	1	2	4	4	4	4
6.HStD	DGRP-69	28130	0	0	0	0	4	7	8	5	16	9	12	12	2	3	2	6	1	2	1	3	0	0	0	0	0	2	1	0	4	5	5	7
ACCUMULATIVE PUPATION			dAEL
			0	1	2	3	4	5	6	7	8	9	10	11
	HPD	A	0	0	0	0	0	0	1	14	19	21	21	21
	HSD	A	0	0	0	0	0	0	0	0	7	12	12	16
	HFDcoco	A	0	0	0	0	0	0	0	8	11	13	13	13
	HFDlard	A	0	0	0	0	0	0	11	15	15	15	15	15
	WD	A	0	0	0	0	0	0	0	7	11	14	14	15
	HStD	A	0	0	0	0	0	0	4	20	22	23	23	23
	HPD	B	0	0	0	0	0	0	5	18	22	23	23	23
	HSD	B	0	0	0	0	0	0	0	0	6	12	12	20
	HFDcoco	B	0	0	0	0	0	0	1	10	11	11	11	11
	HFDlard	B	0	0	0	0	0	0	8	16	17	17	17	17
	WD	B	0	0	0	0	0	0	0	12	17	19	19	21
	HStD	B	0	0	0	0	0	0	7	16	19	21	21	23
	HPD	C	0	0	0	0	0	0	2	13	21	24	24	24
	HSD	C	0	0	0	0	0	0	0	3	8	18	18	21
	HFDcoco	C	0	0	0	0	0	0	1	8	8	8	8	8
	HFDlard	C	0	0	0	0	0	0	4	9	9	9	9	9
	WD	C	0	0	0	0	0	0	0	7	12	14	14	15
	HStD	C	0	0	0	0	0	0	8	20	22	23	23	24
	HPD	D	0	0	0	0	0	0	1	14	21	24	25	25
	HSD	D	0	0	0	0	0	0	0	1	7	12	12	15
	HFDcoco	D	0	0	0	0	0	0	0	12	13	13	13	13
	HFDlard	D	0	0	0	0	0	0	8	9	11	11	11	11
	WD	D	0	0	0	0	0	0	0	12	13	14	14	16
	HStD	D	0	0	0	0	0	0	5	17	23	26	26	26
ACCUMULATIVE PUPATION %
			0	1	2	3	4	5	6	7	8	9	10	11
	HPD	A	0	0	0	0	0	0	3.33333	46.6667	63.3333	70	70	70
	HSD	A	0	0	0	0	0	0	0	0	23.3333	40	40	53.3333
	HFDcoco	A	0	0	0	0	0	0	0	26.6667	36.6667	43.3333	43.3333	43.3333
	HFDlard	A	0	0	0	0	0	0	36.6667	50	50	50	50	50
	WD	A	0	0	0	0	0	0	0	23.3333	36.6667	46.6667	46.6667	50
	HStD	A	0	0	0	0	0	0	13.3333	66.6667	73.3333	76.6667	76.6667	76.6667
	HPD	B	0	0	0	0	0	0	16.6667	60	73.3333	76.6667	76.6667	76.6667
	HSD	B	0	0	0	0	0	0	0	0	20	40	40	66.6667
	HFDcoco	B	0	0	0	0	0	0	3.33333	33.3333	36.6667	36.6667	36.6667	36.6667
	HFDlard	B	0	0	0	0	0	0	26.6667	53.3333	56.6667	56.6667	56.6667	56.6667
	WD	B	0	0	0	0	0	0	0	40	56.6667	63.3333	63.3333	70
	HStD	B	0	0	0	0	0	0	23.3333	53.3333	63.3333	70	70	76.6667
	HPD	C	0	0	0	0	0	0	6.66667	43.3333	70	80	80	80
	HSD	C	0	0	0	0	0	0	0	10	26.6667	60	60	70
	HFDcoco	C	0	0	0	0	0	0	3.33333	26.6667	26.6667	26.6667	26.6667	26.6667
	HFDlard	C	0	0	0	0	0	0	13.3333	30	30	30	30	30
	WD	C	0	0	0	0	0	0	0	23.3333	40	46.6667	46.6667	50
	HStD	C	0	0	0	0	0	0	26.6667	66.6667	73.3333	76.6667	76.6667	80
	HPD	D	0	0	0	0	0	0	3.33333	46.6667	70	80	83.3333	83.3333
	HSD	D	0	0	0	0	0	0	0	3.33333	23.3333	40	40	50
	HFDcoco	D	0	0	0	0	0	0	0	40	43.3333	43.3333	43.3333	43.3333
	HFDlard	D	0	0	0	0	0	0	26.6667	30	36.6667	36.6667	36.6667	36.6667
	WD	D	0	0	0	0	0	0	0	40	43.3333	46.6667	46.6667	53.3333
	HStD	D	0	0	0	0	0	0	16.6667	56.6667	76.6667	86.6667	86.6667	86.6667
ACCUMULATIVE PUPATION AVERAGE
			0	1	2	3	4	5	6	7	8	9	10	11
		HPD	0	0	0	0	0	0	7.5	49.1667	69.1667	76.6667	77.5	77.5
		HSD	0	0	0	0	0	0	0	3.33333	23.3333	45	45	60
		HFDcoco	0	0	0	0	0	0	1.66667	31.6667	35.8333	37.5	37.5	37.5
		HFDlard	0	0	0	0	0	0	25.8333	40.8333	43.3333	43.3333	43.3333	43.3333
		WD	0	0	0	0	0	0	0	31.6667	44.1667	50.8333	50.8333	55.8333
		HStD	0	0	0	0	0	0	20	60.8333	71.6667	77.5	77.5	80
ACCUMULATIVE PUPATION STDEV
			0	1	2	3	4	5	6	7	8	9	10	11
		HPD	0	0	0	0	0	0	6.3099	7.39119	4.19435	4.71405	5.69275	5.69275
		HSD	0	0	0	0	0	0	0	4.71405	2.72166	10	10	9.81307
		HFDcoco	0	0	0	0	0	0	1.9245	6.38285	6.87184	7.87636	7.87636	7.87636
		HFDlard	0	0	0	0	0	0	9.57427	12.5831	12.1716	12.1716	12.1716	12.1716
		WD	0	0	0	0	0	0	0	9.6225	8.76652	8.33333	8.33333	9.57427
		HStD	0	0	0	0	0	0	6.08581	6.87184	5.7735	6.87184	6.87184	4.71405
			number of new pupae
			d5 AEL				d6 AEL				d7 AEL				d8 AEL				d9 AEL				d10 AEL				d11 AEL				non eclosed				eclosed
Diet	Line	Bloomington	5_A	5_B	5_C	5_D	6_A	6_B	6_C	6_D	7_A	7_B	7_C	7_D	8_A	8_B	8_C	8_D	9_A	9_B	9_C	9_D	10_A	10_B	10_C	10_D	11_A	11_B	11_C	11_D	nonecl_A	nonecl_B	nonecl_C	nonecl_D	ecl_A	ecl_B	ecl_C	ecl_D
1.HPD	DGRP-161	28148	0	0	0	0	0	0	2	3	25	26	26	26	0	2	1	1	0	0	0	0	1	0	0	0					4	4	5	3
2.HSD	DGRP-161	28148	0	0	0	0	0	0	0	0	0	3	0	1	15	19	18	18	8	3	9	9	0	0	0	0	0	0	1	0	0	3	3	1
3.HFDcoco	DGRP-161	28148	0	0	0	0	2	1	1	1	8	7	3	3	0	0	0	0	0	0	0	0	0	0	0	0									2	1	0	0
4.HFDlard	DGRP-161	28148	0	0	0	0	8	8	9	13	17	19	17	17	0	2	0	0	0	0	1	0	0	0	0	0					1	0	0	3
5.WD	DGRP-161	28148	0	0	0	0	0	0	0	0	22	20	25	23	7	6	2	7	0	0	0	0	0	0	0	0					0	1	3	2
6.HStD	DGRP-161	28148	0	0	0	0	10	16	9	15	14	13	20	12	1	1	0	0	0	0	0	0	0	0	0	0					2	1	0	1
ACCUMULATIVE PUPATION			dAEL
			0	1	2	3	4	5	6	7	8	9	10	11
	HPD	A	0	0	0	0	0	0	0	25	25	25	26	26
	HSD	A	0	0	0	0	0	0	0	0	15	23	23	23
	HFDcoco	A	0	0	0	0	0	0	2	10	10	10	10	10
	HFDlard	A	0	0	0	0	0	0	8	25	25	25	25	25
	WD	A	0	0	0	0	0	0	0	22	29	29	29	29
	HStD	A	0	0	0	0	0	0	10	24	25	25	25	25
	HPD	B	0	0	0	0	0	0	0	26	28	28	28	28
	HSD	B	0	0	0	0	0	0	0	3	22	25	25	25
	HFDcoco	B	0	0	0	0	0	0	1	8	8	8	8	8
	HFDlard	B	0	0	0	0	0	0	8	27	29	29	29	29
	WD	B	0	0	0	0	0	0	0	20	26	26	26	26
	HStD	B	0	0	0	0	0	0	16	29	30	30	30	30
	HPD	C	0	0	0	0	0	0	2	28	29	29	29	29
	HSD	C	0	0	0	0	0	0	0	0	18	27	27	28
	HFDcoco	C	0	0	0	0	0	0	1	4	4	4	4	4
	HFDlard	C	0	0	0	0	0	0	9	26	26	27	27	27
	WD	C	0	0	0	0	0	0	0	25	27	27	27	27
	HStD	C	0	0	0	0	0	0	9	29	29	29	29	29
	HPD	D	0	0	0	0	0	0	3	29	30	30	30	30
	HSD	D	0	0	0	0	0	0	0	1	19	28	28	28
	HFDcoco	D	0	0	0	0	0	0	1	4	4	4	4	4
	HFDlard	D	0	0	0	0	0	0	13	30	30	30	30	30
	WD	D	0	0	0	0	0	0	0	23	30	30	30	30
	HStD	D	0	0	0	0	0	0	15	27	27	27	27	27
ACCUMULATIVE PUPATION %
			0	1	2	3	4	5	6	7	8	9	10	11
	HPD	A	0	0	0	0	0	0	0	83.3333	83.3333	83.3333	86.6667	86.6667
	HSD	A	0	0	0	0	0	0	0	0	50	76.6667	76.6667	76.6667
	HFDcoco	A	0	0	0	0	0	0	6.66667	33.3333	33.3333	33.3333	33.3333	33.3333
	HFDlard	A	0	0	0	0	0	0	26.6667	83.3333	83.3333	83.3333	83.3333	83.3333
	WD	A	0	0	0	0	0	0	0	73.3333	96.6667	96.6667	96.6667	96.6667
	HStD	A	0	0	0	0	0	0	33.3333	80	83.3333	83.3333	83.3333	83.3333
	HPD	B	0	0	0	0	0	0	0	86.6667	93.3333	93.3333	93.3333	93.3333
	HSD	B	0	0	0	0	0	0	0	10	73.3333	83.3333	83.3333	83.3333
	HFDcoco	B	0	0	0	0	0	0	3.33333	26.6667	26.6667	26.6667	26.6667	26.6667
	HFDlard	B	0	0	0	0	0	0	26.6667	90	96.6667	96.6667	96.6667	96.6667
	WD	B	0	0	0	0	0	0	0	66.6667	86.6667	86.6667	86.6667	86.6667
	HStD	B	0	0	0	0	0	0	53.3333	96.6667	100	100	100	100
	HPD	C	0	0	0	0	0	0	6.66667	93.3333	96.6667	96.6667	96.6667	96.6667
	HSD	C	0	0	0	0	0	0	0	0	60	90	90	93.3333
	HFDcoco	C	0	0	0	0	0	0	3.33333	13.3333	13.3333	13.3333	13.3333	13.3333
	HFDlard	C	0	0	0	0	0	0	30	86.6667	86.6667	90	90	90
	WD	C	0	0	0	0	0	0	0	83.3333	90	90	90	90
	HStD	C	0	0	0	0	0	0	30	96.6667	96.6667	96.6667	96.6667	96.6667
	HPD	D	0	0	0	0	0	0	10	96.6667	100	100	100	100
	HSD	D	0	0	0	0	0	0	0	3.33333	63.3333	93.3333	93.3333	93.3333
	HFDcoco	D	0	0	0	0	0	0	3.33333	13.3333	13.3333	13.3333	13.3333	13.3333
	HFDlard	D	0	0	0	0	0	0	43.3333	100	100	100	100	100
	WD	D	0	0	0	0	0	0	0	76.6667	100	100	100	100
	HStD	D	0	0	0	0	0	0	50	90	90	90	90	90
ACCUMULATIVE PUPATION AVERAGE
			0	1	2	3	4	5	6	7	8	9	10	11
		HPD	0	0	0	0	0	0	4.16667	90	93.3333	93.3333	94.1667	94.1667
		HSD	0	0	0	0	0	0	0	3.33333	61.6667	85.8333	85.8333	86.6667
		HFDcoco	0	0	0	0	0	0	4.16667	21.6667	21.6667	21.6667	21.6667	21.6667
		HFDlard	0	0	0	0	0	0	31.6667	90	91.6667	92.5	92.5	92.5
		WD	0	0	0	0	0	0	0	75	93.3333	93.3333	93.3333	93.3333
		HStD	0	0	0	0	0	0	41.6667	90.8333	92.5	92.5	92.5	92.5
ACCUMULATIVE PUPATION STDEV
			0	1	2	3	4	5	6	7	8	9	10	11
		HPD	0	0	0	0	0	0	5	6.08581	7.20082	7.20082	5.69275	5.69275
		HSD	0	0	0	0	0	0	0	4.71405	9.6225	7.39119	7.39119	8.16497
		HFDcoco	0	0	0	0	0	0	1.66667	10	10	10	10	10
		HFDlard	0	0	0	0	0	0	7.93492	7.20082	7.93492	7.39119	7.39119	7.39119
		WD	0	0	0	0	0	0	0	6.93889	6.08581	6.08581	6.08581	6.08581
		HStD	0	0	0	0	0	0	11.7063	7.87636	7.39119	7.39119	7.39119	7.39119
			number of new pupae
			d5 AEL				d6 AEL				d7 AEL				d8 AEL				d9 AEL				d10 AEL				d11 AEL				non eclosed				eclosed
Diet	Line	Bloomington	5_A	5_B	5_C	5_D	6_A	6_B	6_C	6_D	7_A	7_B	7_C	7_D	8_A	8_B	8_C	8_D	9_A	9_B	9_C	9_D	10_A	10_B	10_C	10_D	11_A	11_B	11_C	11_D	nonecl_A	nonecl_B	nonecl_C	nonecl_D	ecl_A	ecl_B	ecl_C	ecl_D
1.HPD	DGRP-189	28152	0	0	0	0	19	19	12	12	5	9	16	17	3	1	0	1	1	1	0	0	0	0	0	0					4	2	1	2
2.HSD	DGRP-189	28152	0	0	0	0	0	0	0	0	6	13	3	7	21	14	22	18	0	0	0	2	1	0	0	0					1	0	2	3
3.HFDcoco	DGRP-189	28152	0	1	0	0	17	15	13	16	6	5	8	6	2	3	0	1	0	2	1	0	0	0	0	0					7	3	7	5
4.HFDlard	DGRP-189	28152	2	4	2	1	28	22	27	24	0	2	1	5	0	0	0	0	0	0	0	0	0	0	0	0					0	2	0	2
5.WD	DGRP-189	28152	0	0	0	0	23	20	18	23	5	10	11	5	0	0	1	2	0	0	0	0	0	0	0	0					2	1	0	4
6.HStD	DGRP-189	28152	0	1	0	0	26	25	23	24	3	2	5	3	1	1	1	1	0	0	0	0	0	0	0	0					3	2	1	1
ACCUMULATIVE PUPATION			dAEL
			0	1	2	3	4	5	6	7	8	9	10	11
	HPD	A	0	0	0	0	0	0	19	24	27	28	28	28
	HSD	A	0	0	0	0	0	0	0	6	27	27	28	28
	HFDcoco	A	0	0	0	0	0	0	17	23	25	25	25	25
	HFDlard	A	0	0	0	0	0	2	30	30	30	30	30	30
	WD	A	0	0	0	0	0	0	23	28	28	28	28	28
	HStD	A	0	0	0	0	0	0	26	29	30	30	30	30
	HPD	B	0	0	0	0	0	0	19	28	29	30	30	30
	HSD	B	0	0	0	0	0	0	0	13	27	27	27	27
	HFDcoco	B	0	0	0	0	0	1	16	21	24	26	26	26
	HFDlard	B	0	0	0	0	0	4	26	28	28	28	28	28
	WD	B	0	0	0	0	0	0	20	30	30	30	30	30
	HStD	B	0	0	0	0	0	1	26	28	29	29	29	29
	HPD	C	0	0	0	0	0	0	12	28	28	28	28	28
	HSD	C	0	0	0	0	0	0	0	3	25	25	25	25
	HFDcoco	C	0	0	0	0	0	0	13	21	21	22	22	22
	HFDlard	C	0	0	0	0	0	2	29	30	30	30	30	30
	WD	C	0	0	0	0	0	0	18	29	30	30	30	30
	HStD	C	0	0	0	0	0	0	23	28	29	29	29	29
	HPD	D	0	0	0	0	0	0	12	29	30	30	30	30
	HSD	D	0	0	0	0	0	0	0	7	25	27	27	27
	HFDcoco	D	0	0	0	0	0	0	16	22	23	23	23	23
	HFDlard	D	0	0	0	0	0	1	25	30	30	30	30	30
	WD	D	0	0	0	0	0	0	23	28	30	30	30	30
	HStD	D	0	0	0	0	0	0	24	27	28	28	28	28
ACCUMULATIVE PUPATION %
			0	1	2	3	4	5	6	7	8	9	10	11
	HPD	A	0	0	0	0	0	0	63.3333	80	90	93.3333	93.3333	93.3333
	HSD	A	0	0	0	0	0	0	0	20	90	90	93.3333	93.3333
	HFDcoco	A	0	0	0	0	0	0	56.6667	76.6667	83.3333	83.3333	83.3333	83.3333
	HFDlard	A	0	0	0	0	0	6.66667	100	100	100	100	100	100
	WD	A	0	0	0	0	0	0	76.6667	93.3333	93.3333	93.3333	93.3333	93.3333
	HStD	A	0	0	0	0	0	0	86.6667	96.6667	100	100	100	100
	HPD	B	0	0	0	0	0	0	63.3333	93.3333	96.6667	100	100	100
	HSD	B	0	0	0	0	0	0	0	43.3333	90	90	90	90
	HFDcoco	B	0	0	0	0	0	3.33333	53.3333	70	80	86.6667	86.6667	86.6667
	HFDlard	B	0	0	0	0	0	13.3333	86.6667	93.3333	93.3333	93.3333	93.3333	93.3333
	WD	B	0	0	0	0	0	0	66.6667	100	100	100	100	100
	HStD	B	0	0	0	0	0	3.33333	86.6667	93.3333	96.6667	96.6667	96.6667	96.6667
	HPD	C	0	0	0	0	0	0	40	93.3333	93.3333	93.3333	93.3333	93.3333
	HSD	C	0	0	0	0	0	0	0	10	83.3333	83.3333	83.3333	83.3333
	HFDcoco	C	0	0	0	0	0	0	43.3333	70	70	73.3333	73.3333	73.3333
	HFDlard	C	0	0	0	0	0	6.66667	96.6667	100	100	100	100	100
	WD	C	0	0	0	0	0	0	60	96.6667	100	100	100	100
	HStD	C	0	0	0	0	0	0	76.6667	93.3333	96.6667	96.6667	96.6667	96.6667
	HPD	D	0	0	0	0	0	0	40	96.6667	100	100	100	100
	HSD	D	0	0	0	0	0	0	0	23.3333	83.3333	90	90	90
	HFDcoco	D	0	0	0	0	0	0	53.3333	73.3333	76.6667	76.6667	76.6667	76.6667
	HFDlard	D	0	0	0	0	0	3.33333	83.3333	100	100	100	100	100
	WD	D	0	0	0	0	0	0	76.6667	93.3333	100	100	100	100
	HStD	D	0	0	0	0	0	0	80	90	93.3333	93.3333	93.3333	93.3333
ACCUMULATIVE PUPATION AVERAGE
			0	1	2	3	4	5	6	7	8	9	10	11
		HPD	0	0	0	0	0	0	51.6667	90.8333	95	96.6667	96.6667	96.6667
		HSD	0	0	0	0	0	0	0	24.1667	86.6667	88.3333	89.1667	89.1667
		HFDcoco	0	0	0	0	0	0.833333	51.6667	72.5	77.5	80	80	80
		HFDlard	0	0	0	0	0	7.5	91.6667	98.3333	98.3333	98.3333	98.3333	98.3333
		WD	0	0	0	0	0	0	70	95.8333	98.3333	98.3333	98.3333	98.3333
		HStD	0	0	0	0	0	0.833333	82.5	93.3333	96.6667	96.6667	96.6667	96.6667
ACCUMULATIVE PUPATION STDEV
			0	1	2	3	4	5	6	7	8	9	10	11
		HPD	0	0	0	0	0	0	13.4715	7.39119	4.30331	3.849	3.849	3.849
		HSD	0	0	0	0	0	0	0	13.9775	3.849	3.33333	4.19435	4.19435
		HFDcoco	0	0	0	0	0	1.66667	5.7735	3.19142	5.69275	6.08581	6.08581	6.08581
		HFDlard	0	0	0	0	0	4.19435	7.93492	3.33333	3.33333	3.33333	3.33333	3.33333
		WD	0	0	0	0	0	0	8.16497	3.19142	3.33333	3.33333	3.33333	3.33333
		HStD	0	0	0	0	0	1.66667	5	2.72166	2.72166	2.72166	2.72166	2.72166
			number of new pupae
			d5 AEL				d6 AEL				d7 AEL				d8 AEL				d9 AEL				d10 AEL				d11 AEL				non eclosed				eclosed
Diet	Line	Bloomington	5_A	5_B	5_C	5_D	6_A	6_B	6_C	6_D	7_A	7_B	7_C	7_D	8_A	8_B	8_C	8_D	9_A	9_B	9_C	9_D	10_A	10_B	10_C	10_D	11_A	11_B	11_C	11_D	nonecl_A	nonecl_B	nonecl_C	nonecl_D	ecl_A	ecl_B	ecl_C	ecl_D
1.HPD	DGRP-310	28276	0	0	0	0	0	0	0	2	10	8	4	10	2	2	3	0	2	0	0	0	1	0	0	2	0	0	1	0	1	2	3	2
2.HSD	DGRP-310	28276	0	0	0	0	0	0	0	0	0	0	0	0	0	0	0	0	1	2	1	2	1	2	0	0	3	2	2	2					0	2	1	1
3.HFDcoco	DGRP-310	28276	0	0	0	0	8	5	8	2	6	5	3	5	1	3	6	4	0	1	0	1	2	2	0	0									3	2	4	1
4.HFDlard	DGRP-310	28276	0	0	0	0	16	15	16	15	4	9	12	8	3	4	0	3	0	2	0	0	1	0	2	2					5	11	8	7
5.WD	DGRP-310	28276	0	0	0	0	0	1	3	0	17	8	11	9	9	17	8	12	0	0	6	5	2	1	0	1					12	9	5	8
6.HStD	DGRP-310	28276	0	0	0	0	0	6	8	6	4	6	5	9	1	0	1	1	0	2	0	0	0	0	0	1	0	1	0	0	1	4	2	2
ACCUMULATIVE PUPATION			dAEL
			0	1	2	3	4	5	6	7	8	9	10	11
	HPD	A	0	0	0	0	0	0	0	10	12	14	15	15
	HSD	A	0	0	0	0	0	0	0	0	0	1	2	5
	HFDcoco	A	0	0	0	0	0	0	8	14	15	15	17	17
	HFDlard	A	0	0	0	0	0	0	16	20	23	23	24	24
	WD	A	0	0	0	0	0	0	0	17	26	26	28	28
	HStD	A	0	0	0	0	0	0	0	4	5	5	5	5
	HPD	B	0	0	0	0	0	0	0	8	10	10	10	10
	HSD	B	0	0	0	0	0	0	0	0	0	2	4	6
	HFDcoco	B	0	0	0	0	0	0	5	10	13	14	16	16
	HFDlard	B	0	0	0	0	0	0	15	24	28	30	30	30
	WD	B	0	0	0	0	0	0	1	9	26	26	27	27
	HStD	B	0	0	0	0	0	0	6	12	12	14	14	15
	HPD	C	0	0	0	0	0	0	0	4	7	7	7	8
	HSD	C	0	0	0	0	0	0	0	0	0	1	1	3
	HFDcoco	C	0	0	0	0	0	0	8	11	17	17	17	17
	HFDlard	C	0	0	0	0	0	0	16	28	28	28	30	30
	WD	C	0	0	0	0	0	0	3	14	22	28	28	28
	HStD	C	0	0	0	0	0	0	8	13	14	14	14	14
	HPD	D	0	0	0	0	0	0	2	12	12	12	14	14
	HSD	D	0	0	0	0	0	0	0	0	0	2	2	4
	HFDcoco	D	0	0	0	0	0	0	2	7	11	12	12	12
	HFDlard	D	0	0	0	0	0	0	15	23	26	26	28	28
	WD	D	0	0	0	0	0	0	0	9	21	26	27	27
	HStD	D	0	0	0	0	0	0	6	15	16	16	17	17
ACCUMULATIVE PUPATION %
			0	1	2	3	4	5	6	7	8	9	10	11
	HPD	A	0	0	0	0	0	0	0	33.3333	40	46.6667	50	50
	HSD	A	0	0	0	0	0	0	0	0	0	3.33333	6.66667	16.6667
	HFDcoco	A	0	0	0	0	0	0	26.6667	46.6667	50	50	56.6667	56.6667
	HFDlard	A	0	0	0	0	0	0	53.3333	66.6667	76.6667	76.6667	80	80
	WD	A	0	0	0	0	0	0	0	56.6667	86.6667	86.6667	93.3333	93.3333
	HStD	A	0	0	0	0	0	0	0	13.3333	16.6667	16.6667	16.6667	16.6667
	HPD	B	0	0	0	0	0	0	0	26.6667	33.3333	33.3333	33.3333	33.3333
	HSD	B	0	0	0	0	0	0	0	0	0	6.66667	13.3333	20
	HFDcoco	B	0	0	0	0	0	0	16.6667	33.3333	43.3333	46.6667	53.3333	53.3333
	HFDlard	B	0	0	0	0	0	0	50	80	93.3333	100	100	100
	WD	B	0	0	0	0	0	0	3.33333	30	86.6667	86.6667	90	90
	HStD	B	0	0	0	0	0	0	20	40	40	46.6667	46.6667	50
	HPD	C	0	0	0	0	0	0	0	13.3333	23.3333	23.3333	23.3333	26.6667
	HSD	C	0	0	0	0	0	0	0	0	0	3.33333	3.33333	10
	HFDcoco	C	0	0	0	0	0	0	26.6667	36.6667	56.6667	56.6667	56.6667	56.6667
	HFDlard	C	0	0	0	0	0	0	53.3333	93.3333	93.3333	93.3333	100	100
	WD	C	0	0	0	0	0	0	10	46.6667	73.3333	93.3333	93.3333	93.3333
	HStD	C	0	0	0	0	0	0	26.6667	43.3333	46.6667	46.6667	46.6667	46.6667
	HPD	D	0	0	0	0	0	0	6.66667	40	40	40	46.6667	46.6667
	HSD	D	0	0	0	0	0	0	0	0	0	6.66667	6.66667	13.3333
	HFDcoco	D	0	0	0	0	0	0	6.66667	23.3333	36.6667	40	40	40
	HFDlard	D	0	0	0	0	0	0	50	76.6667	86.6667	86.6667	93.3333	93.3333
	WD	D	0	0	0	0	0	0	0	30	70	86.6667	90	90
	HStD	D	0	0	0	0	0	0	20	50	53.3333	53.3333	56.6667	56.6667
ACCUMULATIVE PUPATION AVERAGE
			0	1	2	3	4	5	6	7	8	9	10	11
		HPD	0	0	0	0	0	0	1.66667	28.3333	34.1667	35.8333	38.3333	39.1667
		HSD	0	0	0	0	0	0	0	0	0	5	7.5	15
		HFDcoco	0	0	0	0	0	0	19.1667	35	46.6667	48.3333	51.6667	51.6667
		HFDlard	0	0	0	0	0	0	51.6667	79.1667	87.5	89.1667	93.3333	93.3333
		WD	0	0	0	0	0	0	3.33333	40.8333	79.1667	88.3333	91.6667	91.6667
		HStD	0	0	0	0	0	0	16.6667	36.6667	39.1667	40.8333	41.6667	42.5
ACCUMULATIVE PUPATION STDEV
			0	1	2	3	4	5	6	7	8	9	10	11
		HPD	0	0	0	0	0	0	3.33333	11.3855	7.87636	9.9536	12.3228	11.0135
		HSD	0	0	0	0	0	0	0	0	0	1.9245	4.19435	4.30331
		HFDcoco	0	0	0	0	0	0	9.57427	9.6225	8.60663	6.93889	7.93492	7.93492
		HFDlard	0	0	0	0	0	0	1.9245	11.0135	7.87636	9.9536	9.42809	9.42809
		WD	0	0	0	0	0	0	4.71405	13.1586	8.76652	3.33333	1.9245	1.9245
		HStD	0	0	0	0	0	0	11.547	16.1015	15.9571	16.4148	17.3205	17.7169
			number of new pupae
			d5 AEL				d6 AEL				d7 AEL				d8 AEL				d9 AEL				d10 AEL				d11 AEL				non eclosed				eclosed
Diet	Line	Bloomington	5_A	5_B	5_C	5_D	6_A	6_B	6_C	6_D	7_A	7_B	7_C	7_D	8_A	8_B	8_C	8_D	9_A	9_B	9_C	9_D	10_A	10_B	10_C	10_D	11_A	11_B	11_C	11_D	nonecl_A	nonecl_B	nonecl_C	nonecl_D	ecl_A	ecl_B	ecl_C	ecl_D
1.HPD	DGRP-313	25180	0	0	0	0	4	3	2	3	19	18	18	24	0	3	1	1	0	0	0	0	0	0	0	0					2	1	1	2
2.HSD	DGRP-313	25180	0	0	0	0	0	0	0	0	0	0	0	12	13	14	10	10	9	5	9	3	1	3	4	0					9	10	7	6
3.HFDcoco	DGRP-313	25180	0	0	0	0	0	0	0	0	0	0	1	1	0	0	0	0	0	0	0	0	0	0	0	0									0	0	0	1
4.HFDlard	DGRP-313	25180	0	0	0	0	2	4	4	8	3	4	10	3	0	1	0	0	1	0	0	0	2	0	0	0									4	2	2	2
5.WD	DGRP-313	25180	0	0	0	0	0	0	0	0	16	16	18	11	3	2	1	4	0	0	0	0	0	0	0	0									7	8	5	6
6.HStD	DGRP-313	25180	0	0	0	0	10	11	8	24	13	12	17	4	0	2	1	0	0	0	0	0	0	0	0	0					4	6	4	1
ACCUMULATIVE PUPATION			dAEL
			0	1	2	3	4	5	6	7	8	9	10	11
	HPD	A	0	0	0	0	0	0	4	23	23	23	23	23
	HSD	A	0	0	0	0	0	0	0	0	13	22	23	23
	HFDcoco	A	0	0	0	0	0	0	0	0	0	0	0	0
	HFDlard	A	0	0	0	0	0	0	2	5	5	6	8	8
	WD	A	0	0	0	0	0	0	0	16	19	19	19	19
	HStD	A	0	0	0	0	0	0	10	23	23	23	23	23
	HPD	B	0	0	0	0	0	0	3	21	24	24	24	24
	HSD	B	0	0	0	0	0	0	0	0	14	19	22	22
	HFDcoco	B	0	0	0	0	0	0	0	0	0	0	0	0
	HFDlard	B	0	0	0	0	0	0	4	8	9	9	9	9
	WD	B	0	0	0	0	0	0	0	16	18	18	18	18
	HStD	B	0	0	0	0	0	0	11	23	25	25	25	25
	HPD	C	0	0	0	0	0	0	2	20	21	21	21	21
	HSD	C	0	0	0	0	0	0	0	0	10	19	23	23
	HFDcoco	C	0	0	0	0	0	0	0	1	1	1	1	1
	HFDlard	C	0	0	0	0	0	0	4	14	14	14	14	14
	WD	C	0	0	0	0	0	0	0	18	19	19	19	19
	HStD	C	0	0	0	0	0	0	8	25	26	26	26	26
	HPD	D	0	0	0	0	0	0	3	27	28	28	28	28
	HSD	D	0	0	0	0	0	0	0	12	22	25	25	25
	HFDcoco	D	0	0	0	0	0	0	0	1	1	1	1	1
	HFDlard	D	0	0	0	0	0	0	8	11	11	11	11	11
	WD	D	0	0	0	0	0	0	0	11	15	15	15	15
	HStD	D	0	0	0	0	0	0	24	28	28	28	28	28
ACCUMULATIVE PUPATION %
			0	1	2	3	4	5	6	7	8	9	10	11
	HPD	A	0	0	0	0	0	0	13.3333	76.6667	76.6667	76.6667	76.6667	76.6667
	HSD	A	0	0	0	0	0	0	0	0	43.3333	73.3333	76.6667	76.6667
	HFDcoco	A	0	0	0	0	0	0	0	0	0	0	0	0
	HFDlard	A	0	0	0	0	0	0	6.66667	16.6667	16.6667	20	26.6667	26.6667
	WD	A	0	0	0	0	0	0	0	53.3333	63.3333	63.3333	63.3333	63.3333
	HStD	A	0	0	0	0	0	0	33.3333	76.6667	76.6667	76.6667	76.6667	76.6667
	HPD	B	0	0	0	0	0	0	10	70	80	80	80	80
	HSD	B	0	0	0	0	0	0	0	0	46.6667	63.3333	73.3333	73.3333
	HFDcoco	B	0	0	0	0	0	0	0	0	0	0	0	0
	HFDlard	B	0	0	0	0	0	0	13.3333	26.6667	30	30	30	30
	WD	B	0	0	0	0	0	0	0	53.3333	60	60	60	60
	HStD	B	0	0	0	0	0	0	36.6667	76.6667	83.3333	83.3333	83.3333	83.3333
	HPD	C	0	0	0	0	0	0	6.66667	66.6667	70	70	70	70
	HSD	C	0	0	0	0	0	0	0	0	33.3333	63.3333	76.6667	76.6667
	HFDcoco	C	0	0	0	0	0	0	0	3.33333	3.33333	3.33333	3.33333	3.33333
	HFDlard	C	0	0	0	0	0	0	13.3333	46.6667	46.6667	46.6667	46.6667	46.6667
	WD	C	0	0	0	0	0	0	0	60	63.3333	63.3333	63.3333	63.3333
	HStD	C	0	0	0	0	0	0	26.6667	83.3333	86.6667	86.6667	86.6667	86.6667
	HPD	D	0	0	0	0	0	0	10	90	93.3333	93.3333	93.3333	93.3333
	HSD	D	0	0	0	0	0	0	0	40	73.3333	83.3333	83.3333	83.3333
	HFDcoco	D	0	0	0	0	0	0	0	3.33333	3.33333	3.33333	3.33333	3.33333
	HFDlard	D	0	0	0	0	0	0	26.6667	36.6667	36.6667	36.6667	36.6667	36.6667
	WD	D	0	0	0	0	0	0	0	36.6667	50	50	50	50
	HStD	D	0	0	0	0	0	0	80	93.3333	93.3333	93.3333	93.3333	93.3333
ACCUMULATIVE PUPATION AVERAGE
			0	1	2	3	4	5	6	7	8	9	10	11
		HPD	0	0	0	0	0	0	10	75.8333	80	80	80	80
		HSD	0	0	0	0	0	0	0	10	49.1667	70.8333	77.5	77.5
		HFDcoco	0	0	0	0	0	0	0	1.66667	1.66667	1.66667	1.66667	1.66667
		HFDlard	0	0	0	0	0	0	15	31.6667	32.5	33.3333	35	35
		WD	0	0	0	0	0	0	0	50.8333	59.1667	59.1667	59.1667	59.1667
		HStD	0	0	0	0	0	0	44.1667	82.5	85	85	85	85
ACCUMULATIVE PUPATION STDEV
			0	1	2	3	4	5	6	7	8	9	10	11
		HPD	0	0	0	0	0	0	2.72166	10.319	9.81307	9.81307	9.81307	9.81307
		HSD	0	0	0	0	0	0	0	20	17.0783	9.57427	4.19435	4.19435
		HFDcoco	0	0	0	0	0	0	0	1.9245	1.9245	1.9245	1.9245	1.9245
		HFDlard	0	0	0	0	0	0	8.3887	12.9099	12.5831	11.2217	8.81917	8.81917
		WD	0	0	0	0	0	0	0	9.9536	6.3099	6.3099	6.3099	6.3099
		HStD	0	0	0	0	0	0	24.2479	7.87636	6.93889	6.93889	6.93889	6.93889
			number of new pupae
			d5 AEL				d6 AEL				d7 AEL				d8 AEL				d9 AEL				d10 AEL				d11 AEL				non eclosed				eclosed
Diet	Line	Bloomington	5_A	5_B	5_C	5_D	6_A	6_B	6_C	6_D	7_A	7_B	7_C	7_D	8_A	8_B	8_C	8_D	9_A	9_B	9_C	9_D	10_A	10_B	10_C	10_D	11_A	11_B	11_C	11_D	nonecl_A	nonecl_B	nonecl_C	nonecl_D	ecl_A	ecl_B	ecl_C	ecl_D
1.HPD	DGRP-336	28172	0	0	1	0	11	7	7	11	0	0	0	1	0	0	1	1	0	2	1	0	0	0	0	0					2	2	2	2
2.HSD	DGRP-336	28172	0	0	0	0	0	0	3	4	11	9	8	2	1	1	2	2	0	0	0	1	0	0	0	0					3	3	3	2
3.HFDcoco	DGRP-336	28172	2	2	0	0	6	7	7	5	1	1	0	0	0	0	1	1	0	0	0	0	0	0	0	0									3	0	2	0
4.HFDlard	DGRP-336	28172	1	9	8	11	11	6	6	5	0	0	0	1	1	0	1	0	2	1	0	0	0	0	0	0									11	12	10	13
5.WD	DGRP-336	28172	1	2	0	0	12	13	8	8	1	3	1	4	0	0	2	1	0	1	0	1	0	0	0	0									12	12	9	7
6.HStD	DGRP-336	28172	6	5	3	7	12	9	11	10	0	1	0	0	0	0	0	1	0	1	1	3	0	0	0	0					1	3	2	5
ACCUMULATIVE PUPATION			dAEL
			0	1	2	3	4	5	6	7	8	9	10	11
	HPD	A	0	0	0	0	0	0	11	11	11	11	11	11
	HSD	A	0	0	0	0	0	0	0	11	12	12	12	12
	HFDcoco	A	0	0	0	0	0	2	8	9	9	9	9	9
	HFDlard	A	0	0	0	0	0	1	12	12	13	15	15	15
	WD	A	0	0	0	0	0	1	13	14	14	14	14	14
	HStD	A	0	0	0	0	0	6	18	18	18	18	18	18
	HPD	B	0	0	0	0	0	0	7	7	7	9	9	9
	HSD	B	0	0	0	0	0	0	0	9	10	10	10	10
	HFDcoco	B	0	0	0	0	0	2	9	10	10	10	10	10
	HFDlard	B	0	0	0	0	0	9	15	15	15	16	16	16
	WD	B	0	0	0	0	0	2	15	18	18	19	19	19
	HStD	B	0	0	0	0	0	5	14	15	15	16	16	16
	HPD	C	0	0	0	0	0	1	8	8	9	10	10	10
	HSD	C	0	0	0	0	0	0	3	11	13	13	13	13
	HFDcoco	C	0	0	0	0	0	0	7	7	8	8	8	8
	HFDlard	C	0	0	0	0	0	8	14	14	15	15	15	15
	WD	C	0	0	0	0	0	0	8	9	11	11	11	11
	HStD	C	0	0	0	0	0	3	14	14	14	15	15	15
	HPD	D	0	0	0	0	0	0	11	12	13	13	13	13
	HSD	D	0	0	0	0	0	0	4	6	8	9	9	9
	HFDcoco	D	0	0	0	0	0	0	5	5	6	6	6	6
	HFDlard	D	0	0	0	0	0	11	16	17	17	17	17	17
	WD	D	0	0	0	0	0	0	8	12	13	14	14	14
	HStD	D	0	0	0	0	0	7	17	17	18	21	21	21
ACCUMULATIVE PUPATION %
			0	1	2	3	4	5	6	7	8	9	10	11
	HPD	A	0	0	0	0	0	0	36.6667	36.6667	36.6667	36.6667	36.6667	36.6667
	HSD	A	0	0	0	0	0	0	0	36.6667	40	40	40	40
	HFDcoco	A	0	0	0	0	0	6.66667	26.6667	30	30	30	30	30
	HFDlard	A	0	0	0	0	0	3.33333	40	40	43.3333	50	50	50
	WD	A	0	0	0	0	0	3.33333	43.3333	46.6667	46.6667	46.6667	46.6667	46.6667
	HStD	A	0	0	0	0	0	20	60	60	60	60	60	60
	HPD	B	0	0	0	0	0	0	23.3333	23.3333	23.3333	30	30	30
	HSD	B	0	0	0	0	0	0	0	30	33.3333	33.3333	33.3333	33.3333
	HFDcoco	B	0	0	0	0	0	6.66667	30	33.3333	33.3333	33.3333	33.3333	33.3333
	HFDlard	B	0	0	0	0	0	30	50	50	50	53.3333	53.3333	53.3333
	WD	B	0	0	0	0	0	6.66667	50	60	60	63.3333	63.3333	63.3333
	HStD	B	0	0	0	0	0	16.6667	46.6667	50	50	53.3333	53.3333	53.3333
	HPD	C	0	0	0	0	0	3.33333	26.6667	26.6667	30	33.3333	33.3333	33.3333
	HSD	C	0	0	0	0	0	0	10	36.6667	43.3333	43.3333	43.3333	43.3333
	HFDcoco	C	0	0	0	0	0	0	23.3333	23.3333	26.6667	26.6667	26.6667	26.6667
	HFDlard	C	0	0	0	0	0	26.6667	46.6667	46.6667	50	50	50	50
	WD	C	0	0	0	0	0	0	26.6667	30	36.6667	36.6667	36.6667	36.6667
	HStD	C	0	0	0	0	0	10	46.6667	46.6667	46.6667	50	50	50
	HPD	D	0	0	0	0	0	0	36.6667	40	43.3333	43.3333	43.3333	43.3333
	HSD	D	0	0	0	0	0	0	13.3333	20	26.6667	30	30	30
	HFDcoco	D	0	0	0	0	0	0	16.6667	16.6667	20	20	20	20
	HFDlard	D	0	0	0	0	0	36.6667	53.3333	56.6667	56.6667	56.6667	56.6667	56.6667
	WD	D	0	0	0	0	0	0	26.6667	40	43.3333	46.6667	46.6667	46.6667
	HStD	D	0	0	0	0	0	23.3333	56.6667	56.6667	60	70	70	70
ACCUMULATIVE PUPATION AVERAGE
			0	1	2	3	4	5	6	7	8	9	10	11
		HPD	0	0	0	0	0	0.833333	30.8333	31.6667	33.3333	35.8333	35.8333	35.8333
		HSD	0	0	0	0	0	0	5.83333	30.8333	35.8333	36.6667	36.6667	36.6667
		HFDcoco	0	0	0	0	0	3.33333	24.1667	25.8333	27.5	27.5	27.5	27.5
		HFDlard	0	0	0	0	0	24.1667	47.5	48.3333	50	52.5	52.5	52.5
		WD	0	0	0	0	0	2.5	36.6667	44.1667	46.6667	48.3333	48.3333	48.3333
		HStD	0	0	0	0	0	17.5	52.5	53.3333	54.1667	58.3333	58.3333	58.3333
ACCUMULATIVE PUPATION STDEV
			0	1	2	3	4	5	6	7	8	9	10	11
		HPD	0	0	0	0	0	1.66667	6.87184	7.93492	8.60663	5.69275	5.69275	5.69275
		HSD	0	0	0	0	0	0	6.87184	7.87636	7.39119	6.08581	6.08581	6.08581
		HFDcoco	0	0	0	0	0	3.849	5.69275	7.39119	5.69275	5.69275	5.69275	5.69275
		HFDlard	0	0	0	0	0	14.4978	5.69275	6.93889	5.44331	3.19142	3.19142	3.19142
		WD	0	0	0	0	0	3.19142	11.8634	12.5831	9.81307	11.0554	11.0554	11.0554
		HStD	0	0	0	0	0	5.69275	6.87184	6.08581	6.87184	8.81917	8.81917	8.81917
			number of new pupae
			d5 AEL				d6 AEL				d7 AEL				d8 AEL				d9 AEL				d10 AEL				d11 AEL				non eclosed				eclosed
Diet	Line	Bloomington	5_A	5_B	5_C	5_D	6_A	6_B	6_C	6_D	7_A	7_B	7_C	7_D	8_A	8_B	8_C	8_D	9_A	9_B	9_C	9_D	10_A	10_B	10_C	10_D	11_A	11_B	11_C	11_D	nonecl_A	nonecl_B	nonecl_C	nonecl_D	ecl_A	ecl_B	ecl_C	ecl_D
1.HPD	DGRP-354	55020	0	0	0	0	8	3	2	3	18	26	20	23	2	1	2	0	0	0	0	1	0	0	0	0					1	3	1	4
2.HSD	DGRP-354	55020	0	0	0	0	0	0	0	0	0	0	0	0	2	4	2	2	1	1	2	3	6	6	6	5					4	2	3	3
3.HFDcoco	DGRP-354	55020	0	0	0	0	4	6	4	5	15	16	18	16	1	0	0	0	0	0	0	1	0	0	0	0									14	16	15	11
4.HFDlard	DGRP-354	55020	0	0	0	0	16	15	17	23	11	14	10	3	0	1	1	0	1	0	0	0	0	0	0	0					1	1	2	1
5.WD	DGRP-354	55020	0	0	0	0	0	0	1	3	9	11	11	12	5	4	4	3	10	1	3	3	1	6	7	2					0	0	2	1
6.HStD	DGRP-354	55020	0	0	0	0	13	6	6	15	17	24	22	14	0	0	1	0	0	0	0	0	0	0	0	0					2	0	3	3
ACCUMULATIVE PUPATION			dAEL
			0	1	2	3	4	5	6	7	8	9	10	11
	HPD	A	0	0	0	0	0	0	8	26	28	28	28	28
	HSD	A	0	0	0	0	0	0	0	0	2	3	9	9
	HFDcoco	A	0	0	0	0	0	0	4	19	20	20	20	20
	HFDlard	A	0	0	0	0	0	0	16	27	27	28	28	28
	WD	A	0	0	0	0	0	0	0	9	14	24	25	25
	HStD	A	0	0	0	0	0	0	13	30	30	30	30	30
	HPD	B	0	0	0	0	0	0	3	29	30	30	30	30
	HSD	B	0	0	0	0	0	0	0	0	4	5	11	11
	HFDcoco	B	0	0	0	0	0	0	6	22	22	22	22	22
	HFDlard	B	0	0	0	0	0	0	15	29	30	30	30	30
	WD	B	0	0	0	0	0	0	0	11	15	16	22	22
	HStD	B	0	0	0	0	0	0	6	30	30	30	30	30
	HPD	C	0	0	0	0	0	0	2	22	24	24	24	24
	HSD	C	0	0	0	0	0	0	0	0	2	4	10	10
	HFDcoco	C	0	0	0	0	0	0	4	22	22	22	22	22
	HFDlard	C	0	0	0	0	0	0	17	27	28	28	28	28
	WD	C	0	0	0	0	0	0	1	12	16	19	26	26
	HStD	C	0	0	0	0	0	0	6	28	29	29	29	29
	HPD	D	0	0	0	0	0	0	3	26	26	27	27	27
	HSD	D	0	0	0	0	0	0	0	0	2	5	10	10
	HFDcoco	D	0	0	0	0	0	0	5	21	21	22	22	22
	HFDlard	D	0	0	0	0	0	0	23	26	26	26	26	26
	WD	D	0	0	0	0	0	0	3	15	18	21	23	23
	HStD	D	0	0	0	0	0	0	15	29	29	29	29	29
ACCUMULATIVE PUPATION %
			0	1	2	3	4	5	6	7	8	9	10	11
	HPD	A	0	0	0	0	0	0	26.6667	86.6667	93.3333	93.3333	93.3333	93.3333
	HSD	A	0	0	0	0	0	0	0	0	6.66667	10	30	30
	HFDcoco	A	0	0	0	0	0	0	13.3333	63.3333	66.6667	66.6667	66.6667	66.6667
	HFDlard	A	0	0	0	0	0	0	53.3333	90	90	93.3333	93.3333	93.3333
	WD	A	0	0	0	0	0	0	0	30	46.6667	80	83.3333	83.3333
	HStD	A	0	0	0	0	0	0	43.3333	100	100	100	100	100
	HPD	B	0	0	0	0	0	0	10	96.6667	100	100	100	100
	HSD	B	0	0	0	0	0	0	0	0	13.3333	16.6667	36.6667	36.6667
	HFDcoco	B	0	0	0	0	0	0	20	73.3333	73.3333	73.3333	73.3333	73.3333
	HFDlard	B	0	0	0	0	0	0	50	96.6667	100	100	100	100
	WD	B	0	0	0	0	0	0	0	36.6667	50	53.3333	73.3333	73.3333
	HStD	B	0	0	0	0	0	0	20	100	100	100	100	100
	HPD	C	0	0	0	0	0	0	6.66667	73.3333	80	80	80	80
	HSD	C	0	0	0	0	0	0	0	0	6.66667	13.3333	33.3333	33.3333
	HFDcoco	C	0	0	0	0	0	0	13.3333	73.3333	73.3333	73.3333	73.3333	73.3333
	HFDlard	C	0	0	0	0	0	0	56.6667	90	93.3333	93.3333	93.3333	93.3333
	WD	C	0	0	0	0	0	0	3.33333	40	53.3333	63.3333	86.6667	86.6667
	HStD	C	0	0	0	0	0	0	20	93.3333	96.6667	96.6667	96.6667	96.6667
	HPD	D	0	0	0	0	0	0	10	86.6667	86.6667	90	90	90
	HSD	D	0	0	0	0	0	0	0	0	6.66667	16.6667	33.3333	33.3333
	HFDcoco	D	0	0	0	0	0	0	16.6667	70	70	73.3333	73.3333	73.3333
	HFDlard	D	0	0	0	0	0	0	76.6667	86.6667	86.6667	86.6667	86.6667	86.6667
	WD	D	0	0	0	0	0	0	10	50	60	70	76.6667	76.6667
	HStD	D	0	0	0	0	0	0	50	96.6667	96.6667	96.6667	96.6667	96.6667
ACCUMULATIVE PUPATION AVERAGE
			0	1	2	3	4	5	6	7	8	9	10	11
		HPD	0	0	0	0	0	0	13.3333	85.8333	90	90.8333	90.8333	90.8333
		HSD	0	0	0	0	0	0	0	0	8.33333	14.1667	33.3333	33.3333
		HFDcoco	0	0	0	0	0	0	15.8333	70	70.8333	71.6667	71.6667	71.6667
		HFDlard	0	0	0	0	0	0	59.1667	90.8333	92.5	93.3333	93.3333	93.3333
		WD	0	0	0	0	0	0	3.33333	39.1667	52.5	66.6667	80	80
		HStD	0	0	0	0	0	0	33.3333	97.5	98.3333	98.3333	98.3333	98.3333
ACCUMULATIVE PUPATION STDEV
			0	1	2	3	4	5	6	7	8	9	10	11
		HPD	0	0	0	0	0	0	9.02671	9.57427	8.60663	8.33333	8.33333	8.33333
		HSD	0	0	0	0	0	0	0	0	3.33333	3.19142	2.72166	2.72166
		HFDcoco	0	0	0	0	0	0	3.19142	4.71405	3.19142	3.33333	3.33333	3.33333
		HFDlard	0	0	0	0	0	0	11.9799	4.19435	5.69275	5.44331	5.44331	5.44331
		WD	0	0	0	0	0	0	4.71405	8.33333	5.69275	11.2217	6.08581	6.08581
		HStD	0	0	0	0	0	0	15.6347	3.19142	1.9245	1.9245	1.9245	1.9245
			d5 AEL				d6 AEL				d7 AEL				d8 AEL				d9 AEL				d10 AEL				d11 AEL				non eclosed				eclosed
Diet	Line	Bloomington	5_A	5_B	5_C	5_D	6_A	6_B	6_C	6_D	7_A	7_B	7_C	7_D	8_A	8_B	8_C	8_D	9_A	9_B	9_C	9_D	10_A	10_B	10_C	10_D	11_A	11_B	11_C	11_D	nonecl_A	nonecl_B	nonecl_C	nonecl_D	ecl_A	ecl_B	ecl_C	ecl_D
1.HPD	DGRP-399	25192	2	0	1	2	25	28	20	25	3	2	7	3	0	0	0	0	0	0	0	0	0	0	0	0					2	3	2	3
2.HSD	DGRP-399	25192	0	0	0	0	0	0	0	0	15	8	11	12	13	19	14	14	0	0	1	0	0	1	0	0					2	3	3	1
3.HFDcoco	DGRP-399	25192	0	0	0	0	22	25	18	24	1	3	3	1	1	0	0	0	0	0	0	0	0	0	0	0					5	3	3	11
4.HFDlard	DGRP-399	25192	0	0	0	1	29	28	26	28	0	2	0	0	0	0	1	0	0	0	0	0	0	0	0	0					3	6	3	1
5.WD	DGRP-399	25192	0	0	0	0	14	2	3	0	12	24	21	27	1	3	1	2	0	0	3	0	0	0	0	0					1	0	3	2
6.HStD	DGRP-399	25192	2	2	0	1	28	26	30	27	0	1	0	1	0	0	0	0	0	0	0	0	0	0	0	0					1	1	0	1
ACCUMULATIVE PUPATION			dAEL
			0	1	2	3	4	5	6	7	8	9	10	11
	HPD	A	0	0	0	0	0	2	27	30	30	30	30	30
	HSD	A	0	0	0	0	0	0	0	15	28	28	28	28
	HFDcoco	A	0	0	0	0	0	0	22	23	24	24	24	24
	HFDlard	A	0	0	0	0	0	0	29	29	29	29	29	29
	WD	A	0	0	0	0	0	0	14	26	27	27	27	27
	HStD	A	0	0	0	0	0	2	30	30	30	30	30	30
	HPD	B	0	0	0	0	0	0	28	30	30	30	30	30
	HSD	B	0	0	0	0	0	0	0	8	27	27	28	28
	HFDcoco	B	0	0	0	0	0	0	25	28	28	28	28	28
	HFDlard	B	0	0	0	0	0	0	28	30	30	30	30	30
	WD	B	0	0	0	0	0	0	2	26	29	29	29	29
	HStD	B	0	0	0	0	0	2	28	29	29	29	29	29
	HPD	C	0	0	0	0	0	1	21	28	28	28	28	28
	HSD	C	0	0	0	0	0	0	0	11	25	26	26	26
	HFDcoco	C	0	0	0	0	0	0	18	21	21	21	21	21
	HFDlard	C	0	0	0	0	0	0	26	26	27	27	27	27
	WD	C	0	0	0	0	0	0	3	24	25	28	28	28
	HStD	C	0	0	0	0	0	0	30	30	30	30	30	30
	HPD	D	0	0	0	0	0	2	27	30	30	30	30	30
	HSD	D	0	0	0	0	0	0	0	12	26	26	26	26
	HFDcoco	D	0	0	0	0	0	0	24	25	25	25	25	25
	HFDlard	D	0	0	0	0	0	1	29	29	29	29	29	29
	WD	D	0	0	0	0	0	0	0	27	29	29	29	29
	HStD	D	0	0	0	0	0	1	28	29	29	29	29	29
ACCUMULATIVE PUPATION %
			0	1	2	3	4	5	6	7	8	9	10	11
	HPD	A	0	0	0	0	0	6.66667	90	100	100	100	100	100
	HSD	A	0	0	0	0	0	0	0	50	93.3333	93.3333	93.3333	93.3333
	HFDcoco	A	0	0	0	0	0	0	73.3333	76.6667	80	80	80	80
	HFDlard	A	0	0	0	0	0	0	96.6667	96.6667	96.6667	96.6667	96.6667	96.6667
	WD	A	0	0	0	0	0	0	46.6667	86.6667	90	90	90	90
	HStD	A	0	0	0	0	0	6.66667	100	100	100	100	100	100
	HPD	B	0	0	0	0	0	0	93.3333	100	100	100	100	100
	HSD	B	0	0	0	0	0	0	0	26.6667	90	90	93.3333	93.3333
	HFDcoco	B	0	0	0	0	0	0	83.3333	93.3333	93.3333	93.3333	93.3333	93.3333
	HFDlard	B	0	0	0	0	0	0	93.3333	100	100	100	100	100
	WD	B	0	0	0	0	0	0	6.66667	86.6667	96.6667	96.6667	96.6667	96.6667
	HStD	B	0	0	0	0	0	6.66667	93.3333	96.6667	96.6667	96.6667	96.6667	96.6667
	HPD	C	0	0	0	0	0	3.33333	70	93.3333	93.3333	93.3333	93.3333	93.3333
	HSD	C	0	0	0	0	0	0	0	36.6667	83.3333	86.6667	86.6667	86.6667
	HFDcoco	C	0	0	0	0	0	0	60	70	70	70	70	70
	HFDlard	C	0	0	0	0	0	0	86.6667	86.6667	90	90	90	90
	WD	C	0	0	0	0	0	0	10	80	83.3333	93.3333	93.3333	93.3333
	HStD	C	0	0	0	0	0	0	100	100	100	100	100	100
	HPD	D	0	0	0	0	0	6.66667	90	100	100	100	100	100
	HSD	D	0	0	0	0	0	0	0	40	86.6667	86.6667	86.6667	86.6667
	HFDcoco	D	0	0	0	0	0	0	80	83.3333	83.3333	83.3333	83.3333	83.3333
	HFDlard	D	0	0	0	0	0	3.33333	96.6667	96.6667	96.6667	96.6667	96.6667	96.6667
	WD	D	0	0	0	0	0	0	0	90	96.6667	96.6667	96.6667	96.6667
	HStD	D	0	0	0	0	0	3.33333	93.3333	96.6667	96.6667	96.6667	96.6667	96.6667
ACCUMULATIVE PUPATION AVERAGE
			0	1	2	3	4	5	6	7	8	9	10	11
		HPD	0	0	0	0	0	4.16667	85.8333	98.3333	98.3333	98.3333	98.3333	98.3333
		HSD	0	0	0	0	0	0	0	38.3333	88.3333	89.1667	90	90
		HFDcoco	0	0	0	0	0	0	74.1667	80.8333	81.6667	81.6667	81.6667	81.6667
		HFDlard	0	0	0	0	0	0.833333	93.3333	95	95.8333	95.8333	95.8333	95.8333
		WD	0	0	0	0	0	0	15.8333	85.8333	91.6667	94.1667	94.1667	94.1667
		HStD	0	0	0	0	0	4.16667	96.6667	98.3333	98.3333	98.3333	98.3333	98.3333
ACCUMULATIVE PUPATION STDEV
			0	1	2	3	4	5	6	7	8	9	10	11
		HPD	0	0	0	0	0	3.19142	10.6719	3.33333	3.33333	3.33333	3.33333	3.33333
		HSD	0	0	0	0	0	0	0	9.6225	4.30331	3.19142	3.849	3.849
		HFDcoco	0	0	0	0	0	0	10.319	9.9536	9.6225	9.6225	9.6225	9.6225
		HFDlard	0	0	0	0	0	1.66667	4.71405	5.7735	4.19435	4.19435	4.19435	4.19435
		WD	0	0	0	0	0	0	20.9718	4.19435	6.38285	3.19142	3.19142	3.19142
		HStD	0	0	0	0	0	3.19142	3.849	1.9245	1.9245	1.9245	1.9245	1.9245
			number of new pupae
			d5 AEL				d6 AEL				d7 AEL				d8 AEL				d9 AEL				d10 AEL				d11 AEL				non eclosed				eclosed
Diet	Line	Bloomington	5_A	5_B	5_C	5_D	6_A	6_B	6_C	6_D	7_A	7_B	7_C	7_D	8_A	8_B	8_C	8_D	9_A	9_B	9_C	9_D	10_A	10_B	10_C	10_D	11_A	11_B	11_C	11_D	nonecl_A	nonecl_B	nonecl_C	nonecl_D	ecl_A	ecl_B	ecl_C	ecl_D
1.HPD	DGRP-441	28198	0	0	0	0	4	3	0	2	12	15	21	13	9	4	1	8	0	0	1	1	0	0	0	1					5	2	5	6
2.HSD	DGRP-441	28198	0	0	0	0	0	0	0	0	1	0	0	0	7	2	0	2	2	4	5	6	3	2	1	1	0	1	3	2	4	3	1	4
3.HFDcoco	DGRP-441	28198	0	0	0	0	1	0	0	0	5	5	1	7	1	1	1	0	0	0	2	0	0	1	0	0					3	1	1	2
4.HFDlard	DGRP-441	28198	0	0	0	0	5	5	10	10	13	10	7	10	3	4	5	1	2	1	2	0	1	1	2	0					0	0	1	0
5.WD	DGRP-441	28198	0	0	0	0	0	0	0	0	2	7	11	8	2	4	4	0	0	1	0	4	1	1	2	1	0	1	1	1	1	0	3	2
6.HStD	DGRP-441	28198	0	0	0	0	6	7	9	5	15	15	12	14	0	7	1	6	1	0	1	0	0	0	0	0					4	3	3	2
ACCUMULATIVE PUPATION			dAEL
			0	1	2	3	4	5	6	7	8	9	10	11
	HPD	A	0	0	0	0	0	0	4	16	25	25	25	25
	HSD	A	0	0	0	0	0	0	0	1	8	10	13	13
	HFDcoco	A	0	0	0	0	0	0	1	6	7	7	7	7
	HFDlard	A	0	0	0	0	0	0	5	18	21	23	24	24
	WD	A	0	0	0	0	0	0	0	2	4	4	5	5
	HStD	A	0	0	0	0	0	0	6	21	21	22	22	22
	HPD	B	0	0	0	0	0	0	3	18	22	22	22	22
	HSD	B	0	0	0	0	0	0	0	0	2	6	8	9
	HFDcoco	B	0	0	0	0	0	0	0	5	6	6	7	7
	HFDlard	B	0	0	0	0	0	0	5	15	19	20	21	21
	WD	B	0	0	0	0	0	0	0	7	11	12	13	14
	HStD	B	0	0	0	0	0	0	7	22	29	29	29	29
	HPD	C	0	0	0	0	0	0	0	21	22	23	23	23
	HSD	C	0	0	0	0	0	0	0	0	0	5	6	9
	HFDcoco	C	0	0	0	0	0	0	0	1	2	4	4	4
	HFDlard	C	0	0	0	0	0	0	10	17	22	24	26	26
	WD	C	0	0	0	0	0	0	0	11	15	15	17	18
	HStD	C	0	0	0	0	0	0	9	21	22	23	23	23
	HPD	D	0	0	0	0	0	0	2	15	23	24	25	25
	HSD	D	0	0	0	0	0	0	0	0	2	8	9	11
	HFDcoco	D	0	0	0	0	0	0	0	7	7	7	7	7
	HFDlard	D	0	0	0	0	0	0	10	20	21	21	21	21
	WD	D	0	0	0	0	0	0	0	8	8	12	13	14
	HStD	D	0	0	0	0	0	0	5	19	25	25	25	25
ACCUMULATIVE PUPATION %
			0	1	2	3	4	5	6	7	8	9	10	11
	HPD	A	0	0	0	0	0	0	13.3333	53.3333	83.3333	83.3333	83.3333	83.3333
	HSD	A	0	0	0	0	0	0	0	3.33333	26.6667	33.3333	43.3333	43.3333
	HFDcoco	A	0	0	0	0	0	0	3.33333	20	23.3333	23.3333	23.3333	23.3333
	HFDlard	A	0	0	0	0	0	0	16.6667	60	70	76.6667	80	80
	WD	A	0	0	0	0	0	0	0	6.66667	13.3333	13.3333	16.6667	16.6667
	HStD	A	0	0	0	0	0	0	20	70	70	73.3333	73.3333	73.3333
	HPD	B	0	0	0	0	0	0	10	60	73.3333	73.3333	73.3333	73.3333
	HSD	B	0	0	0	0	0	0	0	0	6.66667	20	26.6667	30
	HFDcoco	B	0	0	0	0	0	0	0	16.6667	20	20	23.3333	23.3333
	HFDlard	B	0	0	0	0	0	0	16.6667	50	63.3333	66.6667	70	70
	WD	B	0	0	0	0	0	0	0	23.3333	36.6667	40	43.3333	46.6667
	HStD	B	0	0	0	0	0	0	23.3333	73.3333	96.6667	96.6667	96.6667	96.6667
	HPD	C	0	0	0	0	0	0	0	70	73.3333	76.6667	76.6667	76.6667
	HSD	C	0	0	0	0	0	0	0	0	0	16.6667	20	30
	HFDcoco	C	0	0	0	0	0	0	0	3.33333	6.66667	13.3333	13.3333	13.3333
	HFDlard	C	0	0	0	0	0	0	33.3333	56.6667	73.3333	80	86.6667	86.6667
	WD	C	0	0	0	0	0	0	0	36.6667	50	50	56.6667	60
	HStD	C	0	0	0	0	0	0	30	70	73.3333	76.6667	76.6667	76.6667
	HPD	D	0	0	0	0	0	0	6.66667	50	76.6667	80	83.3333	83.3333
	HSD	D	0	0	0	0	0	0	0	0	6.66667	26.6667	30	36.6667
	HFDcoco	D	0	0	0	0	0	0	0	23.3333	23.3333	23.3333	23.3333	23.3333
	HFDlard	D	0	0	0	0	0	0	33.3333	66.6667	70	70	70	70
	WD	D	0	0	0	0	0	0	0	26.6667	26.6667	40	43.3333	46.6667
	HStD	D	0	0	0	0	0	0	16.6667	63.3333	83.3333	83.3333	83.3333	83.3333
ACCUMULATIVE PUPATION AVERAGE
			0	1	2	3	4	5	6	7	8	9	10	11
		HPD	0	0	0	0	0	0	7.5	58.3333	76.6667	78.3333	79.1667	79.1667
		HSD	0	0	0	0	0	0	0	0.833333	10	24.1667	30	35
		HFDcoco	0	0	0	0	0	0	0.833333	15.8333	18.3333	20	20.8333	20.8333
		HFDlard	0	0	0	0	0	0	25	58.3333	69.1667	73.3333	76.6667	76.6667
		WD	0	0	0	0	0	0	0	23.3333	31.6667	35.8333	40	42.5
		HStD	0	0	0	0	0	0	22.5	69.1667	80.8333	82.5	82.5	82.5
ACCUMULATIVE PUPATION STDEV
			0	1	2	3	4	5	6	7	8	9	10	11
		HPD	0	0	0	0	0	0	5.69275	8.81917	4.71405	4.30331	5	5
		HSD	0	0	0	0	0	0	0	1.66667	11.547	7.39119	9.81307	6.38285
		HFDcoco	0	0	0	0	0	0	1.66667	8.76652	7.93492	4.71405	5	5
		HFDlard	0	0	0	0	0	0	9.6225	6.93889	4.19435	6.08581	8.16497	8.16497
		WD	0	0	0	0	0	0	0	12.4722	15.5158	15.7233	16.7774	18.3333
		HStD	0	0	0	0	0	0	5.69275	4.19435	11.9799	10.319	10.319	10.319
			number of new pupae
			d5 AEL				d6 AEL				d7 AEL				d8 AEL				d9 AEL				d10 AEL				d11 AEL				non eclosed				eclosed
Diet	Line	Bloomington	5_A	5_B	5_C	5_D	6_A	6_B	6_C	6_D	7_A	7_B	7_C	7_D	8_A	8_B	8_C	8_D	9_A	9_B	9_C	9_D	10_A	10_B	10_C	10_D	11_A	11_B	11_C	11_D	nonecl_A	nonecl_B	nonecl_C	nonecl_D	ecl_A	ecl_B	ecl_C	ecl_D
1.HPD	DGRP-508	28205	0	0	0	0	21	30	27	27	6	0	3	3	0	0	0	0	0	0	0	0	0	0	0	0					0	0	1	0
2.HSD	DGRP-508	28205	0	0	0	0	0	0	0	0	3	3	6	3	24	22	19	24	0	4	2	1	1	0	0	0					1	7	2	4
3.HFDcoco	DGRP-508	28205	0	0	0	0	19	23	24	22	5	1	2	1	1	0	0	0	0	0	0	0	0	0	0	0									9	10	10	13
4.HFDlard	DGRP-508	28205	0	0	0	0	30	28	27	23	0	0	1	5	0	0	0	1	0	0	0	0	0	0	0	0					2	0	2	0
5.WD	DGRP-508	28205	0	0	0	0	16	14	13	9	13	16	16	19	0	0	0	0	0	0	0	0	0	0	0	0					1	0	0	0
6.HStD	DGRP-508	28205	0	0	0	0	29	29	29	28	0	0	0	2	0	0	0	0	0	0	0	0	0	0	0	0					2	2	4	4
ACCUMULATIVE PUPATION			dAEL
			0	1	2	3	4	5	6	7	8	9	10	11
	HPD	A	0	0	0	0	0	0	21	27	27	27	27	27
	HSD	A	0	0	0	0	0	0	0	3	27	27	28	28
	HFDcoco	A	0	0	0	0	0	0	19	24	25	25	25	25
	HFDlard	A	0	0	0	0	0	0	30	30	30	30	30	30
	WD	A	0	0	0	0	0	0	16	29	29	29	29	29
	HStD	A	0	0	0	0	0	0	29	29	29	29	29	29
	HPD	B	0	0	0	0	0	0	30	30	30	30	30	30
	HSD	B	0	0	0	0	0	0	0	3	25	29	29	29
	HFDcoco	B	0	0	0	0	0	0	23	24	24	24	24	24
	HFDlard	B	0	0	0	0	0	0	28	28	28	28	28	28
	WD	B	0	0	0	0	0	0	14	30	30	30	30	30
	HStD	B	0	0	0	0	0	0	29	29	29	29	29	29
	HPD	C	0	0	0	0	0	0	27	30	30	30	30	30
	HSD	C	0	0	0	0	0	0	0	6	25	27	27	27
	HFDcoco	C	0	0	0	0	0	0	24	26	26	26	26	26
	HFDlard	C	0	0	0	0	0	0	27	28	28	28	28	28
	WD	C	0	0	0	0	0	0	13	29	29	29	29	29
	HStD	C	0	0	0	0	0	0	29	29	29	29	29	29
	HPD	D	0	0	0	0	0	0	27	30	30	30	30	30
	HSD	D	0	0	0	0	0	0	0	3	27	28	28	28
	HFDcoco	D	0	0	0	0	0	0	22	23	23	23	23	23
	HFDlard	D	0	0	0	0	0	0	23	28	29	29	29	29
	WD	D	0	0	0	0	0	0	9	28	28	28	28	28
	HStD	D	0	0	0	0	0	0	28	30	30	30	30	30
ACCUMULATIVE PUPATION %
			0	1	2	3	4	5	6	7	8	9	10	11
	HPD	A	0	0	0	0	0	0	70	90	90	90	90	90
	HSD	A	0	0	0	0	0	0	0	10	90	90	93.3333	93.3333
	HFDcoco	A	0	0	0	0	0	0	63.3333	80	83.3333	83.3333	83.3333	83.3333
	HFDlard	A	0	0	0	0	0	0	100	100	100	100	100	100
	WD	A	0	0	0	0	0	0	53.3333	96.6667	96.6667	96.6667	96.6667	96.6667
	HStD	A	0	0	0	0	0	0	96.6667	96.6667	96.6667	96.6667	96.6667	96.6667
	HPD	B	0	0	0	0	0	0	100	100	100	100	100	100
	HSD	B	0	0	0	0	0	0	0	10	83.3333	96.6667	96.6667	96.6667
	HFDcoco	B	0	0	0	0	0	0	76.6667	80	80	80	80	80
	HFDlard	B	0	0	0	0	0	0	93.3333	93.3333	93.3333	93.3333	93.3333	93.3333
	WD	B	0	0	0	0	0	0	46.6667	100	100	100	100	100
	HStD	B	0	0	0	0	0	0	96.6667	96.6667	96.6667	96.6667	96.6667	96.6667
	HPD	C	0	0	0	0	0	0	90	100	100	100	100	100
	HSD	C	0	0	0	0	0	0	0	20	83.3333	90	90	90
	HFDcoco	C	0	0	0	0	0	0	80	86.6667	86.6667	86.6667	86.6667	86.6667
	HFDlard	C	0	0	0	0	0	0	90	93.3333	93.3333	93.3333	93.3333	93.3333
	WD	C	0	0	0	0	0	0	43.3333	96.6667	96.6667	96.6667	96.6667	96.6667
	HStD	C	0	0	0	0	0	0	96.6667	96.6667	96.6667	96.6667	96.6667	96.6667
	HPD	D	0	0	0	0	0	0	90	100	100	100	100	100
	HSD	D	0	0	0	0	0	0	0	10	90	93.3333	93.3333	93.3333
	HFDcoco	D	0	0	0	0	0	0	73.3333	76.6667	76.6667	76.6667	76.6667	76.6667
	HFDlard	D	0	0	0	0	0	0	76.6667	93.3333	96.6667	96.6667	96.6667	96.6667
	WD	D	0	0	0	0	0	0	30	93.3333	93.3333	93.3333	93.3333	93.3333
	HStD	D	0	0	0	0	0	0	93.3333	100	100	100	100	100
ACCUMULATIVE PUPATION AVERAGE
			0	1	2	3	4	5	6	7	8	9	10	11
		HPD	0	0	0	0	0	0	87.5	97.5	97.5	97.5	97.5	97.5
		HSD	0	0	0	0	0	0	0	12.5	86.6667	92.5	93.3333	93.3333
		HFDcoco	0	0	0	0	0	0	73.3333	80.8333	81.6667	81.6667	81.6667	81.6667
		HFDlard	0	0	0	0	0	0	90	95	95.8333	95.8333	95.8333	95.8333
		WD	0	0	0	0	0	0	43.3333	96.6667	96.6667	96.6667	96.6667	96.6667
		HStD	0	0	0	0	0	0	95.8333	97.5	97.5	97.5	97.5	97.5
ACCUMULATIVE PUPATION STDEV
			0	1	2	3	4	5	6	7	8	9	10	11
		HPD	0	0	0	0	0	0	12.5831	5	5	5	5	5
		HSD	0	0	0	0	0	0	0	5	3.849	3.19142	2.72166	2.72166
		HFDcoco	0	0	0	0	0	0	7.20082	4.19435	4.30331	4.30331	4.30331	4.30331
		HFDlard	0	0	0	0	0	0	9.81307	3.33333	3.19142	3.19142	3.19142	3.19142
		WD	0	0	0	0	0	0	9.81307	2.72166	2.72166	2.72166	2.72166	2.72166
		HStD	0	0	0	0	0	0	1.66667	1.66667	1.66667	1.66667	1.66667	1.66667
			number of new pupae
			d5 AEL				d6 AEL				d7 AEL				d8 AEL				d9 AEL				d10 AEL				d11 AEL				non eclosed				eclosed
Diet	Line	Bloomington	5_A	5_B	5_C	5_D	6_A	6_B	6_C	6_D	7_A	7_B	7_C	7_D	8_A	8_B	8_C	8_D	9_A	9_B	9_C	9_D	10_A	10_B	10_C	10_D	11_A	11_B	11_C	11_D	nonecl_A	nonecl_B	nonecl_C	nonecl_D	ecl_A	ecl_B	ecl_C	ecl_D
1.HPD	DGRP-721	28220	0	0	0	0	0	8	2	6	28	18	19	15	0	1	2	4	1	0	0	0	0	0	1	0					2	2	4	3
2.HSD	DGRP-721	28220	0	0	0	0	0	0	0	0	0	0	0	0	14	14	6	10	12	14	19	17	1	1	0	1					2	1	5	2
3.HFDcoco	DGRP-721	28220	0	0	0	0	5	0	7	5	5	8	2	6	0	0	0	2	0	0	0	0	0	0	0	0									6	6	3	5
4.HFDlard	DGRP-721	28220	0	0	0	2	30	27	27	25	0	0	1	1	0	0	0	1	0	0	0	0	0	0	0	0					5	1	3	3
5.WD	DGRP-721	28220	0	0	0	0	1	2	1	3	29	26	25	22	0	0	1	0	0	0	0	0	0	0	0	0					0	3	0	1
6.HStD	DGRP-721	28220	0	0	0	0	4	9	5	4	9	10	4	6	5	1	1	5	0	0	1	1	1	0	1	1					6	1	3	4
ACCUMULATIVE PUPATION			dAEL
			0	1	2	3	4	5	6	7	8	9	10	11
	HPD	A	0	0	0	0	0	0	0	28	28	29	29	29
	HSD	A	0	0	0	0	0	0	0	0	14	26	27	27
	HFDcoco	A	0	0	0	0	0	0	5	10	10	10	10	10
	HFDlard	A	0	0	0	0	0	0	30	30	30	30	30	30
	WD	A	0	0	0	0	0	0	1	30	30	30	30	30
	HStD	A	0	0	0	0	0	0	4	13	18	18	19	19
	HPD	B	0	0	0	0	0	0	8	26	27	27	27	27
	HSD	B	0	0	0	0	0	0	0	0	14	28	29	29
	HFDcoco	B	0	0	0	0	0	0	0	8	8	8	8	8
	HFDlard	B	0	0	0	0	0	0	27	27	27	27	27	27
	WD	B	0	0	0	0	0	0	2	28	28	28	28	28
	HStD	B	0	0	0	0	0	0	9	19	20	20	20	20
	HPD	C	0	0	0	0	0	0	2	21	23	23	24	24
	HSD	C	0	0	0	0	0	0	0	0	6	25	25	25
	HFDcoco	C	0	0	0	0	0	0	7	9	9	9	9	9
	HFDlard	C	0	0	0	0	0	0	27	28	28	28	28	28
	WD	C	0	0	0	0	0	0	1	26	27	27	27	27
	HStD	C	0	0	0	0	0	0	5	9	10	11	12	12
	HPD	D	0	0	0	0	0	0	6	21	25	25	25	25
	HSD	D	0	0	0	0	0	0	0	0	10	27	28	28
	HFDcoco	D	0	0	0	0	0	0	5	11	13	13	13	13
	HFDlard	D	0	0	0	0	0	2	27	28	29	29	29	29
	WD	D	0	0	0	0	0	0	3	25	25	25	25	25
	HStD	D	0	0	0	0	0	0	4	10	15	16	17	17
ACCUMULATIVE PUPATION %
			0	1	2	3	4	5	6	7	8	9	10	11
	HPD	A	0	0	0	0	0	0	0	93.3333	93.3333	96.6667	96.6667	96.6667
	HSD	A	0	0	0	0	0	0	0	0	46.6667	86.6667	90	90
	HFDcoco	A	0	0	0	0	0	0	16.6667	33.3333	33.3333	33.3333	33.3333	33.3333
	HFDlard	A	0	0	0	0	0	0	100	100	100	100	100	100
	WD	A	0	0	0	0	0	0	3.33333	100	100	100	100	100
	HStD	A	0	0	0	0	0	0	13.3333	43.3333	60	60	63.3333	63.3333
	HPD	B	0	0	0	0	0	0	26.6667	86.6667	90	90	90	90
	HSD	B	0	0	0	0	0	0	0	0	46.6667	93.3333	96.6667	96.6667
	HFDcoco	B	0	0	0	0	0	0	0	26.6667	26.6667	26.6667	26.6667	26.6667
	HFDlard	B	0	0	0	0	0	0	90	90	90	90	90	90
	WD	B	0	0	0	0	0	0	6.66667	93.3333	93.3333	93.3333	93.3333	93.3333
	HStD	B	0	0	0	0	0	0	30	63.3333	66.6667	66.6667	66.6667	66.6667
	HPD	C	0	0	0	0	0	0	6.66667	70	76.6667	76.6667	80	80
	HSD	C	0	0	0	0	0	0	0	0	20	83.3333	83.3333	83.3333
	HFDcoco	C	0	0	0	0	0	0	23.3333	30	30	30	30	30
	HFDlard	C	0	0	0	0	0	0	90	93.3333	93.3333	93.3333	93.3333	93.3333
	WD	C	0	0	0	0	0	0	3.33333	86.6667	90	90	90	90
	HStD	C	0	0	0	0	0	0	16.6667	30	33.3333	36.6667	40	40
	HPD	D	0	0	0	0	0	0	20	70	83.3333	83.3333	83.3333	83.3333
	HSD	D	0	0	0	0	0	0	0	0	33.3333	90	93.3333	93.3333
	HFDcoco	D	0	0	0	0	0	0	16.6667	36.6667	43.3333	43.3333	43.3333	43.3333
	HFDlard	D	0	0	0	0	0	6.66667	90	93.3333	96.6667	96.6667	96.6667	96.6667
	WD	D	0	0	0	0	0	0	10	83.3333	83.3333	83.3333	83.3333	83.3333
	HStD	D	0	0	0	0	0	0	13.3333	33.3333	50	53.3333	56.6667	56.6667
ACCUMULATIVE PUPATION AVERAGE
			0	1	2	3	4	5	6	7	8	9	10	11
		HPD	0	0	0	0	0	0	13.3333	80	85.8333	86.6667	87.5	87.5
		HSD	0	0	0	0	0	0	0	0	36.6667	88.3333	90.8333	90.8333
		HFDcoco	0	0	0	0	0	0	14.1667	31.6667	33.3333	33.3333	33.3333	33.3333
		HFDlard	0	0	0	0	0	1.66667	92.5	94.1667	95	95	95	95
		WD	0	0	0	0	0	0	5.83333	90.8333	91.6667	91.6667	91.6667	91.6667
		HStD	0	0	0	0	0	0	18.3333	42.5	52.5	54.1667	56.6667	56.6667
ACCUMULATIVE PUPATION STDEV
			0	1	2	3	4	5	6	7	8	9	10	11
		HPD	0	0	0	0	0	0	12.1716	11.8634	7.39119	8.60663	7.39119	7.39119
		HSD	0	0	0	0	0	0	0	0	12.7657	4.30331	5.69275	5.69275
		HFDcoco	0	0	0	0	0	0	9.9536	4.30331	7.20082	7.20082	7.20082	7.20082
		HFDlard	0	0	0	0	0	3.33333	5	4.19435	4.30331	4.30331	4.30331	4.30331
		WD	0	0	0	0	0	0	3.19142	7.39119	6.93889	6.93889	6.93889	6.93889
		HStD	0	0	0	0	0	0	7.93492	15	14.4978	12.874	11.8634	11.8634
			number of new pupae
			d5 AEL				d6 AEL				d7 AEL				d8 AEL				d9 AEL				d10 AEL				d11 AEL				non eclosed				eclosed
Diet	Line	Bloomington	5_A	5_B	5_C	5_D	6_A	6_B	6_C	6_D	7_A	7_B	7_C	7_D	8_A	8_B	8_C	8_D	9_A	9_B	9_C	9_D	10_A	10_B	10_C	10_D	11_A	11_B	11_C	11_D	nonecl_A	nonecl_B	nonecl_C	nonecl_D	ecl_A	ecl_B	ecl_C	ecl_D
1.HPD	DGRP-804	28236	0	0	0	0	0	0	0	0	9	10	11	10	4	3	1	0	1	0	0	1	0	0	0	0									0	0	0	0
2.HSD	DGRP-804	28236	0	0	0	0	0	0	0	0	0	0	0	0	3	1	1	2	3	2	1	4	2	4	1	9									2	2	0	2
3.HFDcoco	DGRP-804	28236	0	0	0	0	8	8	9	8	4	6	4	5	0	1	1	0	0	0	0	0	0	0	0	0									6	9	5	5
4.HFDlard	DGRP-804	28236	1	1	0	1	17	16	21	18	1	1	2	4	1	0	0	1	0	0	0	0	0	0	0	0					2	5	5	3
5.WD	DGRP-804	28236	0	0	0	0	11	11	15	15	12	11	7	6	1	0	2	0	0	0	0	0	0	0	0	0					0	1	1	0
6.HStD	DGRP-804	28236	0	0	0	0	1	2	8	4	15	9	18	18	0	5	0	1	1	1	2	1	0	0	0	0									0	2	4	1
ACCUMULATIVE PUPATION			dAEL
			0	1	2	3	4	5	6	7	8	9	10	11
	HPD	A	0	0	0	0	0	0	0	9	13	14	14	14
	HSD	A	0	0	0	0	0	0	0	0	3	6	8	8
	HFDcoco	A	0	0	0	0	0	0	8	12	12	12	12	12
	HFDlard	A	0	0	0	0	0	1	18	19	20	20	20	20
	WD	A	0	0	0	0	0	0	11	23	24	24	24	24
	HStD	A	0	0	0	0	0	0	1	16	16	17	17	17
	HPD	B	0	0	0	0	0	0	0	10	13	13	13	13
	HSD	B	0	0	0	0	0	0	0	0	1	3	7	7
	HFDcoco	B	0	0	0	0	0	0	8	14	15	15	15	15
	HFDlard	B	0	0	0	0	0	1	17	18	18	18	18	18
	WD	B	0	0	0	0	0	0	11	22	22	22	22	22
	HStD	B	0	0	0	0	0	0	2	11	16	17	17	17
	HPD	C	0	0	0	0	0	0	0	11	12	12	12	12
	HSD	C	0	0	0	0	0	0	0	0	1	2	3	3
	HFDcoco	C	0	0	0	0	0	0	9	13	14	14	14	14
	HFDlard	C	0	0	0	0	0	0	21	23	23	23	23	23
	WD	C	0	0	0	0	0	0	15	22	24	24	24	24
	HStD	C	0	0	0	0	0	0	8	26	26	28	28	28
	HPD	D	0	0	0	0	0	0	0	10	10	11	11	11
	HSD	D	0	0	0	0	0	0	0	0	2	6	15	15
	HFDcoco	D	0	0	0	0	0	0	8	13	13	13	13	13
	HFDlard	D	0	0	0	0	0	1	19	23	24	24	24	24
	WD	D	0	0	0	0	0	0	15	21	21	21	21	21
	HStD	D	0	0	0	0	0	0	4	22	23	24	24	24
ACCUMULATIVE PUPATION %
			0	1	2	3	4	5	6	7	8	9	10	11
	HPD	A	0	0	0	0	0	0	0	30	43.3333	46.6667	46.6667	46.6667
	HSD	A	0	0	0	0	0	0	0	0	10	20	26.6667	26.6667
	HFDcoco	A	0	0	0	0	0	0	26.6667	40	40	40	40	40
	HFDlard	A	0	0	0	0	0	3.33333	60	63.3333	66.6667	66.6667	66.6667	66.6667
	WD	A	0	0	0	0	0	0	36.6667	76.6667	80	80	80	80
	HStD	A	0	0	0	0	0	0	3.33333	53.3333	53.3333	56.6667	56.6667	56.6667
	HPD	B	0	0	0	0	0	0	0	33.3333	43.3333	43.3333	43.3333	43.3333
	HSD	B	0	0	0	0	0	0	0	0	3.33333	10	23.3333	23.3333
	HFDcoco	B	0	0	0	0	0	0	26.6667	46.6667	50	50	50	50
	HFDlard	B	0	0	0	0	0	3.33333	56.6667	60	60	60	60	60
	WD	B	0	0	0	0	0	0	36.6667	73.3333	73.3333	73.3333	73.3333	73.3333
	HStD	B	0	0	0	0	0	0	6.66667	36.6667	53.3333	56.6667	56.6667	56.6667
	HPD	C	0	0	0	0	0	0	0	36.6667	40	40	40	40
	HSD	C	0	0	0	0	0	0	0	0	3.33333	6.66667	10	10
	HFDcoco	C	0	0	0	0	0	0	30	43.3333	46.6667	46.6667	46.6667	46.6667
	HFDlard	C	0	0	0	0	0	0	70	76.6667	76.6667	76.6667	76.6667	76.6667
	WD	C	0	0	0	0	0	0	50	73.3333	80	80	80	80
	HStD	C	0	0	0	0	0	0	26.6667	86.6667	86.6667	93.3333	93.3333	93.3333
	HPD	D	0	0	0	0	0	0	0	33.3333	33.3333	36.6667	36.6667	36.6667
	HSD	D	0	0	0	0	0	0	0	0	6.66667	20	50	50
	HFDcoco	D	0	0	0	0	0	0	26.6667	43.3333	43.3333	43.3333	43.3333	43.3333
	HFDlard	D	0	0	0	0	0	3.33333	63.3333	76.6667	80	80	80	80
	WD	D	0	0	0	0	0	0	50	70	70	70	70	70
	HStD	D	0	0	0	0	0	0	13.3333	73.3333	76.6667	80	80	80
ACCUMULATIVE PUPATION AVERAGE
			0	1	2	3	4	5	6	7	8	9	10	11
		HPD	0	0	0	0	0	0	0	33.3333	40	41.6667	41.6667	41.6667
		HSD	0	0	0	0	0	0	0	0	5.83333	14.1667	27.5	27.5
		HFDcoco	0	0	0	0	0	0	27.5	43.3333	45	45	45	45
		HFDlard	0	0	0	0	0	2.5	62.5	69.1667	70.8333	70.8333	70.8333	70.8333
		WD	0	0	0	0	0	0	43.3333	73.3333	75.8333	75.8333	75.8333	75.8333
		HStD	0	0	0	0	0	0	12.5	62.5	67.5	71.6667	71.6667	71.6667
ACCUMULATIVE PUPATION STDEV
			0	1	2	3	4	5	6	7	8	9	10	11
		HPD	0	0	0	0	0	0	0	2.72166	4.71405	4.30331	4.30331	4.30331
		HSD	0	0	0	0	0	0	0	0	3.19142	6.87184	16.6389	16.6389
		HFDcoco	0	0	0	0	0	0	1.66667	2.72166	4.30331	4.30331	4.30331	4.30331
		HFDlard	0	0	0	0	0	1.66667	5.69275	8.76652	9.17928	9.17928	9.17928	9.17928
		WD	0	0	0	0	0	0	7.698	2.72166	5	5	5	5
		HStD	0	0	0	0	0	0	10.319	22.0059	16.86	18.1557	18.1557	18.1557
			number of new pupae
			d5 AEL				d6 AEL				d7 AEL				d8 AEL				d9 AEL				d10 AEL				d11 AEL				non eclosed				eclosed
Diet	Line	Bloomington	5_A	5_B	5_C	5_D	6_A	6_B	6_C	6_D	7_A	7_B	7_C	7_D	8_A	8_B	8_C	8_D	9_A	9_B	9_C	9_D	10_A	10_B	10_C	10_D	11_A	11_B	11_C	11_D	nonecl_A	nonecl_B	nonecl_C	nonecl_D	ecl_A	ecl_B	ecl_C	ecl_D
1.HPD	DGRP-812	28240	0	0	0	0	9	8	10	19	10	9	7	5	1	4	3	2	0	2	1	0	0	0	0	0					10	15	9	9
2.HSD	DGRP-812	28240	0	0	0	0	0	0	0	0	0	1	0	0	5	3	0	6	4	4	0	2	5	5	0	4									1	2	0	2
3.HFDcoco	DGRP-812	28240	0	0	0	0	14	12	17	17	5	1	2	1	0	0	0	0	0	0	0	0	0	0	0	0									3	3	1	4
4.HFDlard	DGRP-812	28240	1	1	4	0	24	29	25	24	1	0	0	2	0	0	0	0	0	0	0	0	0	0	0	0					10	8	10	9
5.WD	DGRP-812	28240	0	0	0	0	8	22	21	22	17	6	8	7	2	0	0	0	1	0	0	0	0	0	0	0					5	5	5	8
6.HStD	DGRP-812	28240	0	0	0	0	14	16	16	17	7	9	3	8	1	0	2	1	0	0	0	0	0	0	0	0									11	16	16	13
ACCUMULATIVE PUPATION			dAEL
			0	1	2	3	4	5	6	7	8	9	10	11
	HPD	A	0	0	0	0	0	0	9	19	20	20	20	20
	HSD	A	0	0	0	0	0	0	0	0	5	9	14	14
	HFDcoco	A	0	0	0	0	0	0	14	19	19	19	19	19
	HFDlard	A	0	0	0	0	0	1	25	26	26	26	26	26
	WD	A	0	0	0	0	0	0	8	25	27	28	28	28
	HStD	A	0	0	0	0	0	0	14	21	22	22	22	22
	HPD	B	0	0	0	0	0	0	8	17	21	23	23	23
	HSD	B	0	0	0	0	0	0	0	1	4	8	13	13
	HFDcoco	B	0	0	0	0	0	0	12	13	13	13	13	13
	HFDlard	B	0	0	0	0	0	1	30	30	30	30	30	30
	WD	B	0	0	0	0	0	0	22	28	28	28	28	28
	HStD	B	0	0	0	0	0	0	16	25	25	25	25	25
	HPD	C	0	0	0	0	0	0	10	17	20	21	21	21
	HSD	C	0	0	0	0	0	0	0	0	0	0	0	0
	HFDcoco	C	0	0	0	0	0	0	17	19	19	19	19	19
	HFDlard	C	0	0	0	0	0	4	29	29	29	29	29	29
	WD	C	0	0	0	0	0	0	21	29	29	29	29	29
	HStD	C	0	0	0	0	0	0	16	19	21	21	21	21
	HPD	D	0	0	0	0	0	0	19	24	26	26	26	26
	HSD	D	0	0	0	0	0	0	0	0	6	8	12	12
	HFDcoco	D	0	0	0	0	0	0	17	18	18	18	18	18
	HFDlard	D	0	0	0	0	0	0	24	26	26	26	26	26
	WD	D	0	0	0	0	0	0	22	29	29	29	29	29
	HStD	D	0	0	0	0	0	0	17	25	26	26	26	26
ACCUMULATIVE PUPATION %
			0	1	2	3	4	5	6	7	8	9	10	11
	HPD	A	0	0	0	0	0	0	30	63.3333	66.6667	66.6667	66.6667	66.6667
	HSD	A	0	0	0	0	0	0	0	0	16.6667	30	46.6667	46.6667
	HFDcoco	A	0	0	0	0	0	0	46.6667	63.3333	63.3333	63.3333	63.3333	63.3333
	HFDlard	A	0	0	0	0	0	3.33333	83.3333	86.6667	86.6667	86.6667	86.6667	86.6667
	WD	A	0	0	0	0	0	0	26.6667	83.3333	90	93.3333	93.3333	93.3333
	HStD	A	0	0	0	0	0	0	46.6667	70	73.3333	73.3333	73.3333	73.3333
	HPD	B	0	0	0	0	0	0	26.6667	56.6667	70	76.6667	76.6667	76.6667
	HSD	B	0	0	0	0	0	0	0	3.33333	13.3333	26.6667	43.3333	43.3333
	HFDcoco	B	0	0	0	0	0	0	40	43.3333	43.3333	43.3333	43.3333	43.3333
	HFDlard	B	0	0	0	0	0	3.33333	100	100	100	100	100	100
	WD	B	0	0	0	0	0	0	73.3333	93.3333	93.3333	93.3333	93.3333	93.3333
	HStD	B	0	0	0	0	0	0	53.3333	83.3333	83.3333	83.3333	83.3333	83.3333
	HPD	C	0	0	0	0	0	0	33.3333	56.6667	66.6667	70	70	70
	HSD	C	0	0	0	0	0	0	0	0	0	0	0	0
	HFDcoco	C	0	0	0	0	0	0	56.6667	63.3333	63.3333	63.3333	63.3333	63.3333
	HFDlard	C	0	0	0	0	0	13.3333	96.6667	96.6667	96.6667	96.6667	96.6667	96.6667
	WD	C	0	0	0	0	0	0	70	96.6667	96.6667	96.6667	96.6667	96.6667
	HStD	C	0	0	0	0	0	0	53.3333	63.3333	70	70	70	70
	HPD	D	0	0	0	0	0	0	63.3333	80	86.6667	86.6667	86.6667	86.6667
	HSD	D	0	0	0	0	0	0	0	0	20	26.6667	40	40
	HFDcoco	D	0	0	0	0	0	0	56.6667	60	60	60	60	60
	HFDlard	D	0	0	0	0	0	0	80	86.6667	86.6667	86.6667	86.6667	86.6667
	WD	D	0	0	0	0	0	0	73.3333	96.6667	96.6667	96.6667	96.6667	96.6667
	HStD	D	0	0	0	0	0	0	56.6667	83.3333	86.6667	86.6667	86.6667	86.6667
ACCUMULATIVE PUPATION AVERAGE
			0	1	2	3	4	5	6	7	8	9	10	11
		HPD	0	0	0	0	0	0	38.3333	64.1667	72.5	75	75	75
		HSD	0	0	0	0	0	0	0	0.833333	12.5	20.8333	32.5	32.5
		HFDcoco	0	0	0	0	0	0	50	57.5	57.5	57.5	57.5	57.5
		HFDlard	0	0	0	0	0	5	90	92.5	92.5	92.5	92.5	92.5
		WD	0	0	0	0	0	0	60.8333	92.5	94.1667	95	95	95
		HStD	0	0	0	0	0	0	52.5	75	78.3333	78.3333	78.3333	78.3333
ACCUMULATIVE PUPATION STDEV
			0	1	2	3	4	5	6	7	8	9	10	11
		HPD	0	0	0	0	0	0	16.8874	11.0135	9.57427	8.81917	8.81917	8.81917
		HSD	0	0	0	0	0	0	0	1.66667	8.76652	13.9775	21.8369	21.8369
		HFDcoco	0	0	0	0	0	0	8.16497	9.57427	9.57427	9.57427	9.57427	9.57427
		HFDlard	0	0	0	0	0	5.7735	9.81307	6.87184	6.87184	6.87184	6.87184	6.87184
		WD	0	0	0	0	0	0	22.8319	6.3099	3.19142	1.9245	1.9245	1.9245
		HStD	0	0	0	0	0	0	4.19435	10	7.93492	7.93492	7.93492	7.93492
			number of new pupae
			d5 AEL				d6 AEL				d7 AEL				d8 AEL				d9 AEL				d10 AEL				d11 AEL				non eclosed				eclosed
Diet	Line	Bloomington	5_A	5_B	5_C	5_D	6_A	6_B	6_C	6_D	7_A	7_B	7_C	7_D	8_A	8_B	8_C	8_D	9_A	9_B	9_C	9_D	10_A	10_B	10_C	10_D	11_A	11_B	11_C	11_D	nonecl_A	nonecl_B	nonecl_C	nonecl_D	ecl_A	ecl_B	ecl_C	ecl_D
1.HPD	DGRP-832	28245	2	3	3	0	21	17	22	19	0	3	3	6	0	1	0	0	0	0	0	0	0	1	0	0	0	1	0	0	6	6	3	5
2.HSD	DGRP-832	28245	0	0	0	0	0	0	0	0	1	0	0	0	14	11	6	13	6	4	4	5	0	0	2	1					7	1	1	3
3.HFDcoco	DGRP-832	28245	1	0	1	0	7	4	9	9	0	2	2	2	0	0	1	0	0	1	0	0	1	0	0	0	0	1	0	0					5	2	7	6
4.HFDlard	DGRP-832	28245	2	6	7	0	4	9	6	12	1	1	0	0	0	1	1	0	0	0	0	0	0	0	0	0					0	5	6	5
5.WD	DGRP-832	28245	0	0	0	0	1	2	1	5	0	2	3	4	0	0	0	1	0	0	0	0	0	0	0	0									1	3	4	9
6.HStD	DGRP-832	28245	2	1	1	0	14	18	17	25	2	2	4	4	2	0	1	0	0	1	0	0	0	0	0	1					2	3	3	2
ACCUMULATIVE PUPATION			dAEL
			0	1	2	3	4	5	6	7	8	9	10	11
	HPD	A	0	0	0	0	0	2	23	23	23	23	23	23
	HSD	A	0	0	0	0	0	0	0	1	15	21	21	21
	HFDcoco	A	0	0	0	0	0	1	8	8	8	8	9	9
	HFDlard	A	0	0	0	0	0	2	6	7	7	7	7	7
	WD	A	0	0	0	0	0	0	1	1	1	1	1	1
	HStD	A	0	0	0	0	0	2	16	18	20	20	20	20
	HPD	B	0	0	0	0	0	3	20	23	24	24	25	26
	HSD	B	0	0	0	0	0	0	0	0	11	15	15	15
	HFDcoco	B	0	0	0	0	0	0	4	6	6	7	7	8
	HFDlard	B	0	0	0	0	0	6	15	16	17	17	17	17
	WD	B	0	0	0	0	0	0	2	4	4	4	4	4
	HStD	B	0	0	0	0	0	1	19	21	21	22	22	22
	HPD	C	0	0	0	0	0	3	25	28	28	28	28	28
	HSD	C	0	0	0	0	0	0	0	0	6	10	12	12
	HFDcoco	C	0	0	0	0	0	1	10	12	13	13	13	13
	HFDlard	C	0	0	0	0	0	7	13	13	14	14	14	14
	WD	C	0	0	0	0	0	0	1	4	4	4	4	4
	HStD	C	0	0	0	0	0	1	18	22	23	23	23	23
	HPD	D	0	0	0	0	0	0	19	25	25	25	25	25
	HSD	D	0	0	0	0	0	0	0	0	13	18	19	19
	HFDcoco	D	0	0	0	0	0	0	9	11	11	11	11	11
	HFDlard	D	0	0	0	0	0	0	12	12	12	12	12	12
	WD	D	0	0	0	0	0	0	5	9	10	10	10	10
	HStD	D	0	0	0	0	0	0	25	29	29	29	30	30
ACCUMULATIVE PUPATION %
			0	1	2	3	4	5	6	7	8	9	10	11
	HPD	A	0	0	0	0	0	6.66667	76.6667	76.6667	76.6667	76.6667	76.6667	76.6667
	HSD	A	0	0	0	0	0	0	0	3.33333	50	70	70	70
	HFDcoco	A	0	0	0	0	0	3.33333	26.6667	26.6667	26.6667	26.6667	30	30
	HFDlard	A	0	0	0	0	0	6.66667	20	23.3333	23.3333	23.3333	23.3333	23.3333
	WD	A	0	0	0	0	0	0	3.33333	3.33333	3.33333	3.33333	3.33333	3.33333
	HStD	A	0	0	0	0	0	6.66667	53.3333	60	66.6667	66.6667	66.6667	66.6667
	HPD	B	0	0	0	0	0	10	66.6667	76.6667	80	80	83.3333	86.6667
	HSD	B	0	0	0	0	0	0	0	0	36.6667	50	50	50
	HFDcoco	B	0	0	0	0	0	0	13.3333	20	20	23.3333	23.3333	26.6667
	HFDlard	B	0	0	0	0	0	20	50	53.3333	56.6667	56.6667	56.6667	56.6667
	WD	B	0	0	0	0	0	0	6.66667	13.3333	13.3333	13.3333	13.3333	13.3333
	HStD	B	0	0	0	0	0	3.33333	63.3333	70	70	73.3333	73.3333	73.3333
	HPD	C	0	0	0	0	0	10	83.3333	93.3333	93.3333	93.3333	93.3333	93.3333
	HSD	C	0	0	0	0	0	0	0	0	20	33.3333	40	40
	HFDcoco	C	0	0	0	0	0	3.33333	33.3333	40	43.3333	43.3333	43.3333	43.3333
	HFDlard	C	0	0	0	0	0	23.3333	43.3333	43.3333	46.6667	46.6667	46.6667	46.6667
	WD	C	0	0	0	0	0	0	3.33333	13.3333	13.3333	13.3333	13.3333	13.3333
	HStD	C	0	0	0	0	0	3.33333	60	73.3333	76.6667	76.6667	76.6667	76.6667
	HPD	D	0	0	0	0	0	0	63.3333	83.3333	83.3333	83.3333	83.3333	83.3333
	HSD	D	0	0	0	0	0	0	0	0	43.3333	60	63.3333	63.3333
	HFDcoco	D	0	0	0	0	0	0	30	36.6667	36.6667	36.6667	36.6667	36.6667
	HFDlard	D	0	0	0	0	0	0	40	40	40	40	40	40
	WD	D	0	0	0	0	0	0	16.6667	30	33.3333	33.3333	33.3333	33.3333
	HStD	D	0	0	0	0	0	0	83.3333	96.6667	96.6667	96.6667	100	100
ACCUMULATIVE PUPATION AVERAGE
			0	1	2	3	4	5	6	7	8	9	10	11
		HPD	0	0	0	0	0	6.66667	72.5	82.5	83.3333	83.3333	84.1667	85
		HSD	0	0	0	0	0	0	0	0.833333	37.5	53.3333	55.8333	55.8333
		HFDcoco	0	0	0	0	0	1.66667	25.8333	30.8333	31.6667	32.5	33.3333	34.1667
		HFDlard	0	0	0	0	0	12.5	38.3333	40	41.6667	41.6667	41.6667	41.6667
		WD	0	0	0	0	0	0	7.5	15	15.8333	15.8333	15.8333	15.8333
		HStD	0	0	0	0	0	3.33333	65	75	77.5	78.3333	79.1667	79.1667
ACCUMULATIVE PUPATION STDEV
			0	1	2	3	4	5	6	7	8	9	10	11
		HPD	0	0	0	0	0	4.71405	9.17928	7.87636	7.20082	7.20082	6.87184	6.93889
		HSD	0	0	0	0	0	0	0	1.66667	12.874	15.6347	13.4371	13.4371
		HFDcoco	0	0	0	0	0	1.9245	8.76652	9.17928	10.3638	9.17928	8.60663	7.39119
		HFDlard	0	0	0	0	0	11.0135	12.9099	12.4722	14.0106	14.0106	14.0106	14.0106
		WD	0	0	0	0	0	0	6.3099	11.0554	12.5831	12.5831	12.5831	12.5831
		HStD	0	0	0	0	0	2.72166	12.9099	15.5158	13.4371	12.9099	14.4978	14.4978
			number of new pupae
			d5 AEL				d6 AEL				d7 AEL				d8 AEL				d9 AEL				d10 AEL				d11 AEL				non eclosed				eclosed
Diet	Line	Bloomington	5_A	5_B	5_C	5_D	6_A	6_B	6_C	6_D	7_A	7_B	7_C	7_D	8_A	8_B	8_C	8_D	9_A	9_B	9_C	9_D	10_A	10_B	10_C	10_D	11_A	11_B	11_C	11_D	nonecl_A	nonecl_B	nonecl_C	nonecl_D	ecl_A	ecl_B	ecl_C	ecl_D
1.HPD	DGRP-887	28279	0	0	0	0	0	0	0	0	0	3	3	1	2	0	0	3	0	1	0	1	0	0	0	0									1	3	0	2
2.HSD	DGRP-887	28279	0	0	0	0	0	0	0	0	0	0	0	0	0	0	1	0	1	0	0	0	0	0	0	0									1	0	1	0
3.HFDcoco	DGRP-887	28279	0	0	0	0	2	1	0	0	2	1	4	1	0	1	1	3	0	0	0	0	0	0	0	0									3	1	2	0
4.HFDlard	DGRP-887	28279	0	0	0	0	2	0	2	1	4	7	10	7	0	2	0	0	0	0	1	0	0	0	0	0					0	0	2	1
5.WD	DGRP-887	28279	0	0	0	0	0	0	0	0	5	5	5	4	1	3	4	2	3	1	1	0	0	0	0	0					3	2	4	0
6.HStD	DGRP-887	28279	0	0	0	0	0	0	2	0	1	4	8	2	1	1	0	1	0	0	1	0	0	0	0	0									1	4	8	3
ACCUMULATIVE PUPATION			dAEL
			0	1	2	3	4	5	6	7	8	9	10	11
	HPD	A	0	0	0	0	0	0	0	0	2	2	2	2
	HSD	A	0	0	0	0	0	0	0	0	0	1	1	1
	HFDcoco	A	0	0	0	0	0	0	2	4	4	4	4	4
	HFDlard	A	0	0	0	0	0	0	2	6	6	6	6	6
	WD	A	0	0	0	0	0	0	0	5	6	9	9	9
	HStD	A	0	0	0	0	0	0	0	1	2	2	2	2
	HPD	B	0	0	0	0	0	0	0	3	3	4	4	4
	HSD	B	0	0	0	0	0	0	0	0	0	0	0	0
	HFDcoco	B	0	0	0	0	0	0	1	2	3	3	3	3
	HFDlard	B	0	0	0	0	0	0	0	7	9	9	9	9
	WD	B	0	0	0	0	0	0	0	5	8	9	9	9
	HStD	B	0	0	0	0	0	0	0	4	5	5	5	5
	HPD	C	0	0	0	0	0	0	0	3	3	3	3	3
	HSD	C	0	0	0	0	0	0	0	0	1	1	1	1
	HFDcoco	C	0	0	0	0	0	0	0	4	5	5	5	5
	HFDlard	C	0	0	0	0	0	0	2	12	12	13	13	13
	WD	C	0	0	0	0	0	0	0	5	9	10	10	10
	HStD	C	0	0	0	0	0	0	2	10	10	11	11	11
	HPD	D	0	0	0	0	0	0	0	1	4	5	5	5
	HSD	D	0	0	0	0	0	0	0	0	0	0	0	0
	HFDcoco	D	0	0	0	0	0	0	0	1	4	4	4	4
	HFDlard	D	0	0	0	0	0	0	1	8	8	8	8	8
	WD	D	0	0	0	0	0	0	0	4	6	6	6	6
	HStD	D	0	0	0	0	0	0	0	2	3	3	3	3
ACCUMULATIVE PUPATION %
			0	1	2	3	4	5	6	7	8	9	10	11
	HPD	A	0	0	0	0	0	0	0	0	6.66667	6.66667	6.66667	6.66667
	HSD	A	0	0	0	0	0	0	0	0	0	3.33333	3.33333	3.33333
	HFDcoco	A	0	0	0	0	0	0	6.66667	13.3333	13.3333	13.3333	13.3333	13.3333
	HFDlard	A	0	0	0	0	0	0	6.66667	20	20	20	20	20
	WD	A	0	0	0	0	0	0	0	16.6667	20	30	30	30
	HStD	A	0	0	0	0	0	0	0	3.33333	6.66667	6.66667	6.66667	6.66667
	HPD	B	0	0	0	0	0	0	0	10	10	13.3333	13.3333	13.3333
	HSD	B	0	0	0	0	0	0	0	0	0	0	0	0
	HFDcoco	B	0	0	0	0	0	0	3.33333	6.66667	10	10	10	10
	HFDlard	B	0	0	0	0	0	0	0	23.3333	30	30	30	30
	WD	B	0	0	0	0	0	0	0	16.6667	26.6667	30	30	30
	HStD	B	0	0	0	0	0	0	0	13.3333	16.6667	16.6667	16.6667	16.6667
	HPD	C	0	0	0	0	0	0	0	10	10	10	10	10
	HSD	C	0	0	0	0	0	0	0	0	3.33333	3.33333	3.33333	3.33333
	HFDcoco	C	0	0	0	0	0	0	0	13.3333	16.6667	16.6667	16.6667	16.6667
	HFDlard	C	0	0	0	0	0	0	6.66667	40	40	43.3333	43.3333	43.3333
	WD	C	0	0	0	0	0	0	0	16.6667	30	33.3333	33.3333	33.3333
	HStD	C	0	0	0	0	0	0	6.66667	33.3333	33.3333	36.6667	36.6667	36.6667
	HPD	D	0	0	0	0	0	0	0	3.33333	13.3333	16.6667	16.6667	16.6667
	HSD	D	0	0	0	0	0	0	0	0	0	0	0	0
	HFDcoco	D	0	0	0	0	0	0	0	3.33333	13.3333	13.3333	13.3333	13.3333
	HFDlard	D	0	0	0	0	0	0	3.33333	26.6667	26.6667	26.6667	26.6667	26.6667
	WD	D	0	0	0	0	0	0	0	13.3333	20	20	20	20
	HStD	D	0	0	0	0	0	0	0	6.66667	10	10	10	10
ACCUMULATIVE PUPATION AVERAGE
			0	1	2	3	4	5	6	7	8	9	10	11
		HPD	0	0	0	0	0	0	0	5.83333	10	11.6667	11.6667	11.6667
		HSD	0	0	0	0	0	0	0	0	0.833333	1.66667	1.66667	1.66667
		HFDcoco	0	0	0	0	0	0	2.5	9.16667	13.3333	13.3333	13.3333	13.3333
		HFDlard	0	0	0	0	0	0	4.16667	27.5	29.1667	30	30	30
		WD	0	0	0	0	0	0	0	15.8333	24.1667	28.3333	28.3333	28.3333
		HStD	0	0	0	0	0	0	1.66667	14.1667	16.6667	17.5	17.5	17.5
ACCUMULATIVE PUPATION STDEV
			0	1	2	3	4	5	6	7	8	9	10	11
		HPD	0	0	0	0	0	0	0	5	2.72166	4.30331	4.30331	4.30331
		HSD	0	0	0	0	0	0	0	0	1.66667	1.9245	1.9245	1.9245
		HFDcoco	0	0	0	0	0	0	3.19142	5	2.72166	2.72166	2.72166	2.72166
		HFDlard	0	0	0	0	0	0	3.19142	8.76652	8.33333	9.81307	9.81307	9.81307
		WD	0	0	0	0	0	0	0	1.66667	5	5.7735	5.7735	5.7735
		HStD	0	0	0	0	0	0	3.33333	13.4371	11.8634	13.4371	13.4371	13.4371
			number of new pupae
			d5 AEL				d6 AEL				d7 AEL				d8 AEL				d9 AEL				d10 AEL				d11 AEL				non eclosed				eclosed
Diet	Line	Bloomington	5_A	5_B	5_C	5_D	6_A	6_B	6_C	6_D	7_A	7_B	7_C	7_D	8_A	8_B	8_C	8_D	9_A	9_B	9_C	9_D	10_A	10_B	10_C	10_D	11_A	11_B	11_C	11_D	nonecl_A	nonecl_B	nonecl_C	nonecl_D	ecl_A	ecl_B	ecl_C	ecl_D
1.HPD	DGRP_362	25187	0	0	0	0	1	5	1	0	10	16	15	4	2	2	0	2	0	0	0	0	1	0	0	0					2	2	2	2
2.HSD	DGRP_362	25187	0	0	0	0	0	0	0	0	0	0	0	0	10	14	9	13	8	6	10	12	0	0	0	1					0	1	0	0
3.HFDcoco	DGRP_362	25187	0	0	0	0	5	6	3	8	13	7	12	9	1	0	2	0	0	0	0	0	0	1	0	0									9	11	8	15
4.HFDlard	DGRP_362	25187	0	0	0	0	16	26	22	21	5	2	1	2	1	0	1	1	0	0	0	0	0	0	0	0					1	1	0	0
5.WD	DGRP_362	25187	0	0	0	0	0	0	0	0	22	23	18	22	1	0	1	3	0	1	1	0	0	0	0	0					0	0	0	1
6.HStD	DGRP_362	25187	0	0	0	0	2	5	5	3	10	15	9	10	2	0	5	3	2	0	0	0	0	0	0	1					2	3	5	1
ACCUMULATIVE PUPATION			dAEL
			0	1	2	3	4	5	6	7	8	9	10	11
	HPD	A	0	0	0	0	0	0	1	11	13	13	14	14
	HSD	A	0	0	0	0	0	0	0	0	10	18	18	18
	HFDcoco	A	0	0	0	0	0	0	5	18	19	19	19	19
	HFDlard	A	0	0	0	0	0	0	16	21	22	22	22	22
	WD	A	0	0	0	0	0	0	0	22	23	23	23	23
	HStD	A	0	0	0	0	0	0	2	12	14	16	16	16
	HPD	B	0	0	0	0	0	0	5	21	23	23	23	23
	HSD	B	0	0	0	0	0	0	0	0	14	20	20	20
	HFDcoco	B	0	0	0	0	0	0	6	13	13	13	14	14
	HFDlard	B	0	0	0	0	0	0	26	28	28	28	28	28
	WD	B	0	0	0	0	0	0	0	23	23	24	24	24
	HStD	B	0	0	0	0	0	0	5	20	20	20	20	20
	HPD	C	0	0	0	0	0	0	1	16	16	16	16	16
	HSD	C	0	0	0	0	0	0	0	0	9	19	19	19
	HFDcoco	C	0	0	0	0	0	0	3	15	17	17	17	17
	HFDlard	C	0	0	0	0	0	0	22	23	24	24	24	24
	WD	C	0	0	0	0	0	0	0	18	19	20	20	20
	HStD	C	0	0	0	0	0	0	5	14	19	19	19	19
	HPD	D	0	0	0	0	0	0	0	4	6	6	6	6
	HSD	D	0	0	0	0	0	0	0	0	13	25	26	26
	HFDcoco	D	0	0	0	0	0	0	8	17	17	17	17	17
	HFDlard	D	0	0	0	0	0	0	21	23	24	24	24	24
	WD	D	0	0	0	0	0	0	0	22	25	25	25	25
	HStD	D	0	0	0	0	0	0	3	13	16	16	17	17
ACCUMULATIVE PUPATION %
			0	1	2	3	4	5	6	7	8	9	10	11
	HPD	A	0	0	0	0	0	0	3.33333	36.6667	43.3333	43.3333	46.6667	46.6667
	HSD	A	0	0	0	0	0	0	0	0	33.3333	60	60	60
	HFDcoco	A	0	0	0	0	0	0	16.6667	60	63.3333	63.3333	63.3333	63.3333
	HFDlard	A	0	0	0	0	0	0	53.3333	70	73.3333	73.3333	73.3333	73.3333
	WD	A	0	0	0	0	0	0	0	73.3333	76.6667	76.6667	76.6667	76.6667
	HStD	A	0	0	0	0	0	0	6.66667	40	46.6667	53.3333	53.3333	53.3333
	HPD	B	0	0	0	0	0	0	16.6667	70	76.6667	76.6667	76.6667	76.6667
	HSD	B	0	0	0	0	0	0	0	0	46.6667	66.6667	66.6667	66.6667
	HFDcoco	B	0	0	0	0	0	0	20	43.3333	43.3333	43.3333	46.6667	46.6667
	HFDlard	B	0	0	0	0	0	0	86.6667	93.3333	93.3333	93.3333	93.3333	93.3333
	WD	B	0	0	0	0	0	0	0	76.6667	76.6667	80	80	80
	HStD	B	0	0	0	0	0	0	16.6667	66.6667	66.6667	66.6667	66.6667	66.6667
	HPD	C	0	0	0	0	0	0	3.33333	53.3333	53.3333	53.3333	53.3333	53.3333
	HSD	C	0	0	0	0	0	0	0	0	30	63.3333	63.3333	63.3333
	HFDcoco	C	0	0	0	0	0	0	10	50	56.6667	56.6667	56.6667	56.6667
	HFDlard	C	0	0	0	0	0	0	73.3333	76.6667	80	80	80	80
	WD	C	0	0	0	0	0	0	0	60	63.3333	66.6667	66.6667	66.6667
	HStD	C	0	0	0	0	0	0	16.6667	46.6667	63.3333	63.3333	63.3333	63.3333
	HPD	D	0	0	0	0	0	0	0	13.3333	20	20	20	20
	HSD	D	0	0	0	0	0	0	0	0	43.3333	83.3333	86.6667	86.6667
	HFDcoco	D	0	0	0	0	0	0	26.6667	56.6667	56.6667	56.6667	56.6667	56.6667
	HFDlard	D	0	0	0	0	0	0	70	76.6667	80	80	80	80
	WD	D	0	0	0	0	0	0	0	73.3333	83.3333	83.3333	83.3333	83.3333
	HStD	D	0	0	0	0	0	0	10	43.3333	53.3333	53.3333	56.6667	56.6667
ACCUMULATIVE PUPATION AVERAGE
			0	1	2	3	4	5	6	7	8	9	10	11
		HPD	0	0	0	0	0	0	5.83333	43.3333	48.3333	48.3333	49.1667	49.1667
		HSD	0	0	0	0	0	0	0	0	38.3333	68.3333	69.1667	69.1667
		HFDcoco	0	0	0	0	0	0	18.3333	52.5	55	55	55.8333	55.8333
		HFDlard	0	0	0	0	0	0	70.8333	79.1667	81.6667	81.6667	81.6667	81.6667
		WD	0	0	0	0	0	0	0	70.8333	75	76.6667	76.6667	76.6667
		HStD	0	0	0	0	0	0	12.5	49.1667	57.5	59.1667	60	60
ACCUMULATIVE PUPATION STDEV
			0	1	2	3	4	5	6	7	8	9	10	11
		HPD	0	0	0	0	0	0	7.39119	24.1906	23.4915	23.4915	23.3135	23.3135
		HSD	0	0	0	0	0	0	0	0	7.93492	10.3638	11.9799	11.9799
		HFDcoco	0	0	0	0	0	0	6.93889	7.39119	8.3887	8.3887	6.87184	6.87184
		HFDlard	0	0	0	0	0	0	13.71	9.9536	8.3887	8.3887	8.3887	8.3887
		WD	0	0	0	0	0	0	0	7.39119	8.3887	7.20082	7.20082	7.20082
		HStD	0	0	0	0	0	0	5	11.9799	9.17928	6.87184	6.08581	6.08581
			number of new pupae
			d5 AEL				d6 AEL				d7 AEL				d8 AEL				d9 AEL				d10 AEL				d11 AEL				non eclosed				eclosed
Diet	Line	Bloomington	5_A	5_B	5_C	5_D	6_A	6_B	6_C	6_D	7_A	7_B	7_C	7_D	8_A	8_B	8_C	8_D	9_A	9_B	9_C	9_D	10_A	10_B	10_C	10_D	11_A	11_B	11_C	11_D	nonecl_A	nonecl_B	nonecl_C	nonecl_D	ecl_A	ecl_B	ecl_C	ecl_D
1.HPD	DGRP_738	28223	0	0	0	0	5	6	4	4	15	13	7	13	0	0	0	0	0	0	0	0	0	0	0	0					1	0	0	0
2.HSD	DGRP_738	28223	0	0	0	0	0	0	0	0	0	0	0	0	10	11	10	13	5	6	7	7	0	5	1	0	0	1	2	0	3	6	4	5
3.HFDcoco	DGRP_738	28223	0	0	0	0	3	7	1	4	4	5	11	11	1	1	0	2	0	0	0	0	0	0	0	0						5	4	9	3
4.HFDlard	DGRP_738	28223	0	0	0	0	13	14	10	16	0	2	5	3	0	1	0	0	0	0	0	0	0	0	0	0					2	1	1	2
5.WD	DGRP_738	28223	0	0	0	0	1	0	0	0	12	17	14	4	5	3	1	3	0	0	0	0	0	0	0	0					2	4	1	0
6.HStD	DGRP_738	28223	0	0	0	0	7	4	4	4	4	9	15	12	0	0	1	0	0	0	0	0	1	0	0	0					0	1	0	0
ACCUMULATIVE PUPATION			dAEL
			0	1	2	3	4	5	6	7	8	9	10	11
	HPD	A	0	0	0	0	0	0	5	20	20	20	20	20
	HSD	A	0	0	0	0	0	0	0	0	10	15	15	15
	HFDcoco	A	0	0	0	0	0	0	3	7	8	8	8	8
	HFDlard	A	0	0	0	0	0	0	13	13	13	13	13	13
	WD	A	0	0	0	0	0	0	1	13	18	18	18	18
	HStD	A	0	0	0	0	0	0	7	11	11	11	12	12
	HPD	B	0	0	0	0	0	0	6	19	19	19	19	19
	HSD	B	0	0	0	0	0	0	0	0	11	17	22	23
	HFDcoco	B	0	0	0	0	0	0	7	12	13	13	13	13
	HFDlard	B	0	0	0	0	0	0	14	16	17	17	17	17
	WD	B	0	0	0	0	0	0	0	17	20	20	20	20
	HStD	B	0	0	0	0	0	0	4	13	13	13	13	13
	HPD	C	0	0	0	0	0	0	4	11	11	11	11	11
	HSD	C	0	0	0	0	0	0	0	0	10	17	18	20
	HFDcoco	C	0	0	0	0	0	0	1	12	12	12	12	12
	HFDlard	C	0	0	0	0	0	0	10	15	15	15	15	15
	WD	C	0	0	0	0	0	0	0	14	15	15	15	15
	HStD	C	0	0	0	0	0	0	4	19	20	20	20	20
	HPD	D	0	0	0	0	0	0	4	17	17	17	17	17
	HSD	D	0	0	0	0	0	0	0	0	13	20	20	20
	HFDcoco	D	0	0	0	0	0	0	4	15	17	17	17	17
	HFDlard	D	0	0	0	0	0	0	16	19	19	19	19	19
	WD	D	0	0	0	0	0	0	0	4	7	7	7	7
	HStD	D	0	0	0	0	0	0	4	16	16	16	16	16
ACCUMULATIVE PUPATION %
			0	1	2	3	4	5	6	7	8	9	10	11
	HPD	A	0	0	0	0	0	0	16.6667	66.6667	66.6667	66.6667	66.6667	66.6667
	HSD	A	0	0	0	0	0	0	0	0	33.3333	50	50	50
	HFDcoco	A	0	0	0	0	0	0	10	23.3333	26.6667	26.6667	26.6667	26.6667
	HFDlard	A	0	0	0	0	0	0	43.3333	43.3333	43.3333	43.3333	43.3333	43.3333
	WD	A	0	0	0	0	0	0	3.33333	43.3333	60	60	60	60
	HStD	A	0	0	0	0	0	0	23.3333	36.6667	36.6667	36.6667	40	40
	HPD	B	0	0	0	0	0	0	20	63.3333	63.3333	63.3333	63.3333	63.3333
	HSD	B	0	0	0	0	0	0	0	0	36.6667	56.6667	73.3333	76.6667
	HFDcoco	B	0	0	0	0	0	0	23.3333	40	43.3333	43.3333	43.3333	43.3333
	HFDlard	B	0	0	0	0	0	0	46.6667	53.3333	56.6667	56.6667	56.6667	56.6667
	WD	B	0	0	0	0	0	0	0	56.6667	66.6667	66.6667	66.6667	66.6667
	HStD	B	0	0	0	0	0	0	13.3333	43.3333	43.3333	43.3333	43.3333	43.3333
	HPD	C	0	0	0	0	0	0	13.3333	36.6667	36.6667	36.6667	36.6667	36.6667
	HSD	C	0	0	0	0	0	0	0	0	33.3333	56.6667	60	66.6667
	HFDcoco	C	0	0	0	0	0	0	3.33333	40	40	40	40	40
	HFDlard	C	0	0	0	0	0	0	33.3333	50	50	50	50	50
	WD	C	0	0	0	0	0	0	0	46.6667	50	50	50	50
	HStD	C	0	0	0	0	0	0	13.3333	63.3333	66.6667	66.6667	66.6667	66.6667
	HPD	D	0	0	0	0	0	0	13.3333	56.6667	56.6667	56.6667	56.6667	56.6667
	HSD	D	0	0	0	0	0	0	0	0	43.3333	66.6667	66.6667	66.6667
	HFDcoco	D	0	0	0	0	0	0	13.3333	50	56.6667	56.6667	56.6667	56.6667
	HFDlard	D	0	0	0	0	0	0	53.3333	63.3333	63.3333	63.3333	63.3333	63.3333
	WD	D	0	0	0	0	0	0	0	13.3333	23.3333	23.3333	23.3333	23.3333
	HStD	D	0	0	0	0	0	0	13.3333	53.3333	53.3333	53.3333	53.3333	53.3333
ACCUMULATIVE PUPATION AVERAGE
			0	1	2	3	4	5	6	7	8	9	10	11
		HPD	0	0	0	0	0	0	15.8333	55.8333	55.8333	55.8333	55.8333	55.8333
		HSD	0	0	0	0	0	0	0	0	36.6667	57.5	62.5	65
		HFDcoco	0	0	0	0	0	0	12.5	38.3333	41.6667	41.6667	41.6667	41.6667
		HFDlard	0	0	0	0	0	0	44.1667	52.5	53.3333	53.3333	53.3333	53.3333
		WD	0	0	0	0	0	0	0.833333	40	50	50	50	50
		HStD	0	0	0	0	0	0	15.8333	49.1667	50	50	50.8333	50.8333
ACCUMULATIVE PUPATION STDEV
			0	1	2	3	4	5	6	7	8	9	10	11
		HPD	0	0	0	0	0	0	3.19142	13.4371	13.4371	13.4371	13.4371	13.4371
		HSD	0	0	0	0	0	0	0	0	4.71405	6.87184	9.9536	11.0554
		HFDcoco	0	0	0	0	0	0	8.33333	11.0554	12.3228	12.3228	12.3228	12.3228
		HFDlard	0	0	0	0	0	0	8.33333	8.33333	8.60663	8.60663	8.60663	8.60663
		WD	0	0	0	0	0	0	1.66667	18.6587	19.0516	19.0516	19.0516	19.0516
		HStD	0	0	0	0	0	0	5	11.6667	13.0526	13.0526	11.9799	11.9799

## Sheet: SNP tables info
Full summary of significant SNPs for Pupation (following data sheets "SNP_Manova pupation", "SNP_Manova pupation_HPDsubset", "SNP_Manova eclosion" and "SNP_Manova eclosion_HPDsubset", with a description of each column.
id	DGRP SNP/variant id
SNP	nucleotide SNP/variant change
variantType	type of variant
siteclass	full siteclass from DGRP
tf_binding	full TF binding information
FlyBase	FlyBase gene id
SNP_Class	location of SNP relative to gene
Gene	gene name
isDeleterious	deleterious according to SIFT
LongGeneName	long gene name from AnnotationDBI
allgenes	all relevant genes
geneDuplicated	TRUE means another SNP associated with the same gene is more statistically significant
associatedHumanGenesDioptCompact	associated human genes using DIOPT
orderedsnpMANOVA_Punadjusted	unadjusted MANOVA p-value for SNP
Wilcox_Pvalue_HPD	Wilcoxon Rank Sum Test p-value for this diet
Wilcox_Pvalue_HSD	Wilcoxon Rank Sum Test p-value for this diet
Wilcox_Pvalue_HFD	Wilcoxon Rank Sum Test p-value for this diet
Wilcox_Pvalue_HFDlard	Wilcoxon Rank Sum Test p-value for this diet
Wilcox_Pvalue_WD	Wilcoxon Rank Sum Test p-value for this diet
Wilcox_Pvalue_HSt	Wilcoxon Rank Sum Test p-value for this diet
Wilcox_FC_Direction_HPD	Direction of change for significant SNPs for this diet
Wilcox_FC_Direction_HSD	Direction of change for significant SNPs for this diet
Wilcox_FC_Direction_HFD	Direction of change for significant SNPs for this diet
Wilcox_FC_Direction_HFDlard	Direction of change for significant SNPs for this diet
Wilcox_FC_Direction_WD	Direction of change for significant SNPs for this diet
Wilcox_FC_Direction_HSt	Direction of change for significant SNPs for this diet
numDirectionsSigPupation	Number of diets for which there is a significant SNP effect
minDirectionPupation	Lowest direction of change for significant SNP effects
maxDirectionPupation	Highest direction of change for significant SNP effects
isMixedDirectionPupation	TRUE if there are diets with two different significant directions of change
diff_HPD	Median difference in mean pupation proportion between SNP groups for this diet
diff_HSD	Median difference in mean pupation proportion between SNP groups for this diet
diff_HFD	Median difference in mean pupation proportion between SNP groups for this diet
diff_HFDlard	Median difference in mean pupation proportion between SNP groups for this diet
diff_WD	Median difference in mean pupation proportion between SNP groups for this diet
linesWithAlternate	List of line names with the alternate allele for this SNP

## Sheet: SNP_Manova pupation
id	SNP	variantType	siteclass	tf_binding	FlyBase	SNP_Class	Gene	isDeleterious	LongGeneName	allgenes	geneDuplicated	associatedHumanGenesDioptCompact	orderedsnpMANOVA_Punadjusted	Wilcox_Pvalue_HPD	Wilcox_Pvalue_HSD	Wilcox_Pvalue_HFD	Wilcox_Pvalue_HFDlard	Wilcox_Pvalue_WD	Wilcox_Pvalue_HSt	Wilcox_FC_Direction_HPD	Wilcox_FC_Direction_HSD	Wilcox_FC_Direction_HFD	Wilcox_FC_Direction_HFDlard	Wilcox_FC_Direction_WD	Wilcox_FC_Direction_HSt	numDirectionsSigPupation	minDirectionPupation	maxDirectionPupation	isMixedDirectionPupation	diff_HPD	diff_HSD	diff_HFD	diff_HFDlard	diff_WD	linesWithAlternate
3R_24653969_SNP	A	SNP	SiteClass[FBgn0024273|WASp|INTRON|0],TranscriptAnnot[UPSTREAM(MODIFIER||874||494|WASp|protein_coding|CODING|FBtr0085354||1);INTRON(MODIFIER||||527|WASp|protein_coding|CODING|FBtr0085352|2|1);INTRON(MODIFIER||||527|WASp|protein_coding|CODING|FBtr0085353|2|1);INTRON(MODIFIER||||527|WASp|protein_coding|CODING|FBtr0336768|2|1)]	-	FBgn0024273	INTRON	WASp	Not	WASp	WASp	FALSE	WAS,WASL	9.25e-13	0.00324056	0.0547749	0.0120047	0.168815	0.170333	0.000677867	-1	0	0	0	0	-1	2	-1	0	FALSE	-0.475	-0.433333	-0.383333	-0.0666667	-0.0333333	line_310,line_443,line_639,line_721,line_887
3L_15159387_SNP	G	SNP	SiteClass[|||],TranscriptAnnot[INTERGENIC(MODIFIER||||||||||1)]	-				Not	NA		FALSE		1.91e-11	0.000236717	0.000197509	0.00193351	0.00467965	0.00356281	0.000263036	-1	-1	-1	0	-1	-1	5	-1	0	FALSE	-0.370833	-0.545833	-0.345833	-0.225	-0.370833	line_310,line_377,line_383,line_441,line_639,line_887
3L_3759277_SNP	G	SNP	SiteClass[FBgn0052264|CG32264|INTRON|0],TranscriptAnnot[UPSTREAM(MODIFIER||121||464|CG32264|protein_coding|CODING|FBtr0303097||1);INTRON(MODIFIER||||1008|CG32264|protein_coding|CODING|FBtr0073187|5|1);INTRON(MODIFIER||||998|CG32264|protein_coding|CODING|FBtr0113430|5|1);INTRON(MODIFIER||||937|CG32264|protein_coding|CODING|FBtr0308637|4|1);INTRON(MODIFIER||||822|CG32264|protein_coding|CODING|FBtr0…	(TF_binding_site|mE1_TFBS_HSA|FBsf0000361894);(TF_binding_site|mE1_TFBS_sbb|FBsf0000250118)	FBgn0052264	INTRON	CG32264	Not	uncharacterized protein	CG32264	FALSE	PHACTR2	2.78e-11	0.00429614	0.471439	0.597458	0.431937	0.454579	0.0278194	-1	0	0	0	0	0	1	-1	0	FALSE	-0.366667	-0.133333	-0.0333333	-0.00833333	-0.025	line_181,line_227,line_310,line_362,line_461,line_732,line_887
2L_4038936_SNP	A	SNP	SiteClass[FBgn0000547|ed|INTRON|0],TranscriptAnnot[INTRON(MODIFIER||||1332|ed|protein_coding|CODING|FBtr0077465|2|1);INTRON(MODIFIER||||1332|ed|protein_coding|CODING|FBtr0334265|2|1);INTRON(MODIFIER||||1281|ed|protein_coding|CODING|FBtr0334266|2|1)]	-	FBgn0000547	INTRON	ed	Not	echinoid	ed	FALSE		4.25e-11	0.0176507	0.0014406	0.00434113	0.00291951	0.00644485	0.00823097	0	-1	-1	-1	-1	0	4	-1	0	FALSE	-0.179167	-0.391667	-0.3375	-0.4625	-0.375	line_42,line_313,line_383,line_822,line_832,line_861
2L_4038935_SNP	T	SNP	SiteClass[FBgn0000547|ed|INTRON|0],TranscriptAnnot[INTRON(MODIFIER||||1332|ed|protein_coding|CODING|FBtr0077465|2|1);INTRON(MODIFIER||||1332|ed|protein_coding|CODING|FBtr0334265|2|1);INTRON(MODIFIER||||1281|ed|protein_coding|CODING|FBtr0334266|2|1)]	-	FBgn0000547	INTRON	ed	Not	echinoid	ed	TRUE		5.77e-11	0.0181408	0.0015088	0.00455202	0.00302196	0.00660682	0.00863527	0	-1	-1	-1	-1	0	4	-1	0	FALSE	-0.179167	-0.3875	-0.3375	-0.4625	-0.375	line_42,line_313,line_383,line_822,line_832,line_861
3R_25906252_SNP	C	SNP	SiteClass[FBgn0266411|sima|INTRON|0],TranscriptAnnot[INTRON(MODIFIER||||1507|sima|protein_coding|CODING|FBtr0344374|6|1);INTRON(MODIFIER||||426|sima|protein_coding|CODING|FBtr0344375|6|1);INTRON(MODIFIER||||1593|sima|protein_coding|CODING|FBtr0344376|6|1)]	-	FBgn0266411	INTRON	sima	Not	similar	sima	FALSE	HIF1A	2.37e-10	0.000148472	6.06e-05	0.00105091	0.0312678	0.0128146	0.0030936	-1	-1	0	0	0	-1	3	-1	0	FALSE	-0.408333	-0.408333	-0.2	-0.104167	-0.208333	line_88,line_91,line_109,line_310,line_336,line_338,line_362,line_882,line_887
X_17230485_SNP	A	SNP	SiteClass[|||],TranscriptAnnot[INTERGENIC(MODIFIER||||||||||1)]	(TF_binding_site|BDTNP1_TFBS_dl|FBsf0000319783);(TF_binding_site|BDTNP1_TFBS_Med|FBsf0000288942);(TF_binding_site|BDTNP1_TFBS_twi|FBsf0000263538);(TF_binding_site|mE1_TFBS_HSA|FBsf0000348833);(TF_binding_site|mE1_TFBS_sbb|FBsf0000250635)				Not	NA		TRUE		2.54e-10	0.000237925	0.000781479	0.00237734	0.000647989	0.000914592	0.000557658	-1	-1	0	-1	-1	-1	5	-1	0	FALSE	-0.441667	-0.375	-0.266667	-0.383333	-0.425	line_38,line_136,line_426,line_804,line_887
3L_8897034_DEL	GATACGAG	DEL	SiteClass[FBgn0035934|TrpA1|INTRON|0;FBgn0052034|tRNA:T:Psi|DOWNSTREAM|513],TranscriptAnnot[DOWNSTREAM(MODIFIER||513|||tRNA:T:Psi|tRNA|NON_CODING|FBtr0076505||1);INTRON(MODIFIER||||1232|TrpA1|protein_coding|CODING|FBtr0331823|1|1);INTRON(MODIFIER||||1231|TrpA1|protein_coding|CODING|FBtr0331824|1|1);INTRON(MODIFIER||||1195|TrpA1|protein_coding|CODING|FBtr0331827|1|1)]	-	FBgn0052034	DOWNSTREAM	tRNA:T:Psi	Not	NA	tRNA:T:Psi,TrpA1	FALSE	TRPA1	3.57e-10	0.180034	0.513924	0.000358362	0.0575111	0.0483938	0.0631804	0	0	-1	0	0	0	1	-1	0	FALSE	-0.0625	-0.0416667	-0.379167	-0.233333	-0.241667	line_28,line_161,line_313,line_721,line_822,line_832
3R_25906206_SNP	G	SNP	SiteClass[FBgn0266411|sima|INTRON|0],TranscriptAnnot[INTRON(MODIFIER||||1507|sima|protein_coding|CODING|FBtr0344374|6|1);INTRON(MODIFIER||||426|sima|protein_coding|CODING|FBtr0344375|6|1);INTRON(MODIFIER||||1593|sima|protein_coding|CODING|FBtr0344376|6|1)]	-	FBgn0266411	INTRON	sima	Not	similar	sima	TRUE	HIF1A	3.83e-10	0.000105091	7.37e-05	0.00334104	0.0230381	0.00769663	0.000914865	-1	-1	0	0	0	-1	3	-1	0	FALSE	-0.416667	-0.408333	-0.2	-0.108333	-0.216667	line_88,line_109,line_310,line_336,line_338,line_362,line_528,line_882,line_887
2R_18249996_SNP	G	SNP	SiteClass[FBgn0034720|Liprin-gamma|INTRON|0],TranscriptAnnot[INTRON(MODIFIER||||1023|Liprin-gamma|protein_coding|CODING|FBtr0071846|1|1);INTRON(MODIFIER||||852|Liprin-gamma|protein_coding|CODING|FBtr0113107|1|1);INTRON(MODIFIER||||1082|Liprin-gamma|protein_coding|CODING|FBtr0342990|1|1)]	-	FBgn0034720	INTRON	Liprin-gamma	Not	Liprin-gamma	Liprin-gamma	FALSE	KAZN	5.4e-10	0.0152176	0.327568	0.00241083	0.337608	0.0485419	0.00247173	0	0	0	0	0	-1	1	-1	0	FALSE	-0.1	-0.0416667	-0.241667	-0.025	-0.133333	line_28,line_304,line_310,line_639,line_721,line_738,line_852
3R_22145571_SNP	A	SNP	SiteClass[FBgn0053970|CG33970|INTRON|0],TranscriptAnnot[INTRON(MODIFIER||||777|CG33970|protein_coding|CODING|FBtr0100012|1|1);INTRON(MODIFIER||||777|CG33970|protein_coding|CODING|FBtr0346107|1|1)]	-	FBgn0053970	INTRON	CG33970	Not	uncharacterized protein	CG33970	FALSE		9.41e-10	0.00223169	0.00488125	0.00131712	0.000146387	0.000267152	0.00111301	0	0	-1	-1	-1	0	3	-1	0	FALSE	-0.225	-0.275	-0.320833	-0.441667	-0.395833	line_69,line_85,line_237,line_639,line_822,line_832
3R_25906266_SNP	A	SNP	SiteClass[FBgn0266411|sima|INTRON|0],TranscriptAnnot[INTRON(MODIFIER||||1507|sima|protein_coding|CODING|FBtr0344374|6|1);INTRON(MODIFIER||||426|sima|protein_coding|CODING|FBtr0344375|6|1);INTRON(MODIFIER||||1593|sima|protein_coding|CODING|FBtr0344376|6|1)]	-	FBgn0266411	INTRON	sima	Not	similar	sima	TRUE	HIF1A	1.29e-09	0.000362762	0.000197791	0.00323211	0.0472095	0.0259304	0.00563006	-1	-1	0	0	0	-1	3	-1	0	FALSE	-0.425	-0.366667	-0.2	-0.120833	-0.204167	line_91,line_109,line_310,line_336,line_338,line_362,line_882,line_887
2R_14088081_SNP	T	SNP	SiteClass[|||],TranscriptAnnot[INTERGENIC(MODIFIER||||||||||1)]	(TF_binding_site|BDTNP1_TFBS_twi|FBsf0000199713);(TF_binding_site|mE1_TFBS_HSA|FBsf0000357998);(TF_binding_site|mE1_TFBS_sens|FBsf0000228716)				Not	NA		TRUE		1.52e-09	0.010799	0.00491686	0.105482	0.000378975	0.00323496	0.0032867	0	0	0	-1	-1	0	2	-1	0	FALSE	-0.1125	-0.279167	-0.229167	-0.3125	-0.304167	line_69,line_307,line_348,line_350,line_358,line_383,line_822,line_832
2L_4028435_SNP	C	SNP	SiteClass[|||],TranscriptAnnot[INTERGENIC(MODIFIER||||||||||1)]	(TF_binding_site|BDTNP1_TFBS_da|FBsf0000321341);(TF_binding_site|BDTNP1_TFBS_dl|FBsf0000296531);(TF_binding_site|BDTNP1_TFBS_hb|FBsf0000290552);(TF_binding_site|BDTNP1_TFBS_Med|FBsf0000277475);(TF_binding_site|mE1_TFBS_HSA|FBsf0000345155);(TF_binding_site|mE1_TFBS_Trl|FBsf0000337170)				Not	NA		TRUE		1.56e-09	0.0584408	0.00640217	0.0182218	0.0125241	0.0253444	0.0260669	0	-1	0	0	0	0	1	-1	0	FALSE	-0.125	-0.366667	-0.3	-0.4375	-0.291667	line_313,line_383,line_822,line_832,line_861
X_5700889_SNP	T	SNP	SiteClass[|||],TranscriptAnnot[INTERGENIC(MODIFIER||||||||||1)]	-				Not	NA		TRUE		1.58e-09	0.480066	0.702091	0.0205006	0.00361412	0.0212732	0.193325	0	0	0	-1	0	0	1	-1	0	FALSE	-0.1	-0.158333	-0.3375	-0.441667	-0.375	line_313,line_371,line_437,line_639,line_822,line_832
X_5055639_DEL	GAG	DEL	SiteClass[FBgn0266098|rg|INTRON|0;FBgn0029746|CG15465|INTRON|0],TranscriptAnnot[INTRON(MODIFIER||||3446|rg|protein_coding|CODING|FBtr0344651|2|1);INTRON(MODIFIER||||422|CG15465|protein_coding|CODING|FBtr0344669|2|1);INTRON(MODIFIER||||3719|rg|protein_coding|CODING|FBtr0344647|2|1);INTRON(MODIFIER||||3203|rg|protein_coding|CODING|FBtr0344648|2|1);INTRON(MODIFIER||||3466|rg|protein_coding|CODING|FB…	-	FBgn0266098	INTRON	rg	Not	rugose	CG15465,rg	FALSE	NBEA	1.61e-09	0.177661	0.0280715	0.0179793	0.00804349	0.000529789	0.399806	0	0	0	-1	-1	0	2	-1	0	FALSE	-0.075	-0.295833	-0.3	-0.441667	-0.4625	line_319,line_391,line_639,line_822,line_832
3L_2571970_MNP	GGG	MNP	SiteClass[FBgn0010909|msn|INTRON|0],TranscriptAnnot[INTRON(MODIFIER||||1504|msn|protein_coding|CODING|FBtr0072956|3|1);INTRON(MODIFIER||||1200|msn|protein_coding|CODING|FBtr0072957|3|1);INTRON(MODIFIER||||1102|msn|protein_coding|CODING|FBtr0072958|3|1);INTRON(MODIFIER||||1102|msn|protein_coding|CODING|FBtr0072959|3|1);INTRON(MODIFIER||||1404|msn|protein_coding|CODING|FBtr0333362|3|1);INTRON(MODIF…	-	FBgn0010909	INTRON	msn	Not	misshapen	msn	FALSE	MAP4K4,MINK1	2.15e-09	0.00123057	0.000280747	0.00253876	0.026039	0.00691482	0.00368071	-1	-1	-1	0	-1	-1	5	-1	0	FALSE	-0.475	-0.525	-0.366667	-0.441667	-0.516667	line_310,line_639,line_646,line_882,line_887
3R_25902608_SNP	T	SNP	SiteClass[FBgn0266411|sima|INTRON|0],TranscriptAnnot[INTRON(MODIFIER||||1507|sima|protein_coding|CODING|FBtr0344374|6|1);INTRON(MODIFIER||||426|sima|protein_coding|CODING|FBtr0344375|6|1);INTRON(MODIFIER||||1593|sima|protein_coding|CODING|FBtr0344376|6|1)]	(TF_binding_site|BDTNP1_TFBS_dl|FBsf0000314750);(TF_binding_site|mE1_TFBS_cad|FBsf0000249563);(TF_binding_site|mE1_TFBS_HSA|FBsf0000376572)	FBgn0266411	INTRON	sima	Not	similar	sima	TRUE	HIF1A	3.39e-09	0.000317523	7.15e-05	0.000407418	0.0110999	0.00485885	0.00407279	-1	-1	-1	0	0	-1	4	-1	0	FALSE	-0.408333	-0.433333	-0.316667	-0.133333	-0.283333	line_88,line_91,line_109,line_310,line_336,line_882,line_887
3R_10073895_SNP	T	SNP	SiteClass[|||],TranscriptAnnot[INTERGENIC(MODIFIER||||||||||1)]	-				Not	NA		TRUE		3.49e-09	0.274645	0.147633	0.000437066	0.0567643	0.0146511	0.446461	0	0	-1	0	0	0	1	-1	0	FALSE	-0.075	-0.15	-0.3625	-0.1	-0.2625	line_100,line_161,line_391,line_441,line_832,line_852
3L_20559889_SNP	G	SNP	SiteClass[|||],TranscriptAnnot[INTERGENIC(MODIFIER||||||||||1)]	-				Not	NA		TRUE		3.83e-09	0.00275055	0.00201981	0.08252	0.0558942	0.136803	0.00251499	-1	-1	0	0	0	-1	3	-1	0	FALSE	-0.433333	-0.375	-0.175	-0.175	-0.125	line_38,line_310,line_336,line_362,line_528,line_705,line_804
2R_20581635_SNP	A	SNP	SiteClass[FBgn0035050|ST6Gal|INTRON|0],TranscriptAnnot[UTR_5_PRIME(MODIFIER||660||474|ST6Gal|protein_coding|CODING|FBtr0072441|1|1);INTRON(MODIFIER||||451|ST6Gal|protein_coding|CODING|FBtr0072442|1|1)]	-	FBgn0035050	INTRON	ST6Gal	Not	Sialyltransferase	ST6Gal	FALSE	ST6GAL1	3.92e-09	0.161126	0.0171842	0.000462269	0.0229884	0.259733	0.651951	0	0	-1	0	0	0	1	-1	0	FALSE	-0.0791667	-0.205556	-0.425	-0.154167	-0.179167	line_73,line_100,line_287,line_313,line_441,line_810
X_16135198_SNP	C	SNP	SiteClass[|||],TranscriptAnnot[INTERGENIC(MODIFIER||||||||||1)]	(TF_binding_site|BDTNP1_TFBS_dl|FBsf0000319478);(TF_binding_site|BDTNP1_TFBS_hb|FBsf0000292040);(TF_binding_site|BDTNP1_TFBS_Med|FBsf0000288820);(TF_binding_site|BDTNP1_TFBS_twi|FBsf0000263430)				Not	NA		TRUE		4.17e-09	0.000818321	0.000475759	0.000536307	9.77e-05	2.76e-05	0.00662064	0	-1	-1	-1	-1	0	4	-1	0	FALSE	-0.233333	-0.333333	-0.333333	-0.416667	-0.370833	line_38,line_42,line_69,line_88,line_301,line_319,line_357,line_426,line_822,line_832
3L_15160121_DEL	TTTCGAAAGCGTTTCGAAATCGTTCGCTCTTCATTT	DEL	SiteClass[|||],TranscriptAnnot[INTERGENIC(MODIFIER||||||||||1)]	-				Not	NA		TRUE		4.23e-09	3.64e-05	2.12e-05	3.32e-05	0.00093274	0.00120342	0.000155067	0	-1	0	0	0	0	1	-1	0	FALSE	-0.241667	-0.416667	-0.283333	-0.183333	-0.275	line_41,line_310,line_377,line_381,line_383,line_426,line_441,line_639,line_790,line_882,line_887
3R_25906205_SNP	G	SNP	SiteClass[FBgn0266411|sima|INTRON|0],TranscriptAnnot[INTRON(MODIFIER||||1507|sima|protein_coding|CODING|FBtr0344374|6|1);INTRON(MODIFIER||||426|sima|protein_coding|CODING|FBtr0344375|6|1);INTRON(MODIFIER||||1593|sima|protein_coding|CODING|FBtr0344376|6|1)]	-	FBgn0266411	INTRON	sima	Not	similar	sima	TRUE	HIF1A	4.35e-09	8.05e-05	3.96e-05	0.00140822	0.0145609	0.00750954	0.00157157	-1	-1	0	0	0	0	2	-1	0	FALSE	-0.325	-0.366667	-0.2	-0.120833	-0.170833	line_88,line_91,line_109,line_310,line_336,line_338,line_362,line_528,line_882,line_887
X_17873062_SNP	C	SNP	SiteClass[FBgn0003380|Sh|INTRON|0],TranscriptAnnot[INTRON(MODIFIER||||297|Sh|protein_coding|CODING|FBtr0308199|2|1);INTRON(MODIFIER||||304|Sh|protein_coding|CODING|FBtr0089659|2|1);INTRON(MODIFIER||||571|Sh|protein_coding|CODING|FBtr0089660|2|1);INTRON(MODIFIER||||304|Sh|protein_coding|CODING|FBtr0301955|1|1);INTRON(MODIFIER||||643|Sh|protein_coding|CODING|FBtr0089661|1|1);INTRON(MODIFIER||||643|…	-	FBgn0003380	INTRON	Sh	Not	Shaker	Sh	FALSE	KCNA1	4.63e-09	0.000332301	0.000755289	0.00346955	0.000695341	0.00142797	0.000655302	-1	-1	0	-1	-1	-1	5	-1	0	FALSE	-0.408333	-0.458333	-0.233333	-0.341667	-0.345833	line_48,line_109,line_136,line_804,line_887
3R_25906187_DEL	TCTGAGGCGGTGCT	DEL	SiteClass[FBgn0266411|sima|INTRON|0],TranscriptAnnot[INTRON(MODIFIER||||1507|sima|protein_coding|CODING|FBtr0344374|6|1);INTRON(MODIFIER||||426|sima|protein_coding|CODING|FBtr0344375|6|1);INTRON(MODIFIER||||1593|sima|protein_coding|CODING|FBtr0344376|6|1)]	-	FBgn0266411	INTRON	sima	Not	similar	sima	TRUE	HIF1A	4.99e-09	7.84e-05	3.78e-05	0.00130112	0.0135958	0.0070728	0.00163943	-1	-1	0	0	0	0	2	-1	0	FALSE	-0.329167	-0.366667	-0.2	-0.120833	-0.175	line_88,line_91,line_109,line_310,line_336,line_338,line_362,line_528,line_882,line_887
X_16543772_SNP	C	SNP	SiteClass[FBgn0030766|mthl1|DOWNSTREAM|42],TranscriptAnnot[UTR_3_PRIME(MODIFIER||6232||676|mthl1|protein_coding|CODING|FBtr0340150|2|1);DOWNSTREAM(MODIFIER||42||676|mthl1|protein_coding|CODING|FBtr0074314||1)]	-	FBgn0030766	DOWNSTREAM	mthl1	Not	methuselah-like 1	mthl1	FALSE		5.02e-09	0.00492915	0.0025363	0.0411456	0.239843	0.322604	0.0360539	-1	-1	0	0	0	0	2	-1	0	FALSE	-0.508333	-0.558333	-0.2	-0.0916667	-0.00833333	line_310,line_358,line_765,line_804,line_887
X_17871035_SNP	A	SNP	SiteClass[FBgn0003380|Sh|INTRON|0],TranscriptAnnot[INTRON(MODIFIER||||297|Sh|protein_coding|CODING|FBtr0308199|2|1);INTRON(MODIFIER||||304|Sh|protein_coding|CODING|FBtr0089659|2|1);INTRON(MODIFIER||||571|Sh|protein_coding|CODING|FBtr0089660|2|1);INTRON(MODIFIER||||304|Sh|protein_coding|CODING|FBtr0301955|1|1);INTRON(MODIFIER||||643|Sh|protein_coding|CODING|FBtr0089661|1|1);INTRON(MODIFIER||||643|…	-	FBgn0003380	INTRON	Sh	Not	Shaker	Sh	TRUE	KCNA1	6.63e-09	0.000216071	0.00127787	0.000791141	0.000154845	0.000512459	0.000607124	-1	-1	0	-1	-1	-1	5	-1	0	FALSE	-0.4	-0.4	-0.25	-0.375	-0.320833	line_48,line_109,line_136,line_313,line_804,line_887
X_17872960_SNP	C	SNP	SiteClass[FBgn0003380|Sh|INTRON|0],TranscriptAnnot[INTRON(MODIFIER||||297|Sh|protein_coding|CODING|FBtr0308199|2|1);INTRON(MODIFIER||||304|Sh|protein_coding|CODING|FBtr0089659|2|1);INTRON(MODIFIER||||571|Sh|protein_coding|CODING|FBtr0089660|2|1);INTRON(MODIFIER||||304|Sh|protein_coding|CODING|FBtr0301955|1|1);INTRON(MODIFIER||||643|Sh|protein_coding|CODING|FBtr0089661|1|1);INTRON(MODIFIER||||643|…	-	FBgn0003380	INTRON	Sh	Not	Shaker	Sh	TRUE	KCNA1	6.63e-09	0.000216071	0.00127787	0.000791141	0.000154845	0.000512459	0.000607124	-1	-1	0	-1	-1	-1	5	-1	0	FALSE	-0.4	-0.4	-0.25	-0.375	-0.320833	line_48,line_109,line_136,line_313,line_804,line_887
2R_11067567_SNP	C	SNP	SiteClass[FBgn0013467|igl|INTRON|0],TranscriptAnnot[INTRON(MODIFIER||||240|igl|protein_coding|CODING|FBtr0087361|1|1);INTRON(MODIFIER||||122|igl|protein_coding|CODING|FBtr0332267|3|1);INTRON(MODIFIER||||122|igl|protein_coding|CODING|FBtr0087362|1|1)]	-	FBgn0013467	INTRON	igl	Not	igloo	igl	FALSE	NRGN,SPA17	6.85e-09	0.221849	0.0534497	0.0250756	0.00516268	0.00107842	0.0542562	0	0	0	0	-1	0	1	-1	0	FALSE	-0.075	-0.266667	-0.3	-0.154167	-0.458333	line_441,line_596,line_822,line_832,line_843
3L_20630857_SNP	C	SNP	SiteClass[FBgn0037014|CG13251|NON_SYNONYMOUS_CODING|0],TranscriptAnnot[NON_SYNONYMOUS_CODING(MODERATE|MISSENSE|gCc/gGc|A157G|1088|CG13251|protein_coding|CODING|FBtr0078243|2|1)]	(TF_binding_site|mE1_TFBS_chinmo|FBsf0000210476)	FBgn0037014	NON_SYNONYMOUS_CODING	CG13251	Not	uncharacterized protein	CG13251	FALSE		7.15e-09	0.000132539	0.000449865	0.0139016	0.00538732	0.0219663	0.000598078	-1	-1	0	0	0	0	2	-1	0	FALSE	-0.3875	-0.454167	-0.1875	-0.258333	-0.141667	line_38,line_227,line_237,line_310,line_646,line_804
2L_4038947_SNP	T	SNP	SiteClass[FBgn0000547|ed|INTRON|0],TranscriptAnnot[INTRON(MODIFIER||||1332|ed|protein_coding|CODING|FBtr0077465|2|1);INTRON(MODIFIER||||1332|ed|protein_coding|CODING|FBtr0334265|2|1);INTRON(MODIFIER||||1281|ed|protein_coding|CODING|FBtr0334266|2|1)]	-	FBgn0000547	INTRON	ed	Not	echinoid	ed	TRUE		7.36e-09	0.0313006	0.000927891	0.0169355	0.0119713	0.0172866	0.0112588	0	-1	0	0	0	0	1	-1	0	FALSE	-0.233333	-0.4125	-0.3	-0.4375	-0.4625	line_42,line_383,line_822,line_832,line_861
X_17871101_SNP	T	SNP	SiteClass[FBgn0003380|Sh|INTRON|0],TranscriptAnnot[INTRON(MODIFIER||||297|Sh|protein_coding|CODING|FBtr0308199|2|1);INTRON(MODIFIER||||304|Sh|protein_coding|CODING|FBtr0089659|2|1);INTRON(MODIFIER||||571|Sh|protein_coding|CODING|FBtr0089660|2|1);INTRON(MODIFIER||||304|Sh|protein_coding|CODING|FBtr0301955|1|1);INTRON(MODIFIER||||643|Sh|protein_coding|CODING|FBtr0089661|1|1);INTRON(MODIFIER||||643|…	-	FBgn0003380	INTRON	Sh	Not	Shaker	Sh	TRUE	KCNA1	7.42e-09	0.000218623	0.00130175	0.000804397	0.000156355	0.000520345	0.000616713	-1	-1	0	-1	-1	-1	5	-1	0	FALSE	-0.4	-0.4	-0.25	-0.375	-0.316667	line_48,line_109,line_136,line_313,line_804,line_887
X_17872675_SNP	G	SNP	SiteClass[FBgn0003380|Sh|INTRON|0],TranscriptAnnot[INTRON(MODIFIER||||297|Sh|protein_coding|CODING|FBtr0308199|2|1);INTRON(MODIFIER||||304|Sh|protein_coding|CODING|FBtr0089659|2|1);INTRON(MODIFIER||||571|Sh|protein_coding|CODING|FBtr0089660|2|1);INTRON(MODIFIER||||304|Sh|protein_coding|CODING|FBtr0301955|1|1);INTRON(MODIFIER||||643|Sh|protein_coding|CODING|FBtr0089661|1|1);INTRON(MODIFIER||||643|…	-	FBgn0003380	INTRON	Sh	Not	Shaker	Sh	TRUE	KCNA1	7.65e-09	0.000226221	0.00134243	0.000760017	0.000142902	0.000460477	0.00059535	-1	-1	0	-1	-1	-1	5	-1	0	FALSE	-0.4	-0.4	-0.25	-0.370833	-0.316667	line_48,line_109,line_136,line_313,line_804,line_887
3L_10322525_SNP	T	SNP	SiteClass[|||],TranscriptAnnot[INTERGENIC(MODIFIER||||||||||1)]	(TF_binding_site|mE1_TFBS_inv|FBsf0000235912)				Not	NA		TRUE		7.74e-09	0.0164755	0.0523359	0.029327	0.150427	0.120834	0.00238159	0	0	0	0	0	-1	1	-1	0	FALSE	-0.454167	-0.279167	-0.179167	-0.0958333	-0.129167	line_310,line_362,line_639,line_716,line_855,line_887
X_17874378_SNP	A	SNP	SiteClass[FBgn0003380|Sh|INTRON|0],TranscriptAnnot[INTRON(MODIFIER||||297|Sh|protein_coding|CODING|FBtr0308199|2|1);INTRON(MODIFIER||||304|Sh|protein_coding|CODING|FBtr0089659|2|1);INTRON(MODIFIER||||571|Sh|protein_coding|CODING|FBtr0089660|2|1);INTRON(MODIFIER||||304|Sh|protein_coding|CODING|FBtr0301955|1|1);INTRON(MODIFIER||||643|Sh|protein_coding|CODING|FBtr0089661|1|1);INTRON(MODIFIER||||643|…	-	FBgn0003380	INTRON	Sh	Not	Shaker	Sh	TRUE	KCNA1	8.55e-09	0.000221133	0.00129282	0.000818138	0.00015791	0.000528255	0.000626614	-1	-1	0	-1	-1	-1	5	-1	0	FALSE	-0.4	-0.4	-0.25	-0.375	-0.316667	line_48,line_109,line_136,line_313,line_804,line_887
3L_8909838_SNP	G	SNP	SiteClass[FBgn0035936|Tsp66E|INTRON|0],TranscriptAnnot[INTRON(MODIFIER||||267|Tsp66E|protein_coding|CODING|FBtr0076506|2|1);INTRON(MODIFIER||||267|Tsp66E|protein_coding|CODING|FBtr0076507|2|1);INTRON(MODIFIER||||267|Tsp66E|protein_coding|CODING|FBtr0076508|2|1)]	-	FBgn0035936	INTRON	Tsp66E	Not	Tetraspanin 66E	Tsp66E	FALSE	CD82	8.89e-09	0.100184	0.370439	0.00058863	0.0424633	0.0563638	0.00643477	0	0	-1	0	0	0	1	-1	0	FALSE	-0.1	-0.0666667	-0.379167	-0.266667	-0.2375	line_42,line_161,line_309,line_313,line_716,line_721,line_822,line_832
3R_2986358_SNP	T	SNP	SiteClass[|||],TranscriptAnnot[INTERGENIC(MODIFIER||||||||||1)]	-				Not	NA		TRUE		9.68e-09	0.119364	0.101891	0.00376776	0.012772	0.00155133	0.141391	0	0	-1	0	-1	0	2	-1	0	FALSE	-0.1	-0.05	-0.375	-0.158333	-0.375	line_42,line_313,line_386,line_391,line_441,line_832,line_852
3R_25178049_SNP	C	SNP	SiteClass[|||],TranscriptAnnot[INTERGENIC(MODIFIER||||||||||1)]	-				Not	NA		TRUE		1.02e-08	0.0112253	0.0415765	0.00125481	0.000167845	0.00610549	0.00341776	0	0	-1	-1	-1	0	3	-1	0	FALSE	-0.125	-0.275	-0.35	-0.441667	-0.3	line_100,line_313,line_486,line_505,line_822,line_832,line_887
3R_25607782_SNP	C	SNP	SiteClass[FBgn0001297|kay|INTRON|0],TranscriptAnnot[UPSTREAM(MODIFIER||549||546|kay|protein_coding|CODING|FBtr0099990||1);INTRON(MODIFIER||||722|kay|protein_coding|CODING|FBtr0099988|1|1);INTRON(MODIFIER||||595|kay|protein_coding|CODING|FBtr0099989|1|1);INTRON(MODIFIER||||646|kay|protein_coding|CODING|FBtr0339165|2|1)]	(TF_binding_site|BDTNP1_TFBS_dl|FBsf0000314673);(TF_binding_site|BDTNP1_TFBS_z|FBsf0000197948);(TF_binding_site|mE1_TFBS_HSA|FBsf0000376466);(TF_binding_site|mE1_TFBS_Trl|FBsf0000341899)	FBgn0001297	INTRON	kay	Not	kayak	kay	FALSE	FOS,FOSL1,FOSL2	1.04e-08	0.0464838	0.0335844	0.0250478	0.00448027	0.0105533	0.107169	0	0	0	-1	0	0	1	-1	0	FALSE	-0.15	-0.266667	-0.341667	-0.458333	-0.458333	line_69,line_646,line_776,line_822,line_832
3L_15143986_SNP	G	SNP	SiteClass[FBgn0036485|FucTA|UTR_5_PRIME|0],TranscriptAnnot[UTR_5_PRIME(MODIFIER||30||503|FucTA|protein_coding|CODING|FBtr0331831|2|1);UTR_5_PRIME(MODIFIER||30||503|FucTA|protein_coding|CODING|FBtr0075641|2|1)]	-	FBgn0036485	UTR_5_PRIME	FucTA	Not	FucTA	FucTA	FALSE	FUT3,FUT9	1.13e-08	0.00211349	0.0324335	0.00419751	0.0391441	0.00983481	0.00154225	-1	0	0	0	0	-1	2	-1	0	FALSE	-0.333333	-0.279167	-0.270833	-0.145833	-0.233333	line_362,line_377,line_639,line_721,line_882,line_887
X_12779942_DEL	CC	DEL	SiteClass[FBgn0259171|Pde9|INTRON|0],TranscriptAnnot[INTRON(MODIFIER||||1526|Pde9|protein_coding|CODING|FBtr0299635|2|1);INTRON(MODIFIER||||1623|Pde9|protein_coding|CODING|FBtr0330395|2|1);INTRON(MODIFIER||||1526|Pde9|protein_coding|CODING|FBtr0333525|2|1)]	-	FBgn0259171	INTRON	Pde9	Not	Phosphodiesterase 9	Pde9	FALSE	PDE9A	1.16e-08	0.0227253	0.0163129	0.00877511	0.00245412	0.000914583	0.00355118	0	0	-1	-1	-1	0	3	-1	0	FALSE	-0.133333	-0.270833	-0.3	-0.4375	-0.458333	line_566,line_596,line_639,line_822,line_832
3R_2986883_SNP	G	SNP	SiteClass[|||],TranscriptAnnot[INTERGENIC(MODIFIER||||||||||1)]	-				Not	NA		TRUE		1.22e-08	0.12553	0.102626	0.00385945	0.0128203	0.00163472	0.148654	0	0	-1	0	-1	0	2	-1	0	FALSE	-0.1	-0.05	-0.375	-0.158333	-0.375	line_42,line_313,line_386,line_391,line_441,line_832,line_852
X_17875859_SNP	T	SNP	SiteClass[FBgn0003380|Sh|INTRON|0],TranscriptAnnot[INTRON(MODIFIER||||297|Sh|protein_coding|CODING|FBtr0308199|2|1);INTRON(MODIFIER||||304|Sh|protein_coding|CODING|FBtr0089659|2|1);INTRON(MODIFIER||||571|Sh|protein_coding|CODING|FBtr0089660|2|1);INTRON(MODIFIER||||304|Sh|protein_coding|CODING|FBtr0301955|1|1);INTRON(MODIFIER||||643|Sh|protein_coding|CODING|FBtr0089661|1|1);INTRON(MODIFIER||||643|…	-	FBgn0003380	INTRON	Sh	Not	Shaker	Sh	TRUE	KCNA1	1.54e-08	0.00068448	0.00476311	0.00171547	0.000494568	0.00148888	0.00192087	-1	-1	0	-1	-1	-1	5	-1	0	FALSE	-0.408333	-0.341667	-0.266667	-0.404167	-0.341667	line_109,line_136,line_313,line_804,line_887
X_17873578_SNP	T	SNP	SiteClass[FBgn0003380|Sh|INTRON|0],TranscriptAnnot[INTRON(MODIFIER||||297|Sh|protein_coding|CODING|FBtr0308199|2|1);INTRON(MODIFIER||||304|Sh|protein_coding|CODING|FBtr0089659|2|1);INTRON(MODIFIER||||571|Sh|protein_coding|CODING|FBtr0089660|2|1);INTRON(MODIFIER||||304|Sh|protein_coding|CODING|FBtr0301955|1|1);INTRON(MODIFIER||||643|Sh|protein_coding|CODING|FBtr0089661|1|1);INTRON(MODIFIER||||643|…	-	FBgn0003380	INTRON	Sh	Not	Shaker	Sh	TRUE	KCNA1	1.67e-08	0.000684367	0.00488388	0.00166906	0.000494349	0.00148883	0.00192106	-1	-1	0	-1	-1	-1	5	-1	0	FALSE	-0.408333	-0.3375	-0.266667	-0.404167	-0.341667	line_109,line_136,line_313,line_804,line_887
X_16135297_SNP	A	SNP	SiteClass[|||],TranscriptAnnot[INTERGENIC(MODIFIER||||||||||1)]	(TF_binding_site|BDTNP1_TFBS_bcd|FBsf0000334080);(TF_binding_site|BDTNP1_TFBS_da|FBsf0000332732);(TF_binding_site|BDTNP1_TFBS_dl|FBsf0000319478);(TF_binding_site|BDTNP1_TFBS_hb|FBsf0000292040);(TF_binding_site|BDTNP1_TFBS_Med|FBsf0000288820);(TF_binding_site|BDTNP1_TFBS_sna|FBsf0000270341);(TF_binding_site|BDTNP1_TFBS_twi|FBsf0000263430)				Not	NA		TRUE		1.93e-08	0.0067153	0.012114	0.00395646	0.000893997	0.00186381	0.049576	0	0	-1	-1	-1	0	3	-1	0	FALSE	-0.191667	-0.254167	-0.3125	-0.416667	-0.366667	line_38,line_42,line_69,line_287,line_301,line_787,line_822,line_832
3L_8899036_SNP	C	SNP	SiteClass[FBgn0266757|mfr|UTR_3_PRIME|0],TranscriptAnnot[UTR_3_PRIME(MODIFIER||81||1647|mfr|protein_coding|CODING|FBtr0273289|14|1);UTR_3_PRIME(MODIFIER||81||1351|mfr|protein_coding|CODING|FBtr0273287|13|1);UTR_3_PRIME(MODIFIER||81||1439|mfr|protein_coding|CODING|FBtr0273290|13|1);UTR_3_PRIME(MODIFIER||81||648|mfr|protein_coding|CODING|FBtr0273291|13|1);UTR_3_PRIME(MODIFIER||152||1398|mfr|protein…	-	FBgn0266757	UTR_3_PRIME	mfr	Not	misfire	mfr	FALSE	FER1L6	1.95e-08	0.0715932	0.077293	0.000388003	0.0436408	0.0589233	0.01058	0	0	-1	0	0	0	1	-1	0	FALSE	-0.075	-0.175	-0.375	-0.158333	-0.15	line_42,line_100,line_161,line_313,line_409,line_427,line_721,line_822,line_832
3L_4526952_SNP	A	SNP	SiteClass[FBgn0014073|Tie|INTRON|0],TranscriptAnnot[INTRON(MODIFIER||||1233|Tie|protein_coding|CODING|FBtr0073323|1|1)]	-	FBgn0014073	INTRON	Tie	Not	Tie-like receptor tyrosine kinase	Tie	FALSE		2.28e-08	0.00980544	0.213182	0.000195699	0.00358838	0.0396851	0.00072031	0	0	-1	-1	0	0	2	-1	0	FALSE	-0.108333	-0.166667	-0.379167	-0.420833	-0.345833	line_41,line_313,line_336,line_426,line_486,line_721,line_822,line_832
3R_20582672_SNP	C	SNP	SiteClass[FBgn0000140|asp|SYNONYMOUS_CODING|0],TranscriptAnnot[SYNONYMOUS_CODING(LOW|SILENT|Cta/Tta|L903|1954|asp|protein_coding|CODING|FBtr0084692|4|1)]	-	FBgn0000140	SYNONYMOUS_CODING	asp	Not	abnormal spindle	asp	FALSE	ASPM	2.36e-08	0.0979047	0.0283697	0.00820165	0.00684791	0.00072918	0.130048	0	0	-1	-1	-1	0	3	-1	0	FALSE	-0.075	-0.354167	-0.35	-0.441667	-0.466667	line_100,line_646,line_822,line_832,line_850
3R_25906082_SNP	G	SNP	SiteClass[FBgn0266411|sima|INTRON|0],TranscriptAnnot[INTRON(MODIFIER||||1507|sima|protein_coding|CODING|FBtr0344374|6|1);INTRON(MODIFIER||||426|sima|protein_coding|CODING|FBtr0344375|6|1);INTRON(MODIFIER||||1593|sima|protein_coding|CODING|FBtr0344376|6|1)]	-	FBgn0266411	INTRON	sima	Not	similar	sima	TRUE	HIF1A	2.84e-08	0.000597254	6.26e-05	0.0015901	0.0474705	0.0198073	0.0092311	-1	-1	0	0	0	0	2	-1	0	FALSE	-0.320833	-0.420833	-0.258333	-0.1125	-0.245833	line_88,line_91,line_109,line_310,line_336,line_338,line_882,line_887
3R_25906086_SNP	C	SNP	SiteClass[FBgn0266411|sima|INTRON|0],TranscriptAnnot[INTRON(MODIFIER||||1507|sima|protein_coding|CODING|FBtr0344374|6|1);INTRON(MODIFIER||||426|sima|protein_coding|CODING|FBtr0344375|6|1);INTRON(MODIFIER||||1593|sima|protein_coding|CODING|FBtr0344376|6|1)]	-	FBgn0266411	INTRON	sima	Not	similar	sima	TRUE	HIF1A	2.84e-08	0.000597254	6.26e-05	0.0015901	0.0474705	0.0198073	0.0092311	-1	-1	0	0	0	0	2	-1	0	FALSE	-0.320833	-0.420833	-0.258333	-0.1125	-0.245833	line_88,line_91,line_109,line_310,line_336,line_338,line_882,line_887
3R_25906066_SNP	T	SNP	SiteClass[FBgn0266411|sima|INTRON|0],TranscriptAnnot[INTRON(MODIFIER||||1507|sima|protein_coding|CODING|FBtr0344374|6|1);INTRON(MODIFIER||||426|sima|protein_coding|CODING|FBtr0344375|6|1);INTRON(MODIFIER||||1593|sima|protein_coding|CODING|FBtr0344376|6|1)]	-	FBgn0266411	INTRON	sima	Not	similar	sima	TRUE	HIF1A	3.05e-08	0.000572101	6.22e-05	0.00160497	0.0466703	0.0198396	0.00886829	-1	-1	0	0	0	0	2	-1	0	FALSE	-0.320833	-0.420833	-0.258333	-0.116667	-0.25	line_88,line_91,line_109,line_310,line_336,line_338,line_882,line_887
2L_6742343_SNP	T	SNP	SiteClass[FBgn0031855|CG11221|UPSTREAM|159],TranscriptAnnot[UPSTREAM(MODIFIER||159||456|CG11221|protein_coding|CODING|FBtr0079303||1);UPSTREAM(MODIFIER||159||456|CG11221|protein_coding|CODING|FBtr0339237||1);INTERGENIC(MODIFIER||||||||||1)]	-	FBgn0031855	UPSTREAM	CG11221	Not	uncharacterized protein	CG11221	FALSE	SBK1	3.32e-08	0.0806878	0.0994401	0.0637646	0.00557136	0.0126778	0.00716127	0	0	0	-1	0	0	1	-1	0	FALSE	-0.1	-0.175	-0.291667	-0.4	-0.325	line_313,line_348,line_358,line_386,line_822,line_832
3R_22149743_SNP	T	SNP	SiteClass[FBgn0053970|CG33970|INTRON|0;FBgn0261833|CR42765|DOWNSTREAM|478],TranscriptAnnot[DOWNSTREAM(MODIFIER||478|||CR42765|ncRNA|NON_CODING|FBtr0344656||1);INTRON(MODIFIER||||777|CG33970|protein_coding|CODING|FBtr0100012|1|1);INTRON(MODIFIER||||777|CG33970|protein_coding|CODING|FBtr0346107|1|1)]	-	FBgn0261833	DOWNSTREAM	CR42765	Not	ncRNA	CG33970,CR42765	FALSE		3.61e-08	0.0347619	0.0710418	0.0120554	0.00100103	0.00453723	0.0128969	0	0	0	-1	-1	0	2	-1	0	FALSE	-0.1875	-0.254167	-0.320833	-0.441667	-0.404167	line_69,line_85,line_530,line_639,line_822,line_832
3R_25907125_SNP	T	SNP	SiteClass[FBgn0266411|sima|INTRON|0],TranscriptAnnot[INTRON(MODIFIER||||1507|sima|protein_coding|CODING|FBtr0344374|6|1);INTRON(MODIFIER||||426|sima|protein_coding|CODING|FBtr0344375|6|1);INTRON(MODIFIER||||1593|sima|protein_coding|CODING|FBtr0344376|6|1)]	-	FBgn0266411	INTRON	sima	Not	similar	sima	TRUE	HIF1A	3.89e-08	0.00126914	0.000347818	0.00152762	0.0627497	0.056887	0.00939366	0	-1	-1	0	0	0	2	-1	0	FALSE	-0.25	-0.383333	-0.316667	-0.125	-0.075	line_88,line_91,line_109,line_310,line_336,line_338,line_392,line_887,line_897
3R_22149742_SNP	G	SNP	SiteClass[FBgn0053970|CG33970|INTRON|0;FBgn0261833|CR42765|DOWNSTREAM|479],TranscriptAnnot[DOWNSTREAM(MODIFIER||479|||CR42765|ncRNA|NON_CODING|FBtr0344656||1);INTRON(MODIFIER||||777|CG33970|protein_coding|CODING|FBtr0100012|1|1);INTRON(MODIFIER||||777|CG33970|protein_coding|CODING|FBtr0346107|1|1)]	-	FBgn0261833	DOWNSTREAM	CR42765	Not	ncRNA	CG33970,CR42765	TRUE		4.08e-08	0.0144677	0.0360207	0.00778371	0.000331096	0.00256134	0.00512509	0	0	-1	-1	-1	0	3	-1	0	FALSE	-0.225	-0.275	-0.3	-0.441667	-0.341667	line_69,line_85,line_237,line_530,line_639,line_822,line_832
3L_13769541_SNP	C	SNP	SiteClass[FBgn0264001|bru-3|INTRON|0],TranscriptAnnot[INTRON(MODIFIER||||403|bru-3|protein_coding|CODING|FBtr0330356|4|1);INTRON(MODIFIER||||403|bru-3|protein_coding|CODING|FBtr0330357|4|1)]	-	FBgn0264001	INTRON	bru-3	Not	NA	bru-3	FALSE	CELF5	4.39e-08	0.0636033	0.00319878	0.0110262	0.450238	0.291854	0.204827	0	-1	0	0	0	0	1	-1	0	FALSE	-0.1	-0.408333	-0.141667	-0.0166667	-0.283333	line_441,line_555,line_810,line_812,line_882
X_17872154_SNP	T	SNP	SiteClass[FBgn0003380|Sh|INTRON|0],TranscriptAnnot[INTRON(MODIFIER||||297|Sh|protein_coding|CODING|FBtr0308199|2|1);INTRON(MODIFIER||||304|Sh|protein_coding|CODING|FBtr0089659|2|1);INTRON(MODIFIER||||571|Sh|protein_coding|CODING|FBtr0089660|2|1);INTRON(MODIFIER||||304|Sh|protein_coding|CODING|FBtr0301955|1|1);INTRON(MODIFIER||||643|Sh|protein_coding|CODING|FBtr0089661|1|1);INTRON(MODIFIER||||643|…	-	FBgn0003380	INTRON	Sh	Not	Shaker	Sh	TRUE	KCNA1	4.4e-08	0.000807299	0.0030996	0.00149066	0.000574753	0.00163647	0.00248543	-1	-1	0	-1	0	0	3	-1	0	FALSE	-0.391667	-0.458333	-0.266667	-0.341667	-0.295833	line_48,line_136,line_313,line_804,line_887
3R_21920574_SNP	G	SNP	SiteClass[FBgn0039411|dys|INTRON|0],TranscriptAnnot[INTRON(MODIFIER||||884|dys|protein_coding|CODING|FBtr0113293|2|1);INTRON(MODIFIER||||917|dys|protein_coding|CODING|FBtr0113294|2|1);INTRON(MODIFIER||||920|dys|protein_coding|CODING|FBtr0300618|2|1)]	(regulatory_region|REDfly_CRMs|FBsf0000435808)	FBgn0039411	INTRON	dys	Not	NA	dys	FALSE		4.52e-08	0.00882145	0.0220814	0.00520782	0.00132185	0.00017936	0.0140949	0	0	-1	-1	-1	0	3	-1	0	FALSE	-0.141667	-0.275	-0.3	-0.441667	-0.4625	line_309,line_391,line_443,line_639,line_646,line_822,line_832
X_3825311_SNP	A	SNP	SiteClass[FBgn0260658|CG42541|UPSTREAM|700;FBgn0029685|CG2938|DOWNSTREAM|722],TranscriptAnnot[UPSTREAM(MODIFIER||700||1418|CG42541|protein_coding|CODING|FBtr0301099||1);UPSTREAM(MODIFIER||700||1417|CG42541|protein_coding|CODING|FBtr0301100||1);UPSTREAM(MODIFIER||700||1417|CG42541|protein_coding|CODING|FBtr0332388||1);UPSTREAM(MODIFIER||700||1399|CG42541|protein_coding|CODING|FBtr0332389||1);DOWNS…	-	FBgn0029685	DOWNSTREAM	CG2938	Not	CG2938	CG2938,CG42541	FALSE	CASD1,RRAD	5.58e-08	0.304297	0.105246	0.0137124	0.0136295	0.00115816	0.145324	0	0	0	0	-1	0	1	-1	0	FALSE	-0.075	-0.175	-0.3	-0.391667	-0.391667	line_391,line_738,line_821,line_822,line_832
3R_13399830_SNP	T	SNP	SiteClass[|||],TranscriptAnnot[INTERGENIC(MODIFIER||||||||||1)]	-				Not	NA		TRUE		5.6e-08	0.0054229	0.00183085	0.0406799	0.0806417	0.0820753	0.00873095	-1	-1	0	0	0	-1	3	-1	0	FALSE	-0.433333	-0.483333	-0.208333	-0.166667	-0.0958333	line_42,line_208,line_310,line_362,line_379,line_887
3L_9776453_SNP	T	SNP	SiteClass[FBgn0036043|CG8177|SYNONYMOUS_CODING|0],TranscriptAnnot[SYNONYMOUS_CODING(LOW|SILENT|ggT/ggG|G643|1233|CG8177|protein_coding|CODING|FBtr0076327|11|1);SYNONYMOUS_CODING(LOW|SILENT|ggT/ggG|G576|1166|CG8177|protein_coding|CODING|FBtr0076326|10|1);SYNONYMOUS_CODING(LOW|SILENT|ggT/ggG|G611|1201|CG8177|protein_coding|CODING|FBtr0076325|11|1);SYNONYMOUS_CODING(LOW|SILENT|ggT/ggG|G611|1201|CG81…	(TF_binding_site|BDTNP1_TFBS_dl|FBsf0000306562);(TF_binding_site|BDTNP1_TFBS_Med|FBsf0000282643);(TF_binding_site|BDTNP1_TFBS_twi|FBsf0000203351);(TF_binding_site|mE1_TFBS_cad|FBsf0000244627);(TF_binding_site|mE1_TFBS_HSA|FBsf0000363756)	FBgn0036043	SYNONYMOUS_CODING	CG8177	Not	CG8177	CG8177	FALSE	SLC4A2	5.7e-08	0.2669	0.1171	0.0244486	0.00214276	0.000850627	0.467818	0	0	0	0	-1	0	1	-1	0	FALSE	-0.0708333	-0.216667	-0.229167	-0.225	-0.375	line_287,line_391,line_646,line_822,line_832,line_843,line_879
3L_2212596_SNP	G	SNP	SiteClass[FBgn0035316|CG15878|UPSTREAM|93],TranscriptAnnot[UPSTREAM(MODIFIER||93||446|CG15878|protein_coding|CODING|FBtr0072911||1);INTERGENIC(MODIFIER||||||||||1)]	(TF_binding_site|mE1_TFBS_inv|FBsf0000235689)	FBgn0035316	UPSTREAM	CG15878	Not	uncharacterized protein	CG15878	FALSE		6.22e-08	0.00629191	0.0176412	0.00269679	0.000330835	0.000727918	0.00873832	0	0	-1	-1	-1	0	3	-1	0	FALSE	-0.125	-0.275	-0.3	-0.358333	-0.366667	line_313,line_348,line_441,line_805,line_822,line_832,line_855
2L_4025166_SNP	G	SNP	SiteClass[|||],TranscriptAnnot[INTERGENIC(MODIFIER||||||||||1)]	(TF_binding_site|BDTNP1_TFBS_twi|FBsf0000200773)				Not	NA		TRUE		6.37e-08	0.0208894	0.0015336	0.00215131	0.00653209	0.00277191	0.0279677	0	-1	-1	0	0	0	2	-1	0	FALSE	-0.125	-0.366667	-0.316667	-0.258333	-0.275	line_42,line_88,line_91,line_105,line_313,line_383,line_822,line_832,line_861
3L_2206977_SNP	C	SNP	SiteClass[|||],TranscriptAnnot[INTERGENIC(MODIFIER||||||||||1)]	-				Not	NA		TRUE		6.66e-08	0.00677631	0.018074	0.00274507	0.000350864	0.000766496	0.00937203	0	0	-1	-1	-1	0	3	-1	0	FALSE	-0.125	-0.275	-0.3	-0.358333	-0.3625	line_313,line_348,line_441,line_805,line_822,line_832,line_855
3L_2207180_SNP	G	SNP	SiteClass[|||],TranscriptAnnot[INTERGENIC(MODIFIER||||||||||1)]	-				Not	NA		TRUE		6.66e-08	0.00677631	0.018074	0.00274507	0.000350864	0.000766496	0.00937203	0	0	-1	-1	-1	0	3	-1	0	FALSE	-0.125	-0.275	-0.3	-0.358333	-0.3625	line_313,line_348,line_441,line_805,line_822,line_832,line_855
3L_2208015_SNP	T	SNP	SiteClass[|||],TranscriptAnnot[INTERGENIC(MODIFIER||||||||||1)]	(TF_binding_site|mE1_TFBS_inv|FBsf0000235688)				Not	NA		TRUE		6.66e-08	0.00677631	0.018074	0.00274507	0.000350864	0.000766496	0.00937203	0	0	-1	-1	-1	0	3	-1	0	FALSE	-0.125	-0.275	-0.3	-0.358333	-0.3625	line_313,line_348,line_441,line_805,line_822,line_832,line_855
3L_2212527_DEL	TATCGCTTAC	DEL	SiteClass[FBgn0035316|CG15878|UPSTREAM|25],TranscriptAnnot[UPSTREAM(MODIFIER||25||446|CG15878|protein_coding|CODING|FBtr0072911||1);INTERGENIC(MODIFIER||||||||||1)]	(TF_binding_site|mE1_TFBS_inv|FBsf0000235689)	FBgn0035316	UPSTREAM	CG15878	Not	uncharacterized protein	CG15878	TRUE		6.66e-08	0.00677631	0.018074	0.00274507	0.000350864	0.000766496	0.00937203	0	0	-1	-1	-1	0	3	-1	0	FALSE	-0.125	-0.275	-0.3	-0.358333	-0.3625	line_313,line_348,line_441,line_805,line_822,line_832,line_855
3L_2212593_SNP	A	SNP	SiteClass[FBgn0035316|CG15878|UPSTREAM|90],TranscriptAnnot[UPSTREAM(MODIFIER||90||446|CG15878|protein_coding|CODING|FBtr0072911||1);INTERGENIC(MODIFIER||||||||||1)]	(TF_binding_site|mE1_TFBS_inv|FBsf0000235689)	FBgn0035316	UPSTREAM	CG15878	Not	uncharacterized protein	CG15878	TRUE		6.66e-08	0.00677631	0.018074	0.00274507	0.000350864	0.000766496	0.00937203	0	0	-1	-1	-1	0	3	-1	0	FALSE	-0.125	-0.275	-0.3	-0.358333	-0.3625	line_313,line_348,line_441,line_805,line_822,line_832,line_855
3L_2212606_SNP	C	SNP	SiteClass[FBgn0035316|CG15878|UPSTREAM|103],TranscriptAnnot[UPSTREAM(MODIFIER||103||446|CG15878|protein_coding|CODING|FBtr0072911||1);INTERGENIC(MODIFIER||||||||||1)]	(TF_binding_site|mE1_TFBS_inv|FBsf0000235689)	FBgn0035316	UPSTREAM	CG15878	Not	uncharacterized protein	CG15878	TRUE		6.66e-08	0.00677631	0.018074	0.00274507	0.000350864	0.000766496	0.00937203	0	0	-1	-1	-1	0	3	-1	0	FALSE	-0.125	-0.275	-0.3	-0.358333	-0.3625	line_313,line_348,line_441,line_805,line_822,line_832,line_855
3L_2212607_SNP	A	SNP	SiteClass[FBgn0035316|CG15878|UPSTREAM|104],TranscriptAnnot[UPSTREAM(MODIFIER||104||446|CG15878|protein_coding|CODING|FBtr0072911||1);INTERGENIC(MODIFIER||||||||||1)]	(TF_binding_site|mE1_TFBS_inv|FBsf0000235689)	FBgn0035316	UPSTREAM	CG15878	Not	uncharacterized protein	CG15878	TRUE		6.66e-08	0.00677631	0.018074	0.00274507	0.000350864	0.000766496	0.00937203	0	0	-1	-1	-1	0	3	-1	0	FALSE	-0.125	-0.275	-0.3	-0.358333	-0.3625	line_313,line_348,line_441,line_805,line_822,line_832,line_855
3L_2212626_SNP	C	SNP	SiteClass[FBgn0035316|CG15878|UPSTREAM|123],TranscriptAnnot[UPSTREAM(MODIFIER||123||446|CG15878|protein_coding|CODING|FBtr0072911||1);INTERGENIC(MODIFIER||||||||||1)]	(TF_binding_site|mE1_TFBS_inv|FBsf0000235689)	FBgn0035316	UPSTREAM	CG15878	Not	uncharacterized protein	CG15878	TRUE		6.66e-08	0.00677631	0.018074	0.00274507	0.000350864	0.000766496	0.00937203	0	0	-1	-1	-1	0	3	-1	0	FALSE	-0.125	-0.275	-0.3	-0.358333	-0.3625	line_313,line_348,line_441,line_805,line_822,line_832,line_855
3L_2212661_MNP	CCT	MNP	SiteClass[FBgn0035316|CG15878|UPSTREAM|158],TranscriptAnnot[UPSTREAM(MODIFIER||158||446|CG15878|protein_coding|CODING|FBtr0072911||1);INTERGENIC(MODIFIER||||||||||1)]	(TF_binding_site|mE1_TFBS_inv|FBsf0000235689)	FBgn0035316	UPSTREAM	CG15878	Not	uncharacterized protein	CG15878	TRUE		6.66e-08	0.00677631	0.018074	0.00274507	0.000350864	0.000766496	0.00937203	0	0	-1	-1	-1	0	3	-1	0	FALSE	-0.125	-0.275	-0.3	-0.358333	-0.3625	line_313,line_348,line_441,line_805,line_822,line_832,line_855
3L_2212678_INS	G	INS	SiteClass[FBgn0035316|CG15878|UPSTREAM|176],TranscriptAnnot[UPSTREAM(MODIFIER||176||446|CG15878|protein_coding|CODING|FBtr0072911||1);INTERGENIC(MODIFIER||||||||||1)]	(TF_binding_site|mE1_TFBS_inv|FBsf0000235689)	FBgn0035316	UPSTREAM	CG15878	Not	uncharacterized protein	CG15878	TRUE		6.71e-08	0.0186919	0.0372039	0.00708533	0.00112533	0.0024746	0.0322989	0	0	-1	-1	-1	0	3	-1	0	FALSE	-0.113889	-0.193056	-0.3375	-0.3	-0.379167	line_313,line_441,line_805,line_822,line_832,line_855
3L_2212680_INS	T	INS	SiteClass[FBgn0035316|CG15878|UPSTREAM|178],TranscriptAnnot[UPSTREAM(MODIFIER||178||446|CG15878|protein_coding|CODING|FBtr0072911||1);INTERGENIC(MODIFIER||||||||||1)]	(TF_binding_site|mE1_TFBS_inv|FBsf0000235689)	FBgn0035316	UPSTREAM	CG15878	Not	uncharacterized protein	CG15878	TRUE		6.71e-08	0.0186919	0.0372039	0.00708533	0.00112533	0.0024746	0.0322989	0	0	-1	-1	-1	0	3	-1	0	FALSE	-0.113889	-0.193056	-0.3375	-0.3	-0.379167	line_313,line_441,line_805,line_822,line_832,line_855
3R_24624713_SNP	G	SNP	SiteClass[|||],TranscriptAnnot[INTERGENIC(MODIFIER||||||||||1)]	-				Not	NA		TRUE		6.84e-08	0.0867226	0.15849	0.0278852	0.459424	0.0829743	0.00901951	0	0	0	0	0	-1	1	-1	0	FALSE	-0.391667	-0.333333	-0.2	0.0166667	-0.0333333	line_38,line_40,line_105,line_136,line_310,line_531,line_639,line_721,line_887
2R_16977086_SNP	G	SNP	SiteClass[FBgn0034585|Rbpn-5|SYNONYMOUS_CODING|0;FBgn0003748|Treh|DOWNSTREAM|636],TranscriptAnnot[SYNONYMOUS_CODING(LOW|SILENT|Cta/Tta|L411|647|Rbpn-5|protein_coding|CODING|FBtr0071640|3|1);DOWNSTREAM(MODIFIER||636||560|Treh|protein_coding|CODING|FBtr0071535||1)]	(TF_binding_site|mE1_TFBS_cad|FBsf0000247147);(TF_binding_site|mE1_TFBS_chinmo|FBsf0000211689);(TF_binding_site|mE1_TFBS_HSA|FBsf0000358947);(TF_binding_site|mE1_TFBS_sens|FBsf0000229140)	FBgn0003748	DOWNSTREAM	Treh	Not	Trehalase	Rbpn-5,Treh	FALSE	RABEP1,TREH	7.47e-08	0.239683	0.032721	0.0281437	0.00828107	0.0641966	0.00997254	0	0	0	-1	0	0	1	-1	0	FALSE	-0.1125	-0.2625	-0.2375	-0.416667	-0.3625	line_38,line_69,line_318,line_355,line_822,line_832
3L_2212674_SNP	G	SNP	SiteClass[FBgn0035316|CG15878|UPSTREAM|171],TranscriptAnnot[UPSTREAM(MODIFIER||171||446|CG15878|protein_coding|CODING|FBtr0072911||1);INTERGENIC(MODIFIER||||||||||1)]	(TF_binding_site|mE1_TFBS_inv|FBsf0000235689)	FBgn0035316	UPSTREAM	CG15878	Not	uncharacterized protein	CG15878	TRUE		7.47e-08	0.0192009	0.0382484	0.00726069	0.001146	0.00252745	0.0332009	0	0	-1	-1	-1	0	3	-1	0	FALSE	-0.113889	-0.193056	-0.3375	-0.3	-0.375	line_313,line_441,line_805,line_822,line_832,line_855
3R_15626451_INS	A	INS	SiteClass[FBgn0014135|bnl|INTRON|0],TranscriptAnnot[INTRON(MODIFIER||||770|bnl|protein_coding|CODING|FBtr0083795|2|1);INTRON(MODIFIER||||760|bnl|protein_coding|CODING|FBtr0300123|2|1);INTRON(MODIFIER||||760|bnl|protein_coding|CODING|FBtr0344549|2|1)]	(TF_binding_site|mE1_TFBS_HSA|FBsf0000373278);(TF_binding_site|mE1_TFBS_inv|FBsf0000237381)	FBgn0014135	INTRON	bnl	Not	branchless	bnl	FALSE	FGF20	7.79e-08	2.43e-05	7.35e-06	2.74e-05	0.00075112	0.000341845	8.27e-05	0	-1	-1	0	-1	0	3	-1	0	FALSE	-0.2125	-0.375	-0.325	-0.283333	-0.391667	line_42,line_100,line_109,line_310,line_365,line_426,line_441,line_639,line_812,line_822,line_832,line_852
3R_16298521_INS	C	INS	SiteClass[FBgn0262869|Gfrl|INTRON|0],TranscriptAnnot[INTRON(MODIFIER||||864|Gfrl|protein_coding|CODING|FBtr0306200|2|1);INTRON(MODIFIER||||1212|Gfrl|protein_coding|CODING|FBtr0306201|2|1);INTRON(MODIFIER||||1101|Gfrl|protein_coding|CODING|FBtr0306202|2|1);INTRON(MODIFIER||||214|Gfrl|protein_coding|CODING|FBtr0306205|2|1);INTRON(MODIFIER||||1217|Gfrl|protein_coding|CODING|FBtr0330033|2|1);INTRON(M…	(TF_binding_site|mE1_TFBS_cad|FBsf0000248832);(TF_binding_site|mE1_TFBS_HSA|FBsf0000373442)	FBgn0262869	INTRON	Gfrl	Not	Glial cell line-derived neurotrophic family receptor-like	Gfrl	FALSE	GFRAL	7.93e-08	0.0590133	0.0187381	0.00360095	0.00406993	0.00765208	0.00860274	0	0	-1	-1	-1	0	3	-1	0	FALSE	-0.158333	-0.283333	-0.3375	-0.466667	-0.375	line_313,line_318,line_379,line_822,line_832,line_887
3L_13750244_SNP	A	SNP	SiteClass[FBgn0264001|bru-3|INTRON|0],TranscriptAnnot[INTRON(MODIFIER||||403|bru-3|protein_coding|CODING|FBtr0330356|4|1);INTRON(MODIFIER||||403|bru-3|protein_coding|CODING|FBtr0330357|4|1)]	-	FBgn0264001	INTRON	bru-3	Not	NA	bru-3	TRUE	CELF5	8.42e-08	0.0641629	0.00319966	0.0121325	0.459584	0.295176	0.209384	0	-1	0	0	0	0	1	-1	0	FALSE	-0.1	-0.408333	-0.141667	-0.0166667	-0.283333	line_441,line_555,line_810,line_812,line_882
3L_13763879_SNP	C	SNP	SiteClass[FBgn0264001|bru-3|INTRON|0],TranscriptAnnot[INTRON(MODIFIER||||403|bru-3|protein_coding|CODING|FBtr0330356|4|1);INTRON(MODIFIER||||403|bru-3|protein_coding|CODING|FBtr0330357|4|1)]	-	FBgn0264001	INTRON	bru-3	Not	NA	bru-3	TRUE	CELF5	8.42e-08	0.0641629	0.00319966	0.0121325	0.459584	0.295176	0.209384	0	-1	0	0	0	0	1	-1	0	FALSE	-0.1	-0.408333	-0.141667	-0.0166667	-0.283333	line_441,line_555,line_810,line_812,line_882
3L_13768891_SNP	T	SNP	SiteClass[FBgn0264001|bru-3|INTRON|0],TranscriptAnnot[INTRON(MODIFIER||||403|bru-3|protein_coding|CODING|FBtr0330356|4|1);INTRON(MODIFIER||||403|bru-3|protein_coding|CODING|FBtr0330357|4|1)]	(TF_binding_site|mE1_TFBS_HSA|FBsf0000364973)	FBgn0264001	INTRON	bru-3	Not	NA	bru-3	TRUE	CELF5	8.42e-08	0.0641629	0.00319966	0.0121325	0.459584	0.295176	0.209384	0	-1	0	0	0	0	1	-1	0	FALSE	-0.1	-0.408333	-0.141667	-0.0166667	-0.283333	line_441,line_555,line_810,line_812,line_882
3L_13769503_SNP	G	SNP	SiteClass[FBgn0264001|bru-3|INTRON|0],TranscriptAnnot[INTRON(MODIFIER||||403|bru-3|protein_coding|CODING|FBtr0330356|4|1);INTRON(MODIFIER||||403|bru-3|protein_coding|CODING|FBtr0330357|4|1)]	-	FBgn0264001	INTRON	bru-3	Not	NA	bru-3	TRUE	CELF5	8.42e-08	0.0641629	0.00319966	0.0121325	0.459584	0.295176	0.209384	0	-1	0	0	0	0	1	-1	0	FALSE	-0.1	-0.408333	-0.141667	-0.0166667	-0.283333	line_441,line_555,line_810,line_812,line_882
3L_13769509_SNP	T	SNP	SiteClass[FBgn0264001|bru-3|INTRON|0],TranscriptAnnot[INTRON(MODIFIER||||403|bru-3|protein_coding|CODING|FBtr0330356|4|1);INTRON(MODIFIER||||403|bru-3|protein_coding|CODING|FBtr0330357|4|1)]	-	FBgn0264001	INTRON	bru-3	Not	NA	bru-3	TRUE	CELF5	8.42e-08	0.0641629	0.00319966	0.0121325	0.459584	0.295176	0.209384	0	-1	0	0	0	0	1	-1	0	FALSE	-0.1	-0.408333	-0.141667	-0.0166667	-0.283333	line_441,line_555,line_810,line_812,line_882
3L_13769784_SNP	A	SNP	SiteClass[FBgn0264001|bru-3|INTRON|0],TranscriptAnnot[INTRON(MODIFIER||||403|bru-3|protein_coding|CODING|FBtr0330356|4|1);INTRON(MODIFIER||||403|bru-3|protein_coding|CODING|FBtr0330357|4|1)]	-	FBgn0264001	INTRON	bru-3	Not	NA	bru-3	TRUE	CELF5	8.42e-08	0.0641629	0.00319966	0.0121325	0.459584	0.295176	0.209384	0	-1	0	0	0	0	1	-1	0	FALSE	-0.1	-0.408333	-0.141667	-0.0166667	-0.283333	line_441,line_555,line_810,line_812,line_882
3L_12057294_SNP	A	SNP	SiteClass[FBgn0041096|rols|INTRON|0],TranscriptAnnot[INTRON(MODIFIER||||1900|rols|protein_coding|CODING|FBtr0076053|1|1);INTRON(MODIFIER||||1799|rols|protein_coding|CODING|FBtr0310010|1|1);INTRON(MODIFIER||||1798|rols|protein_coding|CODING|FBtr0334110|1|1)]	-	FBgn0041096	INTRON	rols	Not	rolling pebbles	rols	FALSE	TANC2	9.02e-08	0.297693	0.103691	0.0112626	0.00343572	0.0105923	0.0558817	0	0	0	1	0	0	1	0	1	FALSE	0.133333	0.225	0.3	0.4375	0.325	line_21,line_26,line_28,line_31,line_32,line_38,line_40,line_41,line_42,line_45,line_48,line_57,line_59,line_73,line_75,line_83,line_85,line_88,line_91,line_93,line_100,line_101,line_105,line_109,line_129,line_136,line_138,line_142,line_149,line_153,line_158,line_161,line_176,line_177,line_181,line_189,line_195,line_208,line_217,line_223,line_227,line_228,line_229,line_235,line_237,line_239,line_…
3R_25485140_SNP	G	SNP	SiteClass[FBgn0266137|Dop1R2|INTRON|0],TranscriptAnnot[INTRON(MODIFIER||||537|Dop1R2|protein_coding|CODING|FBtr0085467|1|1);INTRON(MODIFIER||||539|Dop1R2|protein_coding|CODING|FBtr0085468|1|1);INTRON(MODIFIER||||807|Dop1R2|protein_coding|CODING|FBtr0330293|1|1)]	-	FBgn0266137	INTRON	Dop1R2	Not	Dopamine 1-like receptor 2	Dop1R2	FALSE	ADRA1B,ADRA1D,ADRB1	9.25e-08	0.0158	0.0016147	0.00251837	0.00515899	0.00054181	0.0256277	0	-1	-1	-1	-1	0	4	-1	0	FALSE	-0.108333	-0.375	-0.3	-0.433333	-0.458333	line_822,line_832,line_849,line_882,line_887
3R_25485135_SNP	G	SNP	SiteClass[FBgn0266137|Dop1R2|INTRON|0],TranscriptAnnot[INTRON(MODIFIER||||537|Dop1R2|protein_coding|CODING|FBtr0085467|1|1);INTRON(MODIFIER||||539|Dop1R2|protein_coding|CODING|FBtr0085468|1|1);INTRON(MODIFIER||||807|Dop1R2|protein_coding|CODING|FBtr0330293|1|1)]	-	FBgn0266137	INTRON	Dop1R2	Not	Dopamine 1-like receptor 2	Dop1R2	TRUE	ADRA1B,ADRA1D,ADRB1	9.35e-08	0.0158002	0.00161463	0.00251844	0.00515905	0.000541828	0.0250876	0	-1	-1	-1	-1	0	4	-1	0	FALSE	-0.108333	-0.375	-0.3	-0.433333	-0.458333	line_822,line_832,line_849,line_882,line_887
2L_5699961_SNP	A	SNP	SiteClass[|||],TranscriptAnnot[INTERGENIC(MODIFIER||||||||||1)]	-				Not	NA		TRUE		9.4e-08	0.333822	0.143512	0.00178229	0.0300794	0.460607	0.390625	0	0	-1	0	0	0	1	-1	0	FALSE	-0.0833333	-0.169444	-0.316667	-0.129167	-0.05	line_73,line_91,line_161,line_313,line_822
3L_13763908_SNP	G	SNP	SiteClass[FBgn0264001|bru-3|INTRON|0],TranscriptAnnot[INTRON(MODIFIER||||403|bru-3|protein_coding|CODING|FBtr0330356|4|1);INTRON(MODIFIER||||403|bru-3|protein_coding|CODING|FBtr0330357|4|1)]	-	FBgn0264001	INTRON	bru-3	Not	NA	bru-3	TRUE	CELF5	9.45e-08	0.0656863	0.00324998	0.0123775	0.469508	0.294525	0.208481	0	-1	0	0	0	0	1	-1	0	FALSE	-0.1	-0.404167	-0.141667	-0.0166667	-0.283333	line_441,line_555,line_810,line_812,line_882
3L_8854894_SNP	G	SNP	SiteClass[FBgn0263930|dally|INTRON|0],TranscriptAnnot[INTRON(MODIFIER||||626|dally|protein_coding|CODING|FBtr0076583|1|1);INTRON(MODIFIER||||626|dally|protein_coding|CODING|FBtr0305901|1|1)]	-	FBgn0263930	INTRON	dally	Not	division abnormally delayed	dally	FALSE	GPC5	9.7e-08	0.0729242	0.30792	0.00305181	0.620308	0.529882	0.0332022	0	0	-1	0	0	0	1	-1	0	FALSE	-0.0666667	-0.075	-0.441667	0.00833333	0.0416667	line_161,line_375,line_426,line_721,line_810,line_812
3R_25166140_SNP	A	SNP	SiteClass[|||],TranscriptAnnot[INTERGENIC(MODIFIER||||||||||1)]	-				Not	NA		TRUE		9.71e-08	0.0111566	0.0787135	0.00524196	0.170466	0.122676	0.0003154	0	0	-1	0	0	-1	2	-1	0	FALSE	-0.154167	-0.3125	-0.3125	-0.179167	-0.141667	line_101,line_310,line_367,line_721,line_822,line_832
3L_13769567_SNP	G	SNP	SiteClass[FBgn0264001|bru-3|INTRON|0],TranscriptAnnot[INTRON(MODIFIER||||403|bru-3|protein_coding|CODING|FBtr0330356|4|1);INTRON(MODIFIER||||403|bru-3|protein_coding|CODING|FBtr0330357|4|1)]	-	FBgn0264001	INTRON	bru-3	Not	NA	bru-3	TRUE	CELF5	9.77e-08	0.0614301	0.00321587	0.0117934	0.440415	0.293863	0.204674	0	-1	0	0	0	0	1	-1	0	FALSE	-0.1	-0.408333	-0.141667	-0.0166667	-0.283333	line_441,line_555,line_810,line_812,line_882
3L_4839709_SNP	G	SNP	SiteClass[FBgn0035578|CG13707|INTRON|0],TranscriptAnnot[UTR_5_PRIME(MODIFIER||1328||100|CG13707|protein_coding|CODING|FBtr0308822|1|1);INTRON(MODIFIER||||163|CG13707|protein_coding|CODING|FBtr0306799|1|1);INTRON(MODIFIER||||100|CG13707|protein_coding|CODING|FBtr0308821|1|1)]	-	FBgn0035578	INTRON	CG13707	Not	uncharacterized protein	CG13707	FALSE		1.01e-07	0.0199738	0.15068	0.000601288	0.00917914	0.0135007	0.0129009	0	0	-1	0	0	0	1	-1	0	FALSE	-0.104167	-0.183333	-0.345833	-0.2875	-0.245833	line_91,line_309,line_313,line_721,line_822,line_832
3R_25485148_SNP	A	SNP	SiteClass[FBgn0266137|Dop1R2|INTRON|0],TranscriptAnnot[INTRON(MODIFIER||||537|Dop1R2|protein_coding|CODING|FBtr0085467|1|1);INTRON(MODIFIER||||539|Dop1R2|protein_coding|CODING|FBtr0085468|1|1);INTRON(MODIFIER||||807|Dop1R2|protein_coding|CODING|FBtr0330293|1|1)]	-	FBgn0266137	INTRON	Dop1R2	Not	Dopamine 1-like receptor 2	Dop1R2	TRUE	ADRA1B,ADRA1D,ADRB1	1.02e-07	0.0169102	0.00161462	0.00248433	0.00529228	0.000542048	0.0267435	0	-1	-1	-1	-1	0	4	-1	0	FALSE	-0.108333	-0.375	-0.3	-0.433333	-0.458333	line_822,line_832,line_849,line_882,line_887
3L_6758252_SNP	A	SNP	SiteClass[|||],TranscriptAnnot[INTERGENIC(MODIFIER||||||||||1)]	(regulatory_region|REDfly_CRMs|FBsf0000436565);(TF_binding_site|BDTNP1_TFBS_da|FBsf0000326255);(TF_binding_site|BDTNP1_TFBS_dl|FBsf0000305961);(TF_binding_site|BDTNP1_TFBS_ftz|FBsf0000295277);(TF_binding_site|BDTNP1_TFBS_hb|FBsf0000291220);(TF_binding_site|BDTNP1_TFBS_Med|FBsf0000282348);(TF_binding_site|BDTNP1_TFBS_prd|FBsf0000275414);(TF_binding_site|BDTNP1_TFBS_twi|FBsf0000203101);(TF_binding_…				Not	NA		TRUE		1.07e-07	0.166577	0.00350128	0.0761691	0.0254444	0.0271371	0.0183435	0	-1	0	0	0	0	1	-1	0	FALSE	-0.075	-0.358333	-0.3	-0.258333	-0.266667	line_100,line_383,line_551,line_822,line_832
3L_13769282_SNP	C	SNP	SiteClass[FBgn0264001|bru-3|INTRON|0],TranscriptAnnot[INTRON(MODIFIER||||403|bru-3|protein_coding|CODING|FBtr0330356|4|1);INTRON(MODIFIER||||403|bru-3|protein_coding|CODING|FBtr0330357|4|1)]	-	FBgn0264001	INTRON	bru-3	Not	NA	bru-3	TRUE	CELF5	1.15e-07	0.0688845	0.00335403	0.0128886	0.487517	0.29321	0.21858	0	-1	0	0	0	0	1	-1	0	FALSE	-0.1	-0.404167	-0.141667	-0.0166667	-0.283333	line_441,line_555,line_810,line_812,line_882
3L_13769304_SNP	A	SNP	SiteClass[FBgn0264001|bru-3|INTRON|0],TranscriptAnnot[INTRON(MODIFIER||||403|bru-3|protein_coding|CODING|FBtr0330356|4|1);INTRON(MODIFIER||||403|bru-3|protein_coding|CODING|FBtr0330357|4|1)]	-	FBgn0264001	INTRON	bru-3	Not	NA	bru-3	TRUE	CELF5	1.15e-07	0.0688845	0.00335403	0.0128886	0.487517	0.29321	0.21858	0	-1	0	0	0	0	1	-1	0	FALSE	-0.1	-0.404167	-0.141667	-0.0166667	-0.283333	line_441,line_555,line_810,line_812,line_882
3L_8869083_DEL	GCAG	DEL	SiteClass[FBgn0263930|dally|INTRON|0],TranscriptAnnot[INTRON(MODIFIER||||626|dally|protein_coding|CODING|FBtr0076583|1|1);INTRON(MODIFIER||||626|dally|protein_coding|CODING|FBtr0305901|1|1)]	-	FBgn0263930	INTRON	dally	Not	division abnormally delayed	dally	TRUE	GPC5	1.15e-07	0.517194	0.131066	0.0020582	0.0605251	0.0719794	0.941664	0	0	-1	0	0	0	1	-1	0	FALSE	-0.0458333	-0.2	-0.425	-0.0916667	-0.116667	line_42,line_100,line_161,line_313,line_354,line_439
3L_6758829_SNP	G	SNP	SiteClass[|||],TranscriptAnnot[INTERGENIC(MODIFIER||||||||||1)]	(regulatory_region|REDfly_CRMs|FBsf0000435178);(TF_binding_site|BDTNP1_TFBS_da|FBsf0000326255)				Not	NA		TRUE		1.19e-07	0.168075	0.00355708	0.0766423	0.025474	0.0274597	0.0187357	0	-1	0	0	0	0	1	-1	0	FALSE	-0.075	-0.358333	-0.3	-0.2625	-0.266667	line_100,line_383,line_551,line_822,line_832
3L_6758143_SNP	A	SNP	SiteClass[|||],TranscriptAnnot[INTERGENIC(MODIFIER||||||||||1)]	(regulatory_region|REDfly_CRMs|FBsf0000435302);(regulatory_region|REDfly_CRMs|FBsf0000436565);(TF_binding_site|BDTNP1_TFBS_da|FBsf0000326255);(TF_binding_site|BDTNP1_TFBS_ftz|FBsf0000295277);(TF_binding_site|BDTNP1_TFBS_hb|FBsf0000291220);(TF_binding_site|BDTNP1_TFBS_Med|FBsf0000282347);(TF_binding_site|BDTNP1_TFBS_prd|FBsf0000275414);(TF_binding_site|BDTNP1_TFBS_twi|FBsf0000203100);(TF_binding_s…				Not	NA		TRUE		1.19e-07	0.168086	0.00355755	0.0766426	0.0260078	0.0277433	0.0187372	0	-1	0	0	0	0	1	-1	0	FALSE	-0.075	-0.354167	-0.3	-0.258333	-0.266667	line_100,line_383,line_551,line_822,line_832
X_3658129_SNP	A	SNP	SiteClass[FBgn0086899|tlk|INTRON|0],TranscriptAnnot[INTRON(MODIFIER||||1266|tlk|protein_coding|CODING|FBtr0299580|2|1);INTRON(MODIFIER||||1266|tlk|protein_coding|CODING|FBtr0299582|2|1);INTRON(MODIFIER||||1266|tlk|protein_coding|CODING|FBtr0301659|2|1);INTRON(MODIFIER||||1011|tlk|protein_coding|CODING|FBtr0333752|2|1);INTRON(MODIFIER||||1255|tlk|protein_coding|CODING|FBtr0299579|1|1);INTRON(MODIF…	(TF_binding_site|BDTNP1_TFBS_dl|FBsf0000316387);(TF_binding_site|mE1_TFBS_HSA|FBsf0000378937)	FBgn0086899	INTRON	tlk	Not	NA	tlk	FALSE		1.24e-07	0.158121	0.115187	0.0335375	0.0310049	0.00371199	0.303074	0	0	0	0	-1	0	1	-1	0	FALSE	-0.075	-0.266667	-0.183333	-0.0916667	-0.375	line_391,line_555,line_727,line_822,line_832
2L_9876607_SNP	C	SNP	SiteClass[FBgn0032151|nAChRalpha6|INTRON|0],TranscriptAnnot[INTRON(MODIFIER||||509|nAChRalpha6|protein_coding|CODING|FBtr0079913|2|1);INTRON(MODIFIER||||494|nAChRalpha6|protein_coding|CODING|FBtr0079915|2|1);INTRON(MODIFIER||||494|nAChRalpha6|protein_coding|CODING|FBtr0303898|2|1);INTRON(MODIFIER||||494|nAChRalpha6|protein_coding|CODING|FBtr0331284|2|1);INTRON(MODIFIER||||494|nAChRalpha6|protein_…	-	FBgn0032151	INTRON	nAChRalpha6	Not	nicotinic Acetylcholine Receptor alpha6	nAChRalpha6	FALSE	CHRFAM7A	1.33e-07	0.110002	0.514758	0.0056515	0.0387726	0.0353748	0.249901	0	0	-1	0	0	0	1	-1	0	FALSE	-0.125	-0.05	-0.3	-0.433333	-0.291667	line_93,line_313,line_748,line_822,line_832
X_17230457_SNP	G	SNP	SiteClass[|||],TranscriptAnnot[INTERGENIC(MODIFIER||||||||||1)]	(TF_binding_site|BDTNP1_TFBS_dl|FBsf0000319783);(TF_binding_site|BDTNP1_TFBS_Med|FBsf0000288942);(TF_binding_site|BDTNP1_TFBS_twi|FBsf0000263538);(TF_binding_site|mE1_TFBS_HSA|FBsf0000348833);(TF_binding_site|mE1_TFBS_sbb|FBsf0000250635)				Not	NA		TRUE		1.43e-07	0.00266281	0.00527894	0.00504926	0.0140871	0.0113851	0.00968552	-1	-1	0	0	0	-1	3	-1	0	FALSE	-0.420833	-0.375	-0.2375	-0.3625	-0.4125	line_38,line_136,line_426,line_535,line_804,line_887
X_17230471_DEL	AGGGAAAAATA	DEL	SiteClass[|||],TranscriptAnnot[INTERGENIC(MODIFIER||||||||||1)]	(TF_binding_site|BDTNP1_TFBS_dl|FBsf0000319783);(TF_binding_site|BDTNP1_TFBS_Med|FBsf0000288942);(TF_binding_site|BDTNP1_TFBS_twi|FBsf0000263538);(TF_binding_site|mE1_TFBS_HSA|FBsf0000348833);(TF_binding_site|mE1_TFBS_sbb|FBsf0000250635)				Not	NA		TRUE		1.43e-07	0.00266281	0.00527894	0.00504926	0.0140871	0.0113851	0.00968552	-1	-1	0	0	0	-1	3	-1	0	FALSE	-0.420833	-0.375	-0.2375	-0.3625	-0.4125	line_38,line_136,line_426,line_535,line_804,line_887
3L_4839646_SNP	G	SNP	SiteClass[FBgn0035578|CG13707|INTRON|0],TranscriptAnnot[UTR_5_PRIME(MODIFIER||1265||100|CG13707|protein_coding|CODING|FBtr0308822|1|1);INTRON(MODIFIER||||163|CG13707|protein_coding|CODING|FBtr0306799|1|1);INTRON(MODIFIER||||100|CG13707|protein_coding|CODING|FBtr0308821|1|1)]	-	FBgn0035578	INTRON	CG13707	Not	uncharacterized protein	CG13707	TRUE		1.47e-07	0.128653	0.317532	0.000404228	0.00994838	0.0169092	0.0984371	0	0	-1	0	0	0	1	-1	0	FALSE	-0.0833333	-0.0875	-0.316667	-0.133333	-0.1875	line_91,line_309,line_313,line_439,line_721,line_822,line_832
2L_9225912_SNP	C	SNP	SiteClass[FBgn0041092|tai|INTRON|0],TranscriptAnnot[INTRON(MODIFIER||||2026|tai|protein_coding|CODING|FBtr0303870|3|1);INTRON(MODIFIER||||2026|tai|protein_coding|CODING|FBtr0303871|2|1);INTRON(MODIFIER||||2014|tai|protein_coding|CODING|FBtr0303872|3|1);INTRON(MODIFIER||||1918|tai|protein_coding|CODING|FBtr0303873|3|1);INTRON(MODIFIER||||2047|tai|protein_coding|CODING|FBtr0304974|2|1);INTRON(MODIF…	(TF_binding_site|BDTNP1_TFBS_da|FBsf0000322022);(TF_binding_site|BDTNP1_TFBS_dl|FBsf0000297679);(TF_binding_site|BDTNP1_TFBS_twi|FBsf0000201311);(TF_binding_site|mE1_TFBS_bab1|FBsf0000214051);(TF_binding_site|mE1_TFBS_cad|FBsf0000241740);(TF_binding_site|mE1_TFBS_HSA|FBsf0000347019);(TF_binding_site|mE1_TFBS_Kr|FBsf0000253232)	FBgn0041092	INTRON	tai	Not	taiman	tai	FALSE	NCOA1,NCOA2,NCOA3	1.5e-07	0.0449947	0.0729546	0.0771497	0.00204885	0.0165626	0.0129554	0	0	0	-1	0	0	1	-1	0	FALSE	-0.1	-0.15	-0.229167	-0.3375	-0.270833	line_313,line_350,line_358,line_383,line_822,line_832
3L_14976181_SNP	T	SNP	SiteClass[FBgn0036460|CG5114|SYNONYMOUS_CODING|0;FBgn0036459|CG3349|DOWNSTREAM|649],TranscriptAnnot[SYNONYMOUS_CODING(LOW|SILENT|ctT/ctC|L49|425|CG5114|protein_coding|CODING|FBtr0075624|1|1);SYNONYMOUS_CODING(LOW|SILENT|ctT/ctC|L49|445|CG5114|protein_coding|CODING|FBtr0309064|1|1);DOWNSTREAM(MODIFIER||649||766|CG3349|protein_coding|CODING|FBtr0309063||1)]	(TF_binding_site|BDTNP1_TFBS_twi|FBsf0000203853);(TF_binding_site|mE1_TFBS_sens|FBsf0000224519)	FBgn0036459	DOWNSTREAM	CG3349	Not	CG3349	CG3349,CG5114	FALSE	AAMP	1.54e-07	0.0669161	0.0787213	0.000251489	0.0963202	0.658928	0.0922557	0	0	-1	0	0	0	1	-1	0	FALSE	-0.05	-0.133333	-0.370833	-0.0458333	-0.0166667	line_129,line_161,line_313,line_563,line_646,line_810,line_812
X_17872815_SNP	G	SNP	SiteClass[FBgn0003380|Sh|INTRON|0],TranscriptAnnot[INTRON(MODIFIER||||297|Sh|protein_coding|CODING|FBtr0308199|2|1);INTRON(MODIFIER||||304|Sh|protein_coding|CODING|FBtr0089659|2|1);INTRON(MODIFIER||||571|Sh|protein_coding|CODING|FBtr0089660|2|1);INTRON(MODIFIER||||304|Sh|protein_coding|CODING|FBtr0301955|1|1);INTRON(MODIFIER||||643|Sh|protein_coding|CODING|FBtr0089661|1|1);INTRON(MODIFIER||||643|…	-	FBgn0003380	INTRON	Sh	Not	Shaker	Sh	TRUE	KCNA1	1.59e-07	0.00100568	0.00119032	0.00249995	0.000626593	0.000872998	0.00123338	-1	-1	0	-1	-1	-1	5	-1	0	FALSE	-0.35	-0.354167	-0.25	-0.375	-0.325	line_48,line_109,line_136,line_313,line_332,line_804,line_822,line_887
X_17230529_SNP	G	SNP	SiteClass[|||],TranscriptAnnot[INTERGENIC(MODIFIER||||||||||1)]	(TF_binding_site|BDTNP1_TFBS_dl|FBsf0000319783);(TF_binding_site|BDTNP1_TFBS_Med|FBsf0000288942);(TF_binding_site|BDTNP1_TFBS_twi|FBsf0000263538);(TF_binding_site|mE1_TFBS_HSA|FBsf0000348833);(TF_binding_site|mE1_TFBS_sbb|FBsf0000250635)				Not	NA		TRUE		1.61e-07	0.00272054	0.00540329	0.00516796	0.0141631	0.0116774	0.00993024	-1	-1	0	0	0	-1	3	-1	0	FALSE	-0.420833	-0.370833	-0.2375	-0.358333	-0.4125	line_38,line_136,line_426,line_535,line_804,line_887
3L_3950071_SNP	C	SNP	SiteClass[FBgn0035479|CG14983|UPSTREAM|766],TranscriptAnnot[UPSTREAM(MODIFIER||766||163|CG14983|protein_coding|CODING|FBtr0073170||1);INTERGENIC(MODIFIER||||||||||1)]	-	FBgn0035479	UPSTREAM	CG14983	Not	uncharacterized protein	CG14983	FALSE	RFWD3	1.63e-07	0.000774411	0.0637961	0.0194867	0.0078596	0.00221512	2.55e-05	0	0	0	0	0	-1	1	-1	0	FALSE	-0.233333	-0.158333	-0.175	-0.183333	-0.183333	line_38,line_109,line_336,line_348,line_358,line_367,line_377,line_426,line_566,line_721,line_818
3L_4839725_SNP	G	SNP	SiteClass[FBgn0035578|CG13707|INTRON|0],TranscriptAnnot[UTR_5_PRIME(MODIFIER||1344||100|CG13707|protein_coding|CODING|FBtr0308822|1|1);INTRON(MODIFIER||||163|CG13707|protein_coding|CODING|FBtr0306799|1|1);INTRON(MODIFIER||||100|CG13707|protein_coding|CODING|FBtr0308821|1|1)]	-	FBgn0035578	INTRON	CG13707	Not	uncharacterized protein	CG13707	TRUE		1.64e-07	0.130981	0.319983	0.000412695	0.00985525	0.017123	0.100181	0	0	-1	0	0	0	1	-1	0	FALSE	-0.0833333	-0.0833333	-0.316667	-0.133333	-0.183333	line_91,line_309,line_313,line_439,line_721,line_822,line_832
3L_8594703_SNP	A	SNP	SiteClass[FBgn0017579|RpL14|INTRON|0;FBgn0060292|snoRNA:U49:66Da|DOWNSTREAM|51;FBgn0060291|snoRNA:U49:66Db|UPSTREAM|345;FBgn0017430|Nelf-E|UPSTREAM|724;FBgn0017429|CG5989|DOWNSTREAM|808],TranscriptAnnot[UPSTREAM(MODIFIER||724||280|Nelf-E|protein_coding|CODING|FBtr0076650||1);UPSTREAM(MODIFIER||345|||snoRNA:U49:66Db|snoRNA|NON_CODING|FBtr0076635||1);DOWNSTREAM(MODIFIER||808||436|CG5989|protein_cod…	(TF_binding_site|BDTNP1_TFBS_dl|FBsf0000306295);(TF_binding_site|BDTNP1_TFBS_Med|FBsf0000282510);(TF_binding_site|mE1_TFBS_HSA|FBsf0000363370);(TF_binding_site|mE1_TFBS_sens|FBsf0000223558)	FBgn0060292	DOWNSTREAM	snoRNA:U49:66Da	Not	ncRNA	CG5989,Nelf-E,RpL14,snoRNA:U49:66Da,snoRNA:U49:66Db	FALSE	LETMD1,NELFE,RPL14	1.7e-07	0.38136	0.284883	0.0378799	0.00902197	0.00539029	0.489304	0	0	0	0	-1	0	1	-1	0	FALSE	-0.0625	-0.120833	-0.241667	-0.283333	-0.35	line_69,line_391,line_397,line_509,line_822,line_832
X_17871140_SNP	C	SNP	SiteClass[FBgn0003380|Sh|INTRON|0],TranscriptAnnot[INTRON(MODIFIER||||297|Sh|protein_coding|CODING|FBtr0308199|2|1);INTRON(MODIFIER||||304|Sh|protein_coding|CODING|FBtr0089659|2|1);INTRON(MODIFIER||||571|Sh|protein_coding|CODING|FBtr0089660|2|1);INTRON(MODIFIER||||304|Sh|protein_coding|CODING|FBtr0301955|1|1);INTRON(MODIFIER||||643|Sh|protein_coding|CODING|FBtr0089661|1|1);INTRON(MODIFIER||||643|…	-	FBgn0003380	INTRON	Sh	Not	Shaker	Sh	TRUE	KCNA1	1.82e-07	0.000888994	0.00316624	0.00151572	0.000600058	0.0016852	0.00268476	-1	-1	0	-1	0	0	3	-1	0	FALSE	-0.391667	-0.458333	-0.266667	-0.341667	-0.295833	line_48,line_136,line_313,line_804,line_887
3L_15889267_SNP	G	SNP	SiteClass[FBgn0264908|pHCl|INTRON|0],TranscriptAnnot[INTRON(MODIFIER||||637|pHCl|protein_coding|CODING|FBtr0334972|1|1);INTRON(MODIFIER||||779|pHCl|protein_coding|CODING|FBtr0334975|1|1);INTRON(MODIFIER||||681|pHCl|protein_coding|CODING|FBtr0334976|1|1);INTRON(MODIFIER||||954|pHCl|protein_coding|CODING|FBtr0334980|1|1);INTRON(MODIFIER||||978|pHCl|protein_coding|CODING|FBtr0334981|1|1);INTRON(MODI…	-	FBgn0264908	INTRON	pHCl	Not	pH-sensitive chloride channel	pHCl	FALSE	GLRA4,GLRB	1.89e-07	0.0910759	0.00270728	0.0300354	0.588646	0.453235	0.486485	0	-1	0	0	0	0	1	-1	0	FALSE	-0.1	-0.475	-0.141667	0.00833333	-0.0833333	line_354,line_441,line_555,line_810,line_812
3L_4839479_SNP	C	SNP	SiteClass[FBgn0035578|CG13707|INTRON|0],TranscriptAnnot[UTR_5_PRIME(MODIFIER||1098||100|CG13707|protein_coding|CODING|FBtr0308822|1|1);INTRON(MODIFIER||||163|CG13707|protein_coding|CODING|FBtr0306799|1|1);INTRON(MODIFIER||||100|CG13707|protein_coding|CODING|FBtr0308821|1|1)]	-	FBgn0035578	INTRON	CG13707	Not	uncharacterized protein	CG13707	TRUE		1.95e-07	0.135682	0.327544	0.000459724	0.0103485	0.0188927	0.10126	0	0	-1	0	0	0	1	-1	0	FALSE	-0.0833333	-0.0875	-0.316667	-0.133333	-0.183333	line_91,line_309,line_313,line_439,line_721,line_822,line_832
2L_6742370_SNP	T	SNP	SiteClass[FBgn0031855|CG11221|UPSTREAM|132],TranscriptAnnot[UPSTREAM(MODIFIER||132||456|CG11221|protein_coding|CODING|FBtr0079303||1);UPSTREAM(MODIFIER||132||456|CG11221|protein_coding|CODING|FBtr0339237||1);INTERGENIC(MODIFIER||||||||||1)]	-	FBgn0031855	UPSTREAM	CG11221	Not	uncharacterized protein	CG11221	TRUE	SBK1	2e-07	0.106713	0.0969188	0.0281981	0.00575495	0.00715799	0.0641817	0	0	0	-1	-1	0	2	-1	0	FALSE	-0.1	-0.170833	-0.291667	-0.4	-0.325	line_313,line_348,line_386,line_390,line_822,line_832
X_17870372_SNP	A	SNP	SiteClass[FBgn0003380|Sh|INTRON|0],TranscriptAnnot[INTRON(MODIFIER||||655|Sh|protein_coding|CODING|FBtr0089657|2|1);INTRON(MODIFIER||||616|Sh|protein_coding|CODING|FBtr0089658|2|1);INTRON(MODIFIER||||349|Sh|protein_coding|CODING|FBtr0089663|2|1);INTRON(MODIFIER||||505|Sh|protein_coding|CODING|FBtr0332300|2|1);INTRON(MODIFIER||||297|Sh|protein_coding|CODING|FBtr0308199|2|1);INTRON(MODIFIER||||304|…	-	FBgn0003380	INTRON	Sh	Not	Shaker	Sh	TRUE	KCNA1	2.05e-07	0.000880117	0.00319966	0.00155996	0.00061291	0.00170973	0.0026451	-1	-1	0	-1	0	0	3	-1	0	FALSE	-0.391667	-0.458333	-0.266667	-0.341667	-0.291667	line_48,line_136,line_313,line_804,line_887
X_17871005_SNP	A	SNP	SiteClass[FBgn0003380|Sh|INTRON|0],TranscriptAnnot[INTRON(MODIFIER||||297|Sh|protein_coding|CODING|FBtr0308199|2|1);INTRON(MODIFIER||||304|Sh|protein_coding|CODING|FBtr0089659|2|1);INTRON(MODIFIER||||571|Sh|protein_coding|CODING|FBtr0089660|2|1);INTRON(MODIFIER||||304|Sh|protein_coding|CODING|FBtr0301955|1|1);INTRON(MODIFIER||||643|Sh|protein_coding|CODING|FBtr0089661|1|1);INTRON(MODIFIER||||643|…	-	FBgn0003380	INTRON	Sh	Not	Shaker	Sh	TRUE	KCNA1	2.05e-07	0.000880117	0.00319966	0.00155996	0.00061291	0.00170973	0.0026451	-1	-1	0	-1	0	0	3	-1	0	FALSE	-0.391667	-0.458333	-0.266667	-0.341667	-0.291667	line_48,line_136,line_313,line_804,line_887
X_17871043_SNP	C	SNP	SiteClass[FBgn0003380|Sh|INTRON|0],TranscriptAnnot[INTRON(MODIFIER||||297|Sh|protein_coding|CODING|FBtr0308199|2|1);INTRON(MODIFIER||||304|Sh|protein_coding|CODING|FBtr0089659|2|1);INTRON(MODIFIER||||571|Sh|protein_coding|CODING|FBtr0089660|2|1);INTRON(MODIFIER||||304|Sh|protein_coding|CODING|FBtr0301955|1|1);INTRON(MODIFIER||||643|Sh|protein_coding|CODING|FBtr0089661|1|1);INTRON(MODIFIER||||643|…	-	FBgn0003380	INTRON	Sh	Not	Shaker	Sh	TRUE	KCNA1	2.05e-07	0.000880117	0.00319966	0.00155996	0.00061291	0.00170973	0.0026451	-1	-1	0	-1	0	0	3	-1	0	FALSE	-0.391667	-0.458333	-0.266667	-0.341667	-0.291667	line_48,line_136,line_313,line_804,line_887
3L_4839457_SNP	A	SNP	SiteClass[FBgn0035578|CG13707|INTRON|0],TranscriptAnnot[UTR_5_PRIME(MODIFIER||1076||100|CG13707|protein_coding|CODING|FBtr0308822|1|1);INTRON(MODIFIER||||163|CG13707|protein_coding|CODING|FBtr0306799|1|1);INTRON(MODIFIER||||100|CG13707|protein_coding|CODING|FBtr0308821|1|1)]	-	FBgn0035578	INTRON	CG13707	Not	uncharacterized protein	CG13707	TRUE		2.06e-07	0.126944	0.327544	0.000448077	0.00994838	0.0172258	0.0956867	0	0	-1	0	0	0	1	-1	0	FALSE	-0.0833333	-0.0875	-0.316667	-0.133333	-0.1875	line_91,line_309,line_313,line_439,line_721,line_822,line_832
3L_4839461_SNP	C	SNP	SiteClass[FBgn0035578|CG13707|INTRON|0],TranscriptAnnot[UTR_5_PRIME(MODIFIER||1080||100|CG13707|protein_coding|CODING|FBtr0308822|1|1);INTRON(MODIFIER||||163|CG13707|protein_coding|CODING|FBtr0306799|1|1);INTRON(MODIFIER||||100|CG13707|protein_coding|CODING|FBtr0308821|1|1)]	-	FBgn0035578	INTRON	CG13707	Not	uncharacterized protein	CG13707	TRUE		2.06e-07	0.126944	0.327544	0.000448077	0.00994838	0.0172258	0.0956867	0	0	-1	0	0	0	1	-1	0	FALSE	-0.0833333	-0.0875	-0.316667	-0.133333	-0.1875	line_91,line_309,line_313,line_439,line_721,line_822,line_832
3L_4839471_SNP	T	SNP	SiteClass[FBgn0035578|CG13707|INTRON|0],TranscriptAnnot[UTR_5_PRIME(MODIFIER||1090||100|CG13707|protein_coding|CODING|FBtr0308822|1|1);INTRON(MODIFIER||||163|CG13707|protein_coding|CODING|FBtr0306799|1|1);INTRON(MODIFIER||||100|CG13707|protein_coding|CODING|FBtr0308821|1|1)]	-	FBgn0035578	INTRON	CG13707	Not	uncharacterized protein	CG13707	TRUE		2.1e-07	0.129238	0.331814	0.000457621	0.0102556	0.0177735	0.097377	0	0	-1	0	0	0	1	-1	0	FALSE	-0.0833333	-0.0833333	-0.316667	-0.133333	-0.183333	line_91,line_309,line_313,line_439,line_721,line_822,line_832
3L_12243986_SNP	T	SNP	SiteClass[FBgn0260941|app|INTRON|0],TranscriptAnnot[INTRON(MODIFIER||||398|app|protein_coding|CODING|FBtr0301053|2|1);INTRON(MODIFIER||||755|app|protein_coding|CODING|FBtr0301055|2|1);INTRON(MODIFIER||||693|app|protein_coding|CODING|FBtr0301057|2|1);INTRON(MODIFIER||||382|app|protein_coding|CODING|FBtr0304661|2|1);INTRON(MODIFIER||||693|app|protein_coding|CODING|FBtr0339925|2|1);INTRON(MODIFIER||…	-	FBgn0260941	INTRON	app	Not	approximated	app	FALSE	ZDHHC14	2.21e-07	0.0127883	0.0516911	0.0010903	0.0134102	0.0100113	0.00130554	0	0	-1	0	0	-1	2	-1	0	FALSE	-0.166667	-0.366667	-0.375	-0.441667	-0.425	line_426,line_721,line_822,line_832,line_857
3L_5545248_SNP	A	SNP	SiteClass[FBgn0035612|CG10625|UPSTREAM|989],TranscriptAnnot[UPSTREAM(MODIFIER||994||652|CG10625|protein_coding|CODING|FBtr0113144||1);UPSTREAM(MODIFIER||989||268|CG10625|protein_coding|CODING|FBtr0077137||1);UPSTREAM(MODIFIER||989||268|CG10625|protein_coding|CODING|FBtr0077138||1);UPSTREAM(MODIFIER||989||682|CG10625|protein_coding|CODING|FBtr0077139||1);UPSTREAM(MODIFIER||989||53|CG10625|protein_…	-	FBgn0035612	UPSTREAM	CG10625	Not	NA	CG10625	FALSE	COL4A1,COL4A3,COL4A6,COL9A1	2.23e-07	0.00501624	0.0560126	0.49553	0.12683	0.198267	0.0440037	-1	0	0	0	0	0	1	-1	0	FALSE	-0.366667	-0.195833	-0.0333333	-0.145833	-0.0916667	line_227,line_336,line_338,line_732,line_887
X_17872194_DEL	TGGCT	DEL	SiteClass[FBgn0003380|Sh|INTRON|0],TranscriptAnnot[INTRON(MODIFIER||||297|Sh|protein_coding|CODING|FBtr0308199|2|1);INTRON(MODIFIER||||304|Sh|protein_coding|CODING|FBtr0089659|2|1);INTRON(MODIFIER||||571|Sh|protein_coding|CODING|FBtr0089660|2|1);INTRON(MODIFIER||||304|Sh|protein_coding|CODING|FBtr0301955|1|1);INTRON(MODIFIER||||643|Sh|protein_coding|CODING|FBtr0089661|1|1);INTRON(MODIFIER||||643|…	-	FBgn0003380	INTRON	Sh	Not	Shaker	Sh	TRUE	KCNA1	2.26e-07	0.000889432	0.00324961	0.00157994	0.000618142	0.00173216	0.00268447	-1	-1	0	-1	0	0	3	-1	0	FALSE	-0.391667	-0.454167	-0.266667	-0.3375	-0.291667	line_48,line_136,line_313,line_804,line_887
X_17874388_SNP	C	SNP	SiteClass[FBgn0003380|Sh|INTRON|0],TranscriptAnnot[INTRON(MODIFIER||||297|Sh|protein_coding|CODING|FBtr0308199|2|1);INTRON(MODIFIER||||304|Sh|protein_coding|CODING|FBtr0089659|2|1);INTRON(MODIFIER||||571|Sh|protein_coding|CODING|FBtr0089660|2|1);INTRON(MODIFIER||||304|Sh|protein_coding|CODING|FBtr0301955|1|1);INTRON(MODIFIER||||643|Sh|protein_coding|CODING|FBtr0089661|1|1);INTRON(MODIFIER||||643|…	-	FBgn0003380	INTRON	Sh	Not	Shaker	Sh	TRUE	KCNA1	2.27e-07	0.000889372	0.00316623	0.00157979	0.000618079	0.00173269	0.00268488	-1	-1	0	-1	0	0	3	-1	0	FALSE	-0.391667	-0.458333	-0.266667	-0.341667	-0.291667	line_48,line_136,line_313,line_804,line_887
X_17871868_SNP	T	SNP	SiteClass[FBgn0003380|Sh|INTRON|0],TranscriptAnnot[INTRON(MODIFIER||||297|Sh|protein_coding|CODING|FBtr0308199|2|1);INTRON(MODIFIER||||304|Sh|protein_coding|CODING|FBtr0089659|2|1);INTRON(MODIFIER||||571|Sh|protein_coding|CODING|FBtr0089660|2|1);INTRON(MODIFIER||||304|Sh|protein_coding|CODING|FBtr0301955|1|1);INTRON(MODIFIER||||643|Sh|protein_coding|CODING|FBtr0089661|1|1);INTRON(MODIFIER||||643|…	-	FBgn0003380	INTRON	Sh	Not	Shaker	Sh	TRUE	KCNA1	2.28e-07	0.000889175	0.00324966	0.00145401	0.000618142	0.00173222	0.00268465	-1	-1	0	-1	0	0	3	-1	0	FALSE	-0.391667	-0.454167	-0.266667	-0.3375	-0.291667	line_48,line_136,line_313,line_804,line_887
X_17871870_SNP	C	SNP	SiteClass[FBgn0003380|Sh|INTRON|0],TranscriptAnnot[INTRON(MODIFIER||||297|Sh|protein_coding|CODING|FBtr0308199|2|1);INTRON(MODIFIER||||304|Sh|protein_coding|CODING|FBtr0089659|2|1);INTRON(MODIFIER||||571|Sh|protein_coding|CODING|FBtr0089660|2|1);INTRON(MODIFIER||||304|Sh|protein_coding|CODING|FBtr0301955|1|1);INTRON(MODIFIER||||643|Sh|protein_coding|CODING|FBtr0089661|1|1);INTRON(MODIFIER||||643|…	-	FBgn0003380	INTRON	Sh	Not	Shaker	Sh	TRUE	KCNA1	2.28e-07	0.000889175	0.00324966	0.00145401	0.000618142	0.00173222	0.00268465	-1	-1	0	-1	0	0	3	-1	0	FALSE	-0.391667	-0.454167	-0.266667	-0.3375	-0.291667	line_48,line_136,line_313,line_804,line_887
3L_4839741_SNP	C	SNP	SiteClass[FBgn0035578|CG13707|INTRON|0],TranscriptAnnot[UTR_5_PRIME(MODIFIER||1360||100|CG13707|protein_coding|CODING|FBtr0308822|1|1);INTRON(MODIFIER||||163|CG13707|protein_coding|CODING|FBtr0306799|1|1);INTRON(MODIFIER||||100|CG13707|protein_coding|CODING|FBtr0308821|1|1)]	-	FBgn0035578	INTRON	CG13707	Not	uncharacterized protein	CG13707	TRUE		2.41e-07	0.138134	0.338693	0.000481786	0.0109929	0.0191367	0.103061	0	0	-1	0	0	0	1	-1	0	FALSE	-0.0833333	-0.0833333	-0.316667	-0.125	-0.183333	line_91,line_309,line_313,line_439,line_721,line_822,line_832
X_3779296_SNP	G	SNP	SiteClass[FBgn0029681|CG15239|INTRON|0],TranscriptAnnot[INTRON(MODIFIER||||493|CG15239|protein_coding|CODING|FBtr0070612|1|1)]	-	FBgn0029681	INTRON	CG15239	Not	uncharacterized protein	CG15239	FALSE		2.46e-07	0.062792	0.0800166	0.0138533	0.00357731	0.000989985	0.0657107	0	0	0	-1	-1	0	2	-1	0	FALSE	-0.125	-0.175	-0.3	-0.391667	-0.383333	line_391,line_528,line_738,line_822,line_832
3L_14752307_SNP	G	SNP	SiteClass[FBgn0013263|Trl|INTRON|0],TranscriptAnnot[INTRON(MODIFIER||||582|Trl|protein_coding|CODING|FBtr0075703|2|1)]	(regulatory_region|REDfly_CRMs|FBsf0000436074);(TF_binding_site|BDTNP1_TFBS_da|FBsf0000327087);(TF_binding_site|BDTNP1_TFBS_dl|FBsf0000307529);(TF_binding_site|BDTNP1_TFBS_hb|FBsf0000291429);(TF_binding_site|BDTNP1_TFBS_Med|FBsf0000283132);(TF_binding_site|BDTNP1_TFBS_prd|FBsf0000275614);(TF_binding_site|BDTNP1_TFBS_shn|FBsf0000273937);(TF_binding_site|BDTNP1_TFBS_sna|FBsf0000269438);(TF_binding_…	FBgn0013263	INTRON	Trl	Not	Trithorax-like	Trl	FALSE		2.56e-07	0.00133691	1.53e-05	0.00284934	0.0274025	0.00296959	0.00106019	-1	-1	0	0	0	-1	3	-1	0	FALSE	-0.333333	-0.383333	-0.2	-0.1	-0.291667	line_38,line_101,line_310,line_348,line_354,line_358,line_426,line_491,line_513,line_882,line_887
2R_14368904_SNP	G	SNP	SiteClass[FBgn0028496|CG30116|INTRON|0],TranscriptAnnot[INTRON(MODIFIER||||1701|CG30116|protein_coding|CODING|FBtr0086718|2|1);INTRON(MODIFIER||||1698|CG30116|protein_coding|CODING|FBtr0086719|2|1);INTRON(MODIFIER||||1922|CG30116|protein_coding|CODING|FBtr0086720|2|1);INTRON(MODIFIER||||1698|CG30116|protein_coding|CODING|FBtr0086721|2|1)]	-	FBgn0028496	INTRON	CG30116	Not	uncharacterized protein	CG30116	FALSE		2.69e-07	0.00425673	0.000462226	0.0118713	0.0129765	0.02758	0.160087	0	-1	0	0	0	0	1	-1	0	FALSE	-0.220833	-0.441667	-0.295833	-0.170833	-0.1	line_42,line_91,line_317,line_354,line_804,line_897
3L_8891777_SNP	C	SNP	SiteClass[FBgn0035934|TrpA1|INTRON|0],TranscriptAnnot[INTRON(MODIFIER||||1232|TrpA1|protein_coding|CODING|FBtr0331823|8|1);INTRON(MODIFIER||||1231|TrpA1|protein_coding|CODING|FBtr0331824|8|1);INTRON(MODIFIER||||1197|TrpA1|protein_coding|CODING|FBtr0331825|6|1);INTRON(MODIFIER||||1196|TrpA1|protein_coding|CODING|FBtr0331826|6|1);INTRON(MODIFIER||||1195|TrpA1|protein_coding|CODING|FBtr0331827|8|1)]	-	FBgn0035934	INTRON	TrpA1	Not	Transient receptor potential cation channel A1	TrpA1	TRUE	TRPA1	2.74e-07	0.0787607	0.183892	0.000284956	0.0101805	0.00265928	0.0133727	0	0	-1	0	0	0	1	-1	0	FALSE	-0.075	-0.075	-0.325	-0.133333	-0.191667	line_28,line_38,line_100,line_161,line_309,line_313,line_397,line_721,line_822,line_832
3L_15884209_SNP	T	SNP	SiteClass[FBgn0264908|pHCl|INTRON|0],TranscriptAnnot[INTRON(MODIFIER||||754|pHCl|protein_coding|CODING|FBtr0334970|2|1);INTRON(MODIFIER||||762|pHCl|protein_coding|CODING|FBtr0334971|2|1);INTRON(MODIFIER||||637|pHCl|protein_coding|CODING|FBtr0334972|2|1);INTRON(MODIFIER||||737|pHCl|protein_coding|CODING|FBtr0334973|2|1);INTRON(MODIFIER||||762|pHCl|protein_coding|CODING|FBtr0334974|2|1);INTRON(MODI…	-	FBgn0264908	INTRON	pHCl	Not	pH-sensitive chloride channel	pHCl	TRUE	GLRA4,GLRB	2.78e-07	0.0928574	0.00257035	0.0314749	0.582773	0.431127	0.489732	0	-1	0	0	0	0	1	-1	0	FALSE	-0.1	-0.483333	-0.141667	0.00833333	-0.0833333	line_354,line_441,line_555,line_810,line_812
3R_17462260_SNP	A	SNP	SiteClass[FBgn0011766|E2f|INTRON|0],TranscriptAnnot[INTRON(MODIFIER||||805|E2f|protein_coding|CODING|FBtr0084118|1|1);INTRON(MODIFIER||||805|E2f|protein_coding|CODING|FBtr0084117|2|1);INTRON(MODIFIER||||805|E2f|protein_coding|CODING|FBtr0346157|2|1)]	(TF_binding_site|BDTNP1_TFBS_dl|FBsf0000313257);(TF_binding_site|BDTNP1_TFBS_Med|FBsf0000286134);(TF_binding_site|mE1_TFBS_cad|FBsf0000248954)	FBgn0011766	INTRON	E2f	Not	NA	E2f	FALSE		2.79e-07	0.151376	0.520601	0.00274434	0.33486	0.217575	0.031886	0	0	-1	0	0	0	1	-1	0	FALSE	-0.05	-0.108333	-0.383333	-0.1	-0.116667	line_161,line_362,line_441,line_596,line_721
3L_15156800_SNP	G	SNP	SiteClass[FBgn0036489|CG7011|UPSTREAM|72],TranscriptAnnot[UPSTREAM(MODIFIER||72||373|CG7011|protein_coding|CODING|FBtr0075645||1);INTERGENIC(MODIFIER||||||||||1)]	(TF_binding_site|BDTNP1_TFBS_da|FBsf0000327158);(TF_binding_site|BDTNP1_TFBS_dl|FBsf0000307643);(TF_binding_site|BDTNP1_TFBS_Med|FBsf0000283213);(TF_binding_site|BDTNP1_TFBS_sna|FBsf0000269452);(TF_binding_site|BDTNP1_TFBS_twi|FBsf0000203881);(TF_binding_site|mE1_TFBS_cnc|FBsf0000206536);(TF_binding_site|mE1_TFBS_HSA|FBsf0000365434)	FBgn0036489	UPSTREAM	CG7011	Not	CG7011	CG7011	FALSE	ERGIC3	2.84e-07	7.32e-05	0.000100974	0.000732717	0.000232815	0.000322388	0.000252778	0	-1	0	0	0	0	1	-1	0	FALSE	-0.241667	-0.383333	-0.2	-0.158333	-0.191667	line_223,line_310,line_317,line_320,line_362,line_377,line_383,line_441,line_639,line_822,line_882,line_887,line_897
3L_15159757_SNP	G	SNP	SiteClass[|||],TranscriptAnnot[INTERGENIC(MODIFIER||||||||||1)]	-				Not	NA		TRUE		2.87e-07	0.000166724	0.000180556	0.000393665	0.003911	0.00716374	0.00064018	0	-1	0	0	0	0	1	-1	0	FALSE	-0.191667	-0.4125	-0.204167	-0.108333	-0.25	line_41,line_223,line_310,line_362,line_381,line_383,line_441,line_639,line_790,line_882,line_887
3L_5376432_DEL	GACTTT	DEL	SiteClass[FBgn0035604|Ir64a|UPSTREAM|512],TranscriptAnnot[UPSTREAM(MODIFIER||512||859|Ir64a|protein_coding|CODING|FBtr0077153||1);INTERGENIC(MODIFIER||||||||||1)]	-	FBgn0035604	UPSTREAM	Ir64a	Not	Ionotropic receptor 64a	Ir64a	FALSE	GRID1	2.9e-07	0.00462441	0.000171017	0.0125228	0.0988189	0.0362521	0.030495	0	-1	0	0	0	0	1	-1	0	FALSE	-0.141667	-0.408333	-0.158333	-0.1	-0.133333	line_309,line_310,line_321,line_354,line_491,line_804,line_805,line_882,line_887
3R_17462252_SNP	T	SNP	SiteClass[FBgn0011766|E2f|INTRON|0],TranscriptAnnot[INTRON(MODIFIER||||805|E2f|protein_coding|CODING|FBtr0084118|1|1);INTRON(MODIFIER||||805|E2f|protein_coding|CODING|FBtr0084117|2|1);INTRON(MODIFIER||||805|E2f|protein_coding|CODING|FBtr0346157|2|1)]	(TF_binding_site|BDTNP1_TFBS_dl|FBsf0000313257);(TF_binding_site|BDTNP1_TFBS_Med|FBsf0000286134);(TF_binding_site|mE1_TFBS_cad|FBsf0000248954)	FBgn0011766	INTRON	E2f	Not	NA	E2f	TRUE		2.9e-07	0.143635	0.510617	0.00257267	0.322366	0.210735	0.0300697	0	0	-1	0	0	0	1	-1	0	FALSE	-0.05	-0.108333	-0.383333	-0.1	-0.116667	line_161,line_362,line_441,line_596,line_721
3R_18589505_SNP	A	SNP	SiteClass[FBgn0039025|Usp12-46|INTRON|0;FBgn0039026|CG7029|INTRON|0;FBgn0039023|CG4723|UPSTREAM|72;FBgn0039024|CG4721|DOWNSTREAM|177],TranscriptAnnot[UPSTREAM(MODIFIER||72||696|CG4723|protein_coding|CODING|FBtr0084318||1);DOWNSTREAM(MODIFIER||177||686|CG4721|protein_coding|CODING|FBtr0084317||1);INTRON(MODIFIER||||424|Usp12-46|protein_coding|CODING|FBtr0084311|1|1);INTRON(MODIFIER||||1517|CG7029|…	-	FBgn0039024	DOWNSTREAM	CG4721	Not	CG4721	CG4721,CG4723,CG7029,Usp12-46	FALSE	ECE1,ECE2,ECEL1,KEL,PHEX,USP46	2.92e-07	0.801141	0.904616	0.00413427	0.110714	0.0348884	0.570262	0	0	-1	0	0	0	1	-1	0	FALSE	-0.05	0.0333333	-0.3	-0.0333333	-0.375	line_391,line_439,line_721,line_822,line_832
3R_25902019_DEL	GG	DEL	SiteClass[FBgn0266411|sima|INTRON|0],TranscriptAnnot[INTRON(MODIFIER||||1507|sima|protein_coding|CODING|FBtr0344374|6|1);INTRON(MODIFIER||||426|sima|protein_coding|CODING|FBtr0344375|6|1);INTRON(MODIFIER||||1593|sima|protein_coding|CODING|FBtr0344376|6|1)]	(TF_binding_site|BDTNP1_TFBS_dl|FBsf0000314750);(TF_binding_site|mE1_TFBS_cad|FBsf0000249563);(TF_binding_site|mE1_TFBS_HSA|FBsf0000376572);(transposable_element|FlyBase|FBti0061553)	FBgn0266411	INTRON	sima	Not	similar	sima	TRUE	HIF1A	2.93e-07	0.00444522	0.000686128	0.00874091	0.181399	0.0415871	0.0144256	-1	-1	0	0	0	0	2	-1	0	FALSE	-0.320833	-0.420833	-0.2	-0.0583333	-0.245833	line_88,line_109,line_310,line_336,line_338,line_392,line_882,line_887
3L_4839546_SNP	T	SNP	SiteClass[FBgn0035578|CG13707|INTRON|0],TranscriptAnnot[START_GAINED(LOW||||100|CG13707|protein_coding|CODING|FBtr0308822|1|1);UTR_5_PRIME(MODIFIER||1165||100|CG13707|protein_coding|CODING|FBtr0308822|1|1);INTRON(MODIFIER||||163|CG13707|protein_coding|CODING|FBtr0306799|1|1);INTRON(MODIFIER||||100|CG13707|protein_coding|CODING|FBtr0308821|1|1)]	-	FBgn0035578	INTRON	CG13707	Not	uncharacterized protein	CG13707	TRUE		2.98e-07	0.173725	0.154948	0.00157779	0.00274054	0.00677096	0.243194	0	0	-1	0	0	0	1	-1	0	FALSE	-0.104167	-0.175	-0.308333	-0.279167	-0.2375	line_91,line_309,line_313,line_439,line_822,line_832
3R_19581824_SNP	T	SNP	SiteClass[FBgn0028475|Hrd3|INTRON|0],TranscriptAnnot[INTRON(MODIFIER||||819|Hrd3|protein_coding|CODING|FBtr0084467|3|1);INTRON(MODIFIER||||819|Hrd3|protein_coding|CODING|FBtr0321255|4|1)]	-	FBgn0028475	INTRON	Hrd3	Not	HMG-coA reductase degradation 3	Hrd3	FALSE	SEL1L	3e-07	0.0506486	0.0763196	0.0179137	0.00779035	0.0302409	0.265219	0	0	0	-1	0	0	1	-1	0	FALSE	-0.133333	-0.225	-0.35	-0.466667	-0.3	line_69,line_100,line_313,line_646,line_776
2R_5662562_SNP	A	SNP	SiteClass[FBgn0027589|CG1688|INTRON|0;FBgn0265105|CR44207|UPSTREAM|53],TranscriptAnnot[UPSTREAM(MODIFIER||53|||CR44207|ncRNA|NON_CODING|FBtr0336931||1);UPSTREAM(MODIFIER||53|||CR44207|ncRNA|NON_CODING|FBtr0336932||1);INTRON(MODIFIER||||918|CG1688|protein_coding|CODING|FBtr0088495|5|1)]	-	FBgn0265105	UPSTREAM	CR44207	Not	ncRNA	CG1688,CR44207	FALSE	KCNK18,KCNK7	3.01e-07	0.0226971	0.210314	0.00329512	0.370223	0.482153	0.0037166	0	0	0	0	0	-1	1	-1	0	FALSE	-0.391667	-0.316667	-0.208333	0.00833333	0.0333333	line_109,line_136,line_161,line_310,line_721
3L_15164257_SNP	C	SNP	SiteClass[|||],TranscriptAnnot[INTERGENIC(MODIFIER||||||||||1)]	-				Not	NA		TRUE		3.29e-07	0.00523299	0.0288063	0.00403884	0.0272302	0.0152037	0.00145257	0	0	-1	0	0	-1	2	-1	0	FALSE	-0.233333	-0.483333	-0.383333	-0.183333	-0.266667	line_377,line_383,line_441,line_721,line_887
2L_14975597_SNP	A	SNP	SiteClass[FBgn0086711|mol|DOWNSTREAM|150;FBgn0266870|CR45331|DOWNSTREAM|596],TranscriptAnnot[DOWNSTREAM(MODIFIER||150||474|mol|protein_coding|CODING|FBtr0080676||1);DOWNSTREAM(MODIFIER||150||474|mol|protein_coding|CODING|FBtr0111014||1);DOWNSTREAM(MODIFIER||150||474|mol|protein_coding|CODING|FBtr0111015||1);DOWNSTREAM(MODIFIER||150||474|mol|protein_coding|CODING|FBtr0332520||1);DOWNSTREAM(MODIFIE…	-	FBgn0086711	DOWNSTREAM	mol	Not	moladietz	CR45331,mol	FALSE	DUOXA1	3.36e-07	0.000172752	0.00164964	0.0239374	0.00402728	0.102913	0.000247657	0	-1	0	0	0	0	1	-1	0	FALSE	-0.216667	-0.341667	-0.183333	-0.158333	-0.1	line_38,line_227,line_310,line_336,line_350,line_358,line_373,line_379,line_639,line_703,line_804,line_812,line_857,line_859
3L_14487853_SNP	G	SNP	SiteClass[FBgn0087007|bbg|INTRON|0],TranscriptAnnot[INTRON(MODIFIER||||2637|bbg|protein_coding|CODING|FBtr0273422|4|1);INTRON(MODIFIER||||1842|bbg|protein_coding|CODING|FBtr0273427|2|1);INTRON(MODIFIER||||2637|bbg|protein_coding|CODING|FBtr0308596|4|1)]	-	FBgn0087007	INTRON	bbg	Not	big bang	bbg	FALSE	IL16	3.42e-07	0.00181748	0.0132295	0.00453388	3.24e-05	0.00973227	0.000265207	0	0	0	1	0	0	1	0	1	FALSE	0.133333	0.175	0.2	0.358333	0.291667	line_21,line_26,line_28,line_31,line_32,line_40,line_41,line_42,line_45,line_48,line_57,line_69,line_75,line_83,line_85,line_88,line_91,line_93,line_100,line_101,line_136,line_138,line_142,line_149,line_153,line_176,line_177,line_181,line_189,line_195,line_208,line_217,line_223,line_227,line_228,line_229,line_235,line_237,line_239,line_280,line_287,line_301,line_303,line_304,line_306,line_307,lin…
3L_15159767_SNP	T	SNP	SiteClass[|||],TranscriptAnnot[INTERGENIC(MODIFIER||||||||||1)]	-				Not	NA		TRUE		3.52e-07	1.12e-05	4.2e-05	0.000108978	0.000284316	0.00106907	4.42e-05	0	-1	0	0	0	0	1	-1	0	FALSE	-0.216667	-0.358333	-0.204167	-0.170833	-0.220833	line_41,line_85,line_223,line_310,line_362,line_377,line_379,line_381,line_383,line_441,line_639,line_790,line_882,line_887
X_8155234_SNP	A	SNP	SiteClass[FBgn0030027|CG1632|INTRON|0],TranscriptAnnot[INTRON(MODIFIER||||1056|CG1632|protein_coding|CODING|FBtr0071170|1|1);INTRON(MODIFIER||||1056|CG1632|protein_coding|CODING|FBtr0307282|2|1)]	-	FBgn0030027	INTRON	CG1632	Not	CG1632	CG1632	FALSE	CORIN	3.52e-07	0.00473423	0.00857695	0.00043578	0.0120925	0.00139821	0.000604167	0	0	-1	0	-1	0	2	-1	0	FALSE	-0.0791667	-0.216667	-0.304167	-0.2	-0.316667	line_26,line_85,line_101,line_409,line_563,line_639,line_721,line_822,line_832
3L_8868808_SNP	C	SNP	SiteClass[FBgn0263930|dally|INTRON|0],TranscriptAnnot[INTRON(MODIFIER||||626|dally|protein_coding|CODING|FBtr0076583|1|1);INTRON(MODIFIER||||626|dally|protein_coding|CODING|FBtr0305901|1|1)]	-	FBgn0263930	INTRON	dally	Not	division abnormally delayed	dally	TRUE	GPC5	3.54e-07	0.509921	0.157017	0.0018598	0.102337	0.232116	1	0	0	-1	0	0	0	1	-1	0	FALSE	-0.0166667	-0.05	-0.35	-0.0333333	-0.0833333	line_41,line_42,line_100,line_161,line_313,line_354,line_439
3R_6628081_SNP	C	SNP	SiteClass[FBgn0037836|CG14692|NON_SYNONYMOUS_CODING|0],TranscriptAnnot[NON_SYNONYMOUS_CODING(MODERATE|MISSENSE|Gaa/Aaa|E485K|2838|CG14692|protein_coding|CODING|FBtr0344134|2|1)]	-	FBgn0037836	NON_SYNONYMOUS_CODING	CG14692	Not	uncharacterized protein	CG14692	FALSE		3.55e-07	0.0169954	0.000343487	0.0293645	0.337292	0.306018	0.0276755	0	-1	0	0	0	0	1	-1	0	FALSE	-0.133333	-0.433333	-0.116667	0	-0.0833333	line_26,line_88,line_153,line_310,line_354,line_355,line_377,line_441,line_812
X_5700675_SNP	A	SNP	SiteClass[|||],TranscriptAnnot[INTERGENIC(MODIFIER||||||||||1)]	(TF_binding_site|mE1_TFBS_chinmo|FBsf0000208381)				Not	NA		TRUE		3.68e-07	0.151377	0.929612	0.00325238	0.0381343	0.0652597	0.0416201	0	0	-1	0	0	0	1	-1	0	FALSE	-0.125	-0.05	-0.383333	-0.1375	-0.116667	line_313,line_362,line_371,line_639,line_721
X_20214281_INS	A	INS	SiteClass[|||],TranscriptAnnot[INTERGENIC(MODIFIER||||||||||1)]	(TF_binding_site|BDTNP1_TFBS_da|FBsf0000333214);(TF_binding_site|mE1_TFBS_chinmo|FBsf0000209335)				Not	NA		TRUE		3.8e-07	0.00622133	0.00390707	0.00148713	0.0336798	0.0846125	0.0142957	0	-1	-1	0	0	0	2	-1	0	FALSE	-0.183333	-0.483333	-0.3	-0.15	-0.125	line_42,line_161,line_310,line_381,line_441,line_509,line_531,line_804,line_887
2L_20857717_SNP	C	SNP	SiteClass[FBgn0032896|CG14400|NON_SYNONYMOUS_CODING|0;FBgn0032895|twit|DOWNSTREAM|604;FBgn0032897|CG9336|UPSTREAM|978],TranscriptAnnot[NON_SYNONYMOUS_CODING(MODERATE|MISSENSE|Gcc/Acc|A59T|246|CG14400|protein_coding|CODING|FBtr0081449|1|1);UPSTREAM(MODIFIER||978||115|CG9336|protein_coding|CODING|FBtr0307498||1);DOWNSTREAM(MODIFIER||604||166|twit|protein_coding|CODING|FBtr0081426||1)]	(TF_binding_site|BDTNP1_TFBS_z|FBsf0000196299);(TF_binding_site|mE1_TFBS_HSA|FBsf0000352930);(TF_binding_site|mE1_TFBS_sens|FBsf0000218515)	FBgn0032896	NON_SYNONYMOUS_CODING	CG14400	Deleterious	uncharacterized protein	CG14400,CG9336,twit	FALSE		3.82e-07	0.00106877	0.0138662	0.0770325	0.021593	0.0327017	0.00289582	-1	0	0	0	0	0	1	-1	0	FALSE	-0.366667	-0.191667	-0.158333	-0.141667	-0.116667	line_48,line_153,line_227,line_362,line_887
X_6927690_DEL	ACCACCCA	DEL	SiteClass[FBgn0029930|CG12541|INTRON|0],TranscriptAnnot[INTRON(MODIFIER||||263|CG12541|protein_coding|CODING|FBtr0300760|1|1);INTRON(MODIFIER||||263|CG12541|protein_coding|CODING|FBtr0343324|1|1)]	(TF_binding_site|BDTNP1_TFBS_twi|FBsf0000205306)	FBgn0029930	INTRON	CG12541	Not	uncharacterized protein	CG12541	FALSE		4e-07	0.134243	0.0403251	0.0673407	0.0574023	0.00163219	0.304921	0	0	0	0	1	0	1	0	1	FALSE	0.1	0.291667	0.141667	0.1	0.375	line_21,line_26,line_28,line_31,line_40,line_41,line_42,line_45,line_57,line_59,line_69,line_73,line_75,line_83,line_88,line_91,line_93,line_101,line_105,line_109,line_129,line_136,line_138,line_142,line_149,line_158,line_161,line_176,line_177,line_181,line_195,line_208,line_217,line_227,line_228,line_235,line_237,line_280,line_301,line_303,line_304,line_306,line_307,line_309,line_310,line_313,li…
3L_8869488_SNP	C	SNP	SiteClass[FBgn0263930|dally|INTRON|0],TranscriptAnnot[INTRON(MODIFIER||||626|dally|protein_coding|CODING|FBtr0076583|1|1);INTRON(MODIFIER||||626|dally|protein_coding|CODING|FBtr0305901|1|1)]	-	FBgn0263930	INTRON	dally	Not	division abnormally delayed	dally	TRUE	GPC5	4.36e-07	0.233596	0.0630182	0.000461166	0.0197804	0.0316195	0.511382	0	0	-1	0	0	0	1	-1	0	FALSE	-0.0541667	-0.2	-0.308333	-0.1	-0.120833	line_42,line_100,line_129,line_161,line_313,line_354,line_383,line_439
3L_16926300_SNP	G	SNP	SiteClass[FBgn0036678|CG11905|INTRON|0],TranscriptAnnot[INTRON(MODIFIER||||403|CG11905|protein_coding|CODING|FBtr0075300|3|1);INTRON(MODIFIER||||403|CG11905|protein_coding|CODING|FBtr0075305|2|1);INTRON(MODIFIER||||403|CG11905|protein_coding|CODING|FBtr0113174|3|1);INTRON(MODIFIER||||404|CG11905|protein_coding|CODING|FBtr0305577|3|1);INTRON(MODIFIER||||315|CG11905|protein_coding|CODING|FBtr007530…	(TF_binding_site|mE1_TFBS_chinmo|FBsf0000210331)	FBgn0036678	INTRON	CG11905	Not	uncharacterized protein	CG11905	FALSE		4.44e-07	0.0373512	0.00675963	0.00605194	0.215185	0.128962	0.087898	0	-1	0	0	0	0	1	-1	0	FALSE	-0.279167	-0.483333	-0.233333	-0.0125	-0.104167	line_161,line_310,line_374,line_804,line_882,line_887
3L_1264593_DEL	GTTTAAAATCAC	DEL	SiteClass[FBgn0035199|CG9134|INTRON|0],TranscriptAnnot[INTRON(MODIFIER||||376|CG9134|protein_coding|CODING|FBtr0072659|2|1)]	-	FBgn0035199	INTRON	CG9134	Not	NA	CG9134	FALSE	BCAN,CD207,CD209,CLEC10A,CLEC3A,CLEC4F,CLEC4M,COLEC11	4.45e-07	0.0487502	0.171672	0.00440049	0.395165	0.0565577	0.00157163	0	0	-1	0	0	-1	2	-1	0	FALSE	-0.208333	-0.191667	-0.341667	-0.175	-0.241667	line_26,line_336,line_595,line_639,line_721,line_738
2L_8494564_SNP	C	SNP	SiteClass[FBgn0032048|Dh31|INTRON|0;FBgn0032049|Bace|DOWNSTREAM|329],TranscriptAnnot[DOWNSTREAM(MODIFIER||329||372|Bace|protein_coding|CODING|FBtr0343427||1);DOWNSTREAM(MODIFIER||544||372|Bace|protein_coding|CODING|FBtr0079701||1);INTRON(MODIFIER||||116|Dh31|protein_coding|CODING|FBtr0079699|2|1);INTRON(MODIFIER||||117|Dh31|protein_coding|CODING|FBtr0079700|2|1)]	-	FBgn0032049	DOWNSTREAM	Bace	Not	beta-site APP-cleaving enzyme	Bace,Dh31	FALSE	CTSE	4.63e-07	0.0905637	0.163956	0.00847282	0.0376831	0.00198747	0.11402	0	0	-1	0	-1	0	2	-1	0	FALSE	-0.05	-0.225	-0.3	-0.0333333	-0.327778	line_69,line_256,line_280,line_391,line_646,line_721,line_822,line_832,line_850,line_882,line_887
3R_22028852_SNP	C	SNP	SiteClass[FBgn0265379|CR44320|INTRON|0],TranscriptAnnot[INTRON(MODIFIER|||||CR44320|ncRNA|NON_CODING|FBtr0339611|1|1)]	-	FBgn0265379	INTRON	CR44320	Not	ncRNA	CR44320	FALSE		4.72e-07	0.0126286	0.158291	0.000357713	0.0644778	0.0217847	0.00180651	0	0	-1	0	0	0	1	-1	0	FALSE	-0.141667	-0.1375	-0.3625	-0.254167	-0.254167	line_69,line_88,line_109,line_149,line_313,line_595,line_639,line_721,line_737,line_887
3L_4779171_SNP	T	SNP	SiteClass[FBgn0035574|RhoGEF64C|INTRON|0],TranscriptAnnot[INTRON(MODIFIER||||1984|RhoGEF64C|protein_coding|CODING|FBtr0073345|7|1);INTRON(MODIFIER||||1984|RhoGEF64C|protein_coding|CODING|FBtr0332738|6|1)]	-	FBgn0035574	INTRON	RhoGEF64C	Not	Rho guanine nucleotide exchange factor at 64C	RhoGEF64C	FALSE	ARHGEF3,NET1	4.85e-07	0.0274117	0.0573104	0.00181107	0.230298	0.821135	0.156266	0	0	-1	0	0	0	1	-1	0	FALSE	-0.125	-0.133333	-0.416667	-0.025	-0.0666667	line_313,line_810,line_812,line_852,line_897
3R_22468261_SNP	C	SNP	SiteClass[|||],TranscriptAnnot[INTERGENIC(MODIFIER||||||||||1)]	(TF_binding_site|mE1_TFBS_chinmo|FBsf0000213384);(TF_binding_site|mE1_TFBS_HSA|FBsf0000375475);(TF_binding_site|mE1_TFBS_inv|FBsf0000237575)				Not	NA		TRUE		4.89e-07	0.00464793	0.00787284	0.0143198	0.00107314	0.000604875	0.00506496	0	0	0	-1	-1	0	2	-1	0	FALSE	-0.225	-0.275	-0.2	-0.404167	-0.3375	line_69,line_85,line_109,line_237,line_365,line_822,line_832
2L_6742329_SNP	T	SNP	SiteClass[FBgn0031855|CG11221|UPSTREAM|173],TranscriptAnnot[UPSTREAM(MODIFIER||173||456|CG11221|protein_coding|CODING|FBtr0079303||1);UPSTREAM(MODIFIER||173||456|CG11221|protein_coding|CODING|FBtr0339237||1);INTERGENIC(MODIFIER||||||||||1)]	-	FBgn0031855	UPSTREAM	CG11221	Not	uncharacterized protein	CG11221	TRUE	SBK1	5.04e-07	0.0861284	0.090253	0.043776	0.00473488	0.010919	0.0319477	0	0	0	-1	0	0	1	-1	0	FALSE	-0.075	-0.075	-0.283333	-0.358333	-0.291667	line_313,line_348,line_358,line_386,line_390,line_822,line_832
2L_6742401_SNP	G	SNP	SiteClass[FBgn0031855|CG11221|UPSTREAM|101],TranscriptAnnot[UPSTREAM(MODIFIER||101||456|CG11221|protein_coding|CODING|FBtr0079303||1);UPSTREAM(MODIFIER||101||456|CG11221|protein_coding|CODING|FBtr0339237||1);INTERGENIC(MODIFIER||||||||||1)]	-	FBgn0031855	UPSTREAM	CG11221	Not	uncharacterized protein	CG11221	TRUE	SBK1	5.04e-07	0.0861284	0.090253	0.043776	0.00473488	0.010919	0.0319477	0	0	0	-1	0	0	1	-1	0	FALSE	-0.075	-0.075	-0.283333	-0.358333	-0.291667	line_313,line_348,line_358,line_386,line_390,line_822,line_832
X_9521085_SNP	T	SNP	SiteClass[FBgn0028341|l_1_G0232|UTR_3_PRIME|0],TranscriptAnnot[UTR_3_PRIME(MODIFIER||2054||498|l_1_G0232|protein_coding|CODING|FBtr0071407|7|1);UTR_3_PRIME(MODIFIER||2054||597|l_1_G0232|protein_coding|CODING|FBtr0100193|9|1);UTR_3_PRIME(MODIFIER||2054||790|l_1_G0232|protein_coding|CODING|FBtr0303558|8|1)]	-	FBgn0028341	UTR_3_PRIME	l_1_G0232	Not	NA	l_1_G0232	FALSE		5.11e-07	0.0838208	0.139624	0.00455283	0.0520323	0.0168501	0.0193501	0	0	-1	0	0	0	1	-1	0	FALSE	-0.075	-0.266667	-0.3	-0.266667	-0.266667	line_28,line_383,line_721,line_822,line_832
3R_14316964_SNP	T	SNP	SiteClass[FBgn0004652|fru|INTRON|0],TranscriptAnnot[INTRON(MODIFIER||||906|fru|protein_coding|CODING|FBtr0083649|1|1);INTRON(MODIFIER||||870|fru|protein_coding|CODING|FBtr0083648|1|1);INTRON(MODIFIER||||695|fru|protein_coding|CODING|FBtr0083640|2|1);INTRON(MODIFIER||||854|fru|protein_coding|CODING|FBtr0083642|2|1);INTRON(MODIFIER||||688|fru|protein_coding|CODING|FBtr0083644|2|1);INTRON(MODIFIER||…	(TF_binding_site|BDTNP1_TFBS_twi|FBsf0000265412)	FBgn0004652	INTRON	fru	Not	fruitless	fru	FALSE		5.21e-07	0.0578536	0.00275552	0.0754198	0.011917	0.00209951	0.347116	0	-1	0	0	0	0	1	-1	0	FALSE	-0.0666667	-0.35	-0.175	-0.125	-0.279167	line_42,line_223,line_307,line_354,line_441,line_502,line_822,line_832
2L_8392783_SNP	G	SNP	SiteClass[FBgn0015583|Acp29AB|SYNONYMOUS_CODING|0;FBgn0262002|CG42820|UPSTREAM|385;FBgn0040098|lectin-29Ca|DOWNSTREAM|706],TranscriptAnnot[SYNONYMOUS_CODING(LOW|SILENT|aaC/aaT|N143|234|Acp29AB|protein_coding|CODING|FBtr0079716|1|1);UPSTREAM(MODIFIER||385||689|CG42820|protein_coding|CODING|FBtr0303799||1);DOWNSTREAM(MODIFIER||706||236|lectin-29Ca|protein_coding|CODING|FBtr0079715||1)]	(TF_binding_site|mE1_TFBS_HSA|FBsf0000346767);(TF_binding_site|mE1_TFBS_sens|FBsf0000216805)	FBgn0040098	DOWNSTREAM	lectin-29Ca	Not	lectin-29Ca	Acp29AB,CG42820,lectin-29Ca	FALSE	CLEC3B,COLEC10,COLEC11,SFTPD	5.4e-07	0.322638	0.164151	0.0106281	0.0358832	0.00125778	0.589162	0	0	0	0	-1	0	1	-1	0	FALSE	-0.0333333	-0.0666667	-0.241667	-0.241667	-0.341667	line_45,line_105,line_313,line_374,line_391,line_639,line_822,line_832
3L_9773516_SNP	C	SNP	SiteClass[FBgn0036043|CG8177|INTRON|0],TranscriptAnnot[NON_SYNONYMOUS_CODING(MODERATE|MISSENSE|Caa/Aaa|Q208K|1210|CG8177|protein_coding|CODING|FBtr0331848|6|1);INTRON(MODIFIER||||1201|CG8177|protein_coding|CODING|FBtr0076317|5|1);INTRON(MODIFIER||||1201|CG8177|protein_coding|CODING|FBtr0076318|5|1);INTRON(MODIFIER||||1268|CG8177|protein_coding|CODING|FBtr0076319|6|1);INTRON(MODIFIER||||1201|CG817…	-	FBgn0036043	INTRON	CG8177	Not	CG8177	CG8177	TRUE	SLC4A2	5.43e-07	0.0686624	0.0293495	0.0253351	0.000559233	0.00165031	0.0927153	0	0	0	-1	0	0	1	-1	0	FALSE	-0.0833333	-0.266667	-0.233333	-0.3	-0.216667	line_237,line_287,line_646,line_822,line_832,line_843,line_879
2L_6742334_SNP	A	SNP	SiteClass[FBgn0031855|CG11221|UPSTREAM|168],TranscriptAnnot[UPSTREAM(MODIFIER||168||456|CG11221|protein_coding|CODING|FBtr0079303||1);UPSTREAM(MODIFIER||168||456|CG11221|protein_coding|CODING|FBtr0339237||1);INTERGENIC(MODIFIER||||||||||1)]	-	FBgn0031855	UPSTREAM	CG11221	Not	uncharacterized protein	CG11221	TRUE	SBK1	5.54e-07	0.0876383	0.0918428	0.0452073	0.00487547	0.0112599	0.0324286	0	0	0	-1	0	0	1	-1	0	FALSE	-0.075	-0.0708333	-0.283333	-0.358333	-0.291667	line_313,line_348,line_358,line_386,line_390,line_822,line_832
2L_6742345_SNP	T	SNP	SiteClass[FBgn0031855|CG11221|UPSTREAM|157],TranscriptAnnot[UPSTREAM(MODIFIER||157||456|CG11221|protein_coding|CODING|FBtr0079303||1);UPSTREAM(MODIFIER||157||456|CG11221|protein_coding|CODING|FBtr0339237||1);INTERGENIC(MODIFIER||||||||||1)]	-	FBgn0031855	UPSTREAM	CG11221	Not	uncharacterized protein	CG11221	TRUE	SBK1	5.63e-07	0.0889426	0.0931804	0.045207	0.00487385	0.0112617	0.0324271	0	0	0	-1	0	0	1	-1	0	FALSE	-0.075	-0.0708333	-0.283333	-0.358333	-0.291667	line_313,line_348,line_358,line_386,line_390,line_822,line_832
2L_18809027_SNP	A	SNP	SiteClass[FBgn0040992|CG10570|UTR_3_PRIME|0;FBgn0260228|CG42502|UTR_3_PRIME|0],TranscriptAnnot[UTR_3_PRIME(MODIFIER||1234||73|CG10570|protein_coding|CODING|FBtr0345442|2|1);UTR_3_PRIME(MODIFIER||1558||50|CG42502|protein_coding|CODING|FBtr0345441|2|1)]	(TF_binding_site|BDTNP1_TFBS_da|FBsf0000322818);(TF_binding_site|BDTNP1_TFBS_dl|FBsf0000299256);(TF_binding_site|BDTNP1_TFBS_ftz|FBsf0000295133);(TF_binding_site|BDTNP1_TFBS_Med|FBsf0000278885);(TF_binding_site|BDTNP1_TFBS_prd|FBsf0000275152);(TF_binding_site|BDTNP1_TFBS_slp1|FBsf0000271904);(TF_binding_site|BDTNP1_TFBS_twi|FBsf0000202061);(TF_binding_site|mE1_TFBS_cad|FBsf0000242357);(TF_binding…	FBgn0040992	UTR_3_PRIME	CG10570	Not	uncharacterized protein	CG10570,CG42502	FALSE		5.72e-07	0.00693053	0.0489801	0.492146	0.257722	0.21027	0.00868304	-1	0	0	0	0	0	1	-1	0	FALSE	-0.366667	-0.216667	-0.0333333	-0.141667	-0.0916667	line_138,line_227,line_310,line_317,line_887
3L_15160286_DEL	CAATAGGAC	DEL	SiteClass[|||],TranscriptAnnot[INTERGENIC(MODIFIER||||||||||1)]	-				Not	NA		TRUE		5.75e-07	0.00161583	0.00193693	0.00746466	0.0310037	0.100409	0.00182025	0	-1	0	0	0	-1	2	-1	0	FALSE	-0.25	-0.5125	-0.191667	-0.204167	-0.220833	line_41,line_310,line_377,line_381,line_383,line_887
3R_20590717_SNP	T	SNP	SiteClass[FBgn0015591|AstA|UTR_5_PRIME|0],TranscriptAnnot[UTR_5_PRIME(MODIFIER||3221||151|AstA|protein_coding|CODING|FBtr0084744|1|1);UTR_5_PRIME(MODIFIER||3221||151|AstA|protein_coding|CODING|FBtr0346367|1|1)]	-	FBgn0015591	UTR_5_PRIME	AstA	Not	Allatostatin A	AstA	FALSE		5.78e-07	0.0220933	0.0755861	0.125297	0.193163	0.293981	0.00182911	0	0	0	0	0	-1	1	-1	0	FALSE	-0.279167	-0.225	-0.116667	-0.075	-0.00416667	line_223,line_310,line_375,line_595,line_639,line_887
3L_15903039_DEL	TT	DEL	SiteClass[FBgn0036544|sff|INTRON|0],TranscriptAnnot[INTRON(MODIFIER||||861|sff|protein_coding|CODING|FBtr0089527|3|1);INTRON(MODIFIER||||845|sff|protein_coding|CODING|FBtr0334070|3|1);INTRON(MODIFIER||||851|sff|protein_coding|CODING|FBtr0334071|3|1)]	(TF_binding_site|mE1_TFBS_cad|FBsf0000245117)	FBgn0036544	INTRON	sff	Not	sugar-free frosting	sff	FALSE	BRSK1	5.89e-07	0.000132567	0.000190039	0.00602383	0.0330512	0.00420157	0.00673547	0	-1	0	0	0	0	1	-1	0	FALSE	-0.241667	-0.375	-0.2	-0.191667	-0.208333	line_38,line_85,line_88,line_158,line_287,line_310,line_365,line_646,line_738,line_786,line_804,line_882,line_887
2L_8393125_SNP	C	SNP	SiteClass[FBgn0015583|Acp29AB|NON_SYNONYMOUS_CODING|0;FBgn0040098|lectin-29Ca|DOWNSTREAM|364;FBgn0262002|CG42820|UPSTREAM|727],TranscriptAnnot[NON_SYNONYMOUS_CODING(MODERATE|MISSENSE|aaG/aaC|K29N|234|Acp29AB|protein_coding|CODING|FBtr0079716|1|1);UPSTREAM(MODIFIER||727||689|CG42820|protein_coding|CODING|FBtr0303799||1);DOWNSTREAM(MODIFIER||364||236|lectin-29Ca|protein_coding|CODING|FBtr0079715||1…	-	FBgn0015583	NON_SYNONYMOUS_CODING	Acp29AB	Not	Accessory gland protein 29AB	Acp29AB,CG42820,lectin-29Ca	FALSE	CLEC3B,COLEC10,COLEC11,SFTPD	6.05e-07	0.331349	0.1699	0.0110158	0.037226	0.00129798	0.587177	0	0	0	0	-1	0	1	-1	0	FALSE	-0.0333333	-0.0666667	-0.241667	-0.241667	-0.341667	line_45,line_105,line_313,line_374,line_391,line_639,line_822,line_832
3L_7746936_INS	TG	INS	SiteClass[FBgn0052373|CG32373|INTRON|0;FBgn0035817|CG7409|UPSTREAM|573],TranscriptAnnot[UPSTREAM(MODIFIER||573||154|CG7409|protein_coding|CODING|FBtr0076810||1);INTRON(MODIFIER||||486|CG32373|protein_coding|CODING|FBtr0076805|1|1);INTRON(MODIFIER||||486|CG32373|protein_coding|CODING|FBtr0076806|2|1)]	-	FBgn0035817	UPSTREAM	CG7409	Not	CG7409	CG32373,CG7409	FALSE	HSPB2,SCUBE2,SCUBE3	6.2e-07	0.0860011	0.0493493	0.0327707	0.0220064	0.00201208	0.0788919	0	0	0	0	-1	0	1	-1	0	FALSE	-0.133333	-0.266667	-0.3	-0.2	-0.466667	line_85,line_335,line_441,line_822,line_832
3L_7746993_SNP	T	SNP	SiteClass[FBgn0052373|CG32373|INTRON|0;FBgn0035817|CG7409|UPSTREAM|516],TranscriptAnnot[UPSTREAM(MODIFIER||516||154|CG7409|protein_coding|CODING|FBtr0076810||1);INTRON(MODIFIER||||486|CG32373|protein_coding|CODING|FBtr0076805|1|1);INTRON(MODIFIER||||486|CG32373|protein_coding|CODING|FBtr0076806|2|1)]	-	FBgn0035817	UPSTREAM	CG7409	Not	CG7409	CG32373,CG7409	TRUE	HSPB2,SCUBE2,SCUBE3	6.2e-07	0.0860011	0.0493493	0.0327707	0.0220064	0.00201208	0.0788919	0	0	0	0	-1	0	1	-1	0	FALSE	-0.133333	-0.266667	-0.3	-0.2	-0.466667	line_85,line_335,line_441,line_822,line_832
2L_6742384_SNP	G	SNP	SiteClass[FBgn0031855|CG11221|UPSTREAM|118],TranscriptAnnot[UPSTREAM(MODIFIER||118||456|CG11221|protein_coding|CODING|FBtr0079303||1);UPSTREAM(MODIFIER||118||456|CG11221|protein_coding|CODING|FBtr0339237||1);INTERGENIC(MODIFIER||||||||||1)]	-	FBgn0031855	UPSTREAM	CG11221	Not	uncharacterized protein	CG11221	TRUE	SBK1	6.27e-07	0.0918571	0.0948382	0.0466934	0.00501973	0.0116149	0.0329186	0	0	0	-1	0	0	1	-1	0	FALSE	-0.075	-0.075	-0.283333	-0.358333	-0.291667	line_313,line_348,line_358,line_386,line_390,line_822,line_832
3R_15626445_SNP	T	SNP	SiteClass[FBgn0014135|bnl|INTRON|0],TranscriptAnnot[INTRON(MODIFIER||||770|bnl|protein_coding|CODING|FBtr0083795|2|1);INTRON(MODIFIER||||760|bnl|protein_coding|CODING|FBtr0300123|2|1);INTRON(MODIFIER||||760|bnl|protein_coding|CODING|FBtr0344549|2|1)]	(TF_binding_site|mE1_TFBS_HSA|FBsf0000373278);(TF_binding_site|mE1_TFBS_inv|FBsf0000237381)	FBgn0014135	INTRON	bnl	Not	branchless	bnl	TRUE	FGF20	6.28e-07	3.04e-05	6.62e-05	2.69e-05	0.000873853	0.000363076	0.000352089	0	-1	-1	0	-1	0	3	-1	0	FALSE	-0.183333	-0.375	-0.308333	-0.158333	-0.354167	line_42,line_100,line_109,line_310,line_360,line_365,line_426,line_441,line_639,line_812,line_822,line_832,line_852
3R_6808159_SNP	A	SNP	SiteClass[FBgn0083950|CG34114|INTRON|0],TranscriptAnnot[INTRON(MODIFIER||||1087|CG34114|protein_coding|CODING|FBtr0110808|1|1);INTRON(MODIFIER||||760|CG34114|protein_coding|CODING|FBtr0301070|1|1)]	(TF_binding_site|mE1_TFBS_inv|FBsf0000237107)	FBgn0083950	INTRON	CG34114	Not	uncharacterized protein	CG34114	FALSE		6.35e-07	0.415973	0.462254	0.00305189	0.132401	0.1279	0.158965	0	0	-1	0	0	0	1	-1	0	FALSE	-0.0875	-0.0416667	-0.4375	-0.0916667	-0.179167	line_161,line_313,line_441,line_716,line_832,line_852
2L_4041979_SNP	G	SNP	SiteClass[FBgn0000547|ed|INTRON|0],TranscriptAnnot[INTRON(MODIFIER||||1332|ed|protein_coding|CODING|FBtr0077465|2|1);INTRON(MODIFIER||||1332|ed|protein_coding|CODING|FBtr0334265|2|1);INTRON(MODIFIER||||1281|ed|protein_coding|CODING|FBtr0334266|2|1)]	-	FBgn0000547	INTRON	ed	Not	echinoid	ed	TRUE		6.48e-07	0.545999	0.0097524	0.213511	0.137794	0.416308	0.369664	0	-1	0	0	0	0	1	-1	0	FALSE	-0.0166667	-0.3625	-0.0416667	-0.129167	-0.0833333	line_354,line_355,line_822,line_832,line_861
X_17872781_SNP	T	SNP	SiteClass[FBgn0003380|Sh|INTRON|0],TranscriptAnnot[INTRON(MODIFIER||||297|Sh|protein_coding|CODING|FBtr0308199|2|1);INTRON(MODIFIER||||304|Sh|protein_coding|CODING|FBtr0089659|2|1);INTRON(MODIFIER||||571|Sh|protein_coding|CODING|FBtr0089660|2|1);INTRON(MODIFIER||||304|Sh|protein_coding|CODING|FBtr0301955|1|1);INTRON(MODIFIER||||643|Sh|protein_coding|CODING|FBtr0089661|1|1);INTRON(MODIFIER||||643|…	-	FBgn0003380	INTRON	Sh	Not	Shaker	Sh	TRUE	KCNA1	6.58e-07	0.00183443	0.000901086	0.00944242	0.00250869	0.00246437	0.0016516	-1	-1	0	-1	-1	-1	5	-1	0	FALSE	-0.391667	-0.366667	-0.233333	-0.341667	-0.35	line_48,line_109,line_136,line_332,line_804,line_822,line_887
2L_4012319_SNP	T	SNP	SiteClass[|||],TranscriptAnnot[INTERGENIC(MODIFIER||||||||||1)]	-				Not	NA		TRUE		6.65e-07	0.352826	0.932455	0.0066882	0.145932	0.0317347	0.310637	0	0	-1	0	0	0	1	-1	0	FALSE	-0.05	0.0333333	-0.3	-0.0333333	-0.375	line_177,line_391,line_721,line_822,line_832
2R_14808963_INS	A	INS	SiteClass[FBgn0034408|sano|INTRON|0],TranscriptAnnot[INTRON(MODIFIER||||778|sano|protein_coding|CODING|FBtr0086566|4|1);INTRON(MODIFIER||||778|sano|protein_coding|CODING|FBtr0086567|3|1);INTRON(MODIFIER||||778|sano|protein_coding|CODING|FBtr0290300|3|1)]	-	FBgn0034408	INTRON	sano	Not	serrano	sano	FALSE		6.67e-07	0.0245126	0.0291618	0.0403769	0.0284419	0.00556191	0.00338862	0	0	0	0	-1	0	1	-1	0	FALSE	-0.104167	-0.291667	-0.208333	-0.3375	-0.441667	line_136,line_367,line_555,line_822,line_832
2L_8494811_SNP	A	SNP	SiteClass[FBgn0032048|Dh31|INTRON|0;FBgn0032049|Bace|DOWNSTREAM|82],TranscriptAnnot[DOWNSTREAM(MODIFIER||82||372|Bace|protein_coding|CODING|FBtr0343427||1);DOWNSTREAM(MODIFIER||297||372|Bace|protein_coding|CODING|FBtr0079701||1);INTRON(MODIFIER||||116|Dh31|protein_coding|CODING|FBtr0079699|2|1);INTRON(MODIFIER||||117|Dh31|protein_coding|CODING|FBtr0079700|2|1)]	-	FBgn0032049	DOWNSTREAM	Bace	Not	beta-site APP-cleaving enzyme	Bace,Dh31	TRUE	CTSE	6.7e-07	0.0813242	0.202446	0.0130677	0.0658281	0.00374444	0.0604976	0	0	0	0	-1	0	1	-1	0	FALSE	-0.05	-0.1	-0.241667	-0.0291667	-0.326389	line_69,line_256,line_280,line_367,line_391,line_646,line_721,line_822,line_832,line_850,line_882,line_887
X_18680258_SNP	C	SNP	SiteClass[FBgn0030959|CG6961|UTR_3_PRIME|0;FBgn0030958|CR6900|DOWNSTREAM|15],TranscriptAnnot[UTR_3_PRIME(MODIFIER||236||474|CG6961|protein_coding|CODING|FBtr0074660|4|1);DOWNSTREAM(MODIFIER||15|||CR6900|pseudogene|NON_CODING|FBtr0334467||1)]	-	FBgn0030959	UTR_3_PRIME	CG6961	Not	CG6961	CG6961,CR6900	FALSE	POLDIP3	6.91e-07	0.161218	0.337894	0.0787376	0.029915	0.00422809	0.170492	0	0	0	0	-1	0	1	-1	0	FALSE	-0.1	-0.1125	-0.241667	-0.304167	-0.333333	line_138,line_313,line_391,line_528,line_822,line_832
X_15865132_SNP	C	SNP	SiteClass[FBgn0259110|mmd|INTRON|0],TranscriptAnnot[INTRON(MODIFIER||||837|mmd|protein_coding|CODING|FBtr0299534|1|1);INTRON(MODIFIER||||1463|mmd|protein_coding|CODING|FBtr0299535|1|1);INTRON(MODIFIER||||1192|mmd|protein_coding|CODING|FBtr0307540|1|1);INTRON(MODIFIER||||1482|mmd|protein_coding|CODING|FBtr0307541|1|1);INTRON(MODIFIER||||1173|mmd|protein_coding|CODING|FBtr0307542|2|1);INTRON(MODIFI…	(TF_binding_site|mE1_TFBS_HSA|FBsf0000348360);(TF_binding_site|mE1_TFBS_sens|FBsf0000221116)	FBgn0259110	INTRON	mmd	Not	mind-meld	mmd	FALSE	ADAM11	7.47e-07	0.057638	0.0560833	0.0374551	0.0179845	0.00199065	0.25131	0	0	0	0	-1	0	1	-1	0	FALSE	-0.1	-0.2875	-0.208333	-0.158333	-0.445833	line_136,line_441,line_555,line_707,line_820,line_822,line_832
3L_3519925_SNP	C	SNP	SiteClass[FBgn0005640|Eip63E|INTRON|0],TranscriptAnnot[INTRON(MODIFIER||||522|Eip63E|protein_coding|CODING|FBtr0073131|1|1);INTRON(MODIFIER||||522|Eip63E|protein_coding|CODING|FBtr0073132|2|1);INTRON(MODIFIER||||509|Eip63E|protein_coding|CODING|FBtr0110920|1|1);INTRON(MODIFIER||||509|Eip63E|protein_coding|CODING|FBtr0302598|2|1);INTRON(MODIFIER||||538|Eip63E|protein_coding|CODING|FBtr0330068|1|1)]	-	FBgn0005640	INTRON	Eip63E	Not	Ecdysone-induced protein 63E	Eip63E	FALSE	CDK14	7.49e-07	0.00792546	0.00215694	0.00404608	0.046378	0.0858018	0.120816	0	-1	-1	0	0	0	2	-1	0	FALSE	-0.175	-0.383333	-0.325	-0.125	-0.075	line_91,line_301,line_335,line_441,line_804,line_812,line_897
3R_17321249_SNP	A	SNP	SiteClass[|||],TranscriptAnnot[INTERGENIC(MODIFIER||||||||||1)]	-				Not	NA		TRUE		7.71e-07	0.0348315	0.0415363	0.000712221	0.00237549	0.00452798	0.0137988	0	0	0	-1	0	0	1	-1	0	FALSE	-0.125	-0.229167	-0.266667	-0.341667	-0.208333	line_177,line_313,line_379,line_426,line_491,line_528,line_822,line_832
2L_4040434_DEL	ACTCTG	DEL	SiteClass[FBgn0000547|ed|INTRON|0],TranscriptAnnot[INTRON(MODIFIER||||1332|ed|protein_coding|CODING|FBtr0077465|2|1);INTRON(MODIFIER||||1332|ed|protein_coding|CODING|FBtr0334265|2|1);INTRON(MODIFIER||||1281|ed|protein_coding|CODING|FBtr0334266|2|1)]	-	FBgn0000547	INTRON	ed	Not	echinoid	ed	TRUE		8.51e-07	0.00446177	0.0223022	0.0184423	0.000410157	0.00192461	0.00414079	0	0	0	-1	0	0	1	-1	0	FALSE	-0.108333	-0.183333	-0.233333	-0.3125	-0.291667	line_32,line_42,line_177,line_313,line_348,line_350,line_358,line_383,line_822,line_832
3L_9781694_SNP	G	SNP	SiteClass[FBgn0036044|Zasp67|SYNONYMOUS_CODING|0],TranscriptAnnot[SYNONYMOUS_CODING(LOW|SILENT|cgC/cgT|R720|725|Zasp67|protein_coding|CODING|FBtr0310627|8|1);SYNONYMOUS_CODING(LOW|SILENT|cgC/cgT|R677|682|Zasp67|protein_coding|CODING|FBtr0344234|9|1);SYNONYMOUS_CODING(LOW|SILENT|cgC/cgT|R725|730|Zasp67|protein_coding|CODING|FBtr0310629|8|1)]	-	FBgn0036044	SYNONYMOUS_CODING	Zasp67	Not	Z band alternatively spliced PDZ-motif protein 67	Zasp67	FALSE		8.82e-07	0.21752	0.0627603	0.0339833	0.00338228	0.00298294	0.298742	0	0	0	0	-1	0	1	-1	0	FALSE	-0.0791667	-0.245833	-0.266667	-0.191667	-0.3375	line_287,line_441,line_822,line_832,line_843,line_879
3L_3275338_SNP	T	SNP	SiteClass[FBgn0035428|CG14960|INTRON|0],TranscriptAnnot[INTRON(MODIFIER||||331|CG14960|protein_coding|CODING|FBtr0073051|2|1)]	-	FBgn0035428	INTRON	CG14960	Not	uncharacterized protein	CG14960	FALSE		9.1e-07	0.232413	0.602562	0.0021947	0.0163779	0.0214062	0.0325205	0	0	-1	0	0	0	1	-1	0	FALSE	-0.075	-0.266667	-0.375	-0.433333	-0.425	line_371,line_426,line_721,line_822,line_832
X_20443419_SNP	A	SNP	SiteClass[|||],TranscriptAnnot[INTERGENIC(MODIFIER||||||||||1)]	-				Not	NA		TRUE		9.46e-07	0.108896	0.0235231	0.00350421	0.00202834	0.00287608	0.0602591	0	0	-1	-1	-1	0	3	-1	0	FALSE	-0.233333	-0.358333	-0.3	-0.441667	-0.458333	line_383,line_439,line_822,line_832,line_887
3R_25905903_SNP	G	SNP	SiteClass[FBgn0266411|sima|INTRON|0],TranscriptAnnot[INTRON(MODIFIER||||1507|sima|protein_coding|CODING|FBtr0344374|6|1);INTRON(MODIFIER||||426|sima|protein_coding|CODING|FBtr0344375|6|1);INTRON(MODIFIER||||1593|sima|protein_coding|CODING|FBtr0344376|6|1)]	-	FBgn0266411	INTRON	sima	Not	similar	sima	TRUE	HIF1A	9.97e-07	0.00228754	0.000222481	0.00540653	0.124713	0.0556425	0.0260547	0	-1	0	0	0	0	1	-1	0	FALSE	-0.233333	-0.408333	-0.2	-0.104167	-0.208333	line_88,line_91,line_109,line_310,line_338,line_882,line_887
3L_1823989_SNP	C	SNP	SiteClass[FBgn0035279|Cpr62Ba|DOWNSTREAM|140],TranscriptAnnot[DOWNSTREAM(MODIFIER||140||136|Cpr62Ba|protein_coding|CODING|FBtr0299560||1);DOWNSTREAM(MODIFIER||140||136|Cpr62Ba|protein_coding|CODING|FBtr0299561||1);INTERGENIC(MODIFIER||||||||||1)]	-	FBgn0035279	DOWNSTREAM	Cpr62Ba	Not	Cuticular protein 62Ba	Cpr62Ba	FALSE		1e-06	0.0148408	0.333599	0.0167219	0.140998	0.105893	0.000335159	0	0	0	0	0	-1	1	-1	0	FALSE	-0.279167	-0.154167	-0.229167	-0.166667	-0.116667	line_317,line_362,line_426,line_595,line_721,line_738
3R_20904351_SNP	G	SNP	SiteClass[|||],TranscriptAnnot[INTERGENIC(MODIFIER||||||||||1)]	(TF_binding_site|BDTNP1_TFBS_da|FBsf0000330435);(TF_binding_site|BDTNP1_TFBS_gt|FBsf0000294595);(TF_binding_site|BDTNP1_TFBS_prd|FBsf0000276824);(TF_binding_site|mE1_TFBS_cad|FBsf0000249235);(TF_binding_site|mE1_TFBS_hkb|FBsf0000255840);(TF_binding_site|mE1_TFBS_HSA|FBsf0000375062)				Not	NA		TRUE		1.02e-06	0.00917126	0.00297272	0.00260709	0.00110015	0.00284984	0.00885666	0	-1	-1	-1	-1	-1	5	-1	0	FALSE	-0.233333	-0.366667	-0.316667	-0.383333	-0.308333	line_91,line_101,line_383,line_822,line_832
3L_15200605_SNP	C	SNP	SiteClass[FBgn0036490|CG6888|UPSTREAM|339],TranscriptAnnot[UPSTREAM(MODIFIER||339||196|CG6888|protein_coding|CODING|FBtr0075644||1);INTERGENIC(MODIFIER||||||||||1)]	-	FBgn0036490	UPSTREAM	CG6888	Not	CG6888	CG6888	FALSE	PRDX1,PRDX2	1.04e-06	0.0329326	0.00321572	0.0503112	0.291797	0.0840017	0.182528	0	-1	0	0	0	0	1	-1	0	FALSE	-0.133333	-0.483333	-0.2	-0.0166667	-0.283333	line_57,line_310,line_441,line_882,line_887
3L_1273531_SNP	C	SNP	SiteClass[FBgn0035199|CG9134|INTRON|0],TranscriptAnnot[INTRON(MODIFIER||||376|CG9134|protein_coding|CODING|FBtr0072659|4|1);INTRON(MODIFIER||||188|CG9134|protein_coding|CODING|FBtr0072660|3|1);INTRON(MODIFIER||||188|CG9134|protein_coding|CODING|FBtr0072661|4|1)]	-	FBgn0035199	INTRON	CG9134	Not	NA	CG9134	TRUE	BCAN,CD207,CD209,CLEC10A,CLEC3A,CLEC4F,CLEC4M,COLEC11	1.04e-06	0.0126105	0.0606461	0.000143859	0.00385777	0.00134435	0.00295988	0	0	0	0	-1	0	1	-1	0	FALSE	-0.170833	-0.2	-0.2625	-0.283333	-0.358333	line_45,line_69,line_136,line_317,line_336,line_371,line_391,line_426,line_595,line_639,line_721,line_738,line_786,line_822
2R_13709932_SNP	C	SNP	SiteClass[FBgn0259211|grh|INTRON|0],TranscriptAnnot[INTRON(MODIFIER||||1333|grh|protein_coding|CODING|FBtr0299706|3|1);INTRON(MODIFIER||||1302|grh|protein_coding|CODING|FBtr0300539|3|1);INTRON(MODIFIER||||1063|grh|protein_coding|CODING|FBtr0299705|3|1);INTRON(MODIFIER||||784|grh|protein_coding|CODING|FBtr0299707|3|1);INTRON(MODIFIER||||1032|grh|protein_coding|CODING|FBtr0300538|3|1);INTRON(MODIFI…	(TF_binding_site|BDTNP1_TFBS_da|FBsf0000324588);(TF_binding_site|BDTNP1_TFBS_dl|FBsf0000302904);(TF_binding_site|BDTNP1_TFBS_Med|FBsf0000280742);(TF_binding_site|BDTNP1_TFBS_twi|FBsf0000199687);(TF_binding_site|mE1_TFBS_HSA|FBsf0000357897);(transposable_element|FlyBase|FBti0019996)	FBgn0259211	INTRON	grh	Not	grainy head	grh	FALSE	GRHL1	1.04e-06	0.0285166	0.108362	0.0215101	0.00883754	0.00192917	0.00570602	0	0	0	-1	-1	0	2	-1	0	FALSE	-0.158333	-0.241667	-0.320833	-0.441667	-0.341667	line_69,line_304,line_377,line_822,line_832
3L_12597222_DEL	ACTTTTTGTTAATTTTTAA	DEL	SiteClass[|||],TranscriptAnnot[INTERGENIC(MODIFIER||||||||||1)]	-				Not	NA		TRUE		1.06e-06	0.000690705	0.000276329	0.132328	0.047264	0.0501472	0.00863425	0	-1	0	0	0	0	1	-1	0	FALSE	-0.25	-0.458333	-0.175	-0.208333	-0.125	line_38,line_48,line_237,line_310,line_340,line_354,line_383,line_443,line_804
3R_13962511_SNP	T	SNP	SiteClass[|||],TranscriptAnnot[INTERGENIC(MODIFIER||||||||||1)]	-				Not	NA		TRUE		1.09e-06	0.0325763	0.0415179	0.0172391	0.00421178	0.0661721	0.0154795	0	0	0	-1	0	0	1	-1	0	FALSE	-0.1	-0.220833	-0.258333	-0.3375	-0.183333	line_229,line_313,line_379,line_563,line_822,line_832
3L_15120470_SNP	A	SNP	SiteClass[FBgn0036480|Cep135|INTRON|0;FBgn0036482|CG13457|DOWNSTREAM|570],TranscriptAnnot[UTR_3_PRIME(MODIFIER||35||960|Cep135|protein_coding|CODING|FBtr0333853|11|1);DOWNSTREAM(MODIFIER||570||922|CG13457|protein_coding|CODING|FBtr0075653||1);DOWNSTREAM(MODIFIER||570||1023|CG13457|protein_coding|CODING|FBtr0075654||1);INTRON(MODIFIER||||1059|Cep135|protein_coding|CODING|FBtr0075638|11|1);INTRON(M…	(TF_binding_site|mE1_TFBS_inv|FBsf0000236042)	FBgn0036482	DOWNSTREAM	CG13457	Not	uncharacterized protein	Cep135,CG13457	FALSE	CEP135	1.12e-06	0.00971602	0.152768	0.0731695	0.540042	0.184948	0.00107802	0	0	0	0	0	-1	1	-1	0	FALSE	-0.175	-0.25	-0.1875	0.0166667	-0.0666667	line_304,line_310,line_383,line_426,line_634,line_721
3R_14316969_SNP	T	SNP	SiteClass[FBgn0004652|fru|INTRON|0],TranscriptAnnot[INTRON(MODIFIER||||906|fru|protein_coding|CODING|FBtr0083649|1|1);INTRON(MODIFIER||||870|fru|protein_coding|CODING|FBtr0083648|1|1);INTRON(MODIFIER||||695|fru|protein_coding|CODING|FBtr0083640|2|1);INTRON(MODIFIER||||854|fru|protein_coding|CODING|FBtr0083642|2|1);INTRON(MODIFIER||||688|fru|protein_coding|CODING|FBtr0083644|2|1);INTRON(MODIFIER||…	(TF_binding_site|BDTNP1_TFBS_twi|FBsf0000265412)	FBgn0004652	INTRON	fru	Not	fruitless	fru	TRUE		1.15e-06	0.0273918	0.00135783	0.0500894	0.00457234	0.00128406	0.191451	0	-1	0	0	0	0	1	-1	0	FALSE	-0.075	-0.341667	-0.15	-0.154167	-0.15	line_42,line_223,line_237,line_307,line_354,line_441,line_502,line_822,line_832
3R_14316976_SNP	G	SNP	SiteClass[FBgn0004652|fru|INTRON|0],TranscriptAnnot[INTRON(MODIFIER||||906|fru|protein_coding|CODING|FBtr0083649|1|1);INTRON(MODIFIER||||870|fru|protein_coding|CODING|FBtr0083648|1|1);INTRON(MODIFIER||||695|fru|protein_coding|CODING|FBtr0083640|2|1);INTRON(MODIFIER||||854|fru|protein_coding|CODING|FBtr0083642|2|1);INTRON(MODIFIER||||688|fru|protein_coding|CODING|FBtr0083644|2|1);INTRON(MODIFIER||…	(TF_binding_site|BDTNP1_TFBS_twi|FBsf0000265412)	FBgn0004652	INTRON	fru	Not	fruitless	fru	TRUE		1.15e-06	0.0273918	0.00135783	0.0500894	0.00457234	0.00128406	0.191451	0	-1	0	0	0	0	1	-1	0	FALSE	-0.075	-0.341667	-0.15	-0.154167	-0.15	line_42,line_223,line_237,line_307,line_354,line_441,line_502,line_822,line_832
3R_18328239_SNP	T	SNP	SiteClass[FBgn0038980|Octbeta1R|INTRON|0],TranscriptAnnot[INTRON(MODIFIER||||508|Octbeta1R|protein_coding|CODING|FBtr0084260|1|1);INTRON(MODIFIER||||421|Octbeta1R|protein_coding|CODING|FBtr0100322|1|1);INTRON(MODIFIER||||428|Octbeta1R|protein_coding|CODING|FBtr0301484|1|1);INTRON(MODIFIER||||508|Octbeta1R|protein_coding|CODING|FBtr0331930|1|1)]	(regulatory_region|REDfly_CRMs|FBsf0000436801)	FBgn0038980	INTRON	Octbeta1R	Not	Octopamine beta1 receptor	Octbeta1R	FALSE	HTR4	1.16e-06	0.00512794	0.000151952	0.139445	0.0476044	0.0596574	0.0703074	0	-1	0	0	0	0	1	-1	0	FALSE	-0.275	-0.504167	-0.158333	-0.15	-0.1125	line_38,line_307,line_354,line_646,line_804,line_812
3L_14810676_SNP	G	SNP	SiteClass[FBgn0036454|CG17839|INTRON|0],TranscriptAnnot[INTRON(MODIFIER||||1656|CG17839|protein_coding|CODING|FBtr0075695|2|1);INTRON(MODIFIER||||587|CG17839|protein_coding|CODING|FBtr0110825|2|1)]	-	FBgn0036454	INTRON	CG17839	Not	uncharacterized protein	CG17839	FALSE		1.18e-06	0.361657	0.534553	0.00540749	0.0474394	0.352351	0.491588	0	0	-1	0	0	0	1	-1	0	FALSE	-0.0791667	-0.05	-0.408333	-0.120833	-0.0375	line_91,line_161,line_313,line_441,line_530,line_790
3R_15376973_SNP	A	SNP	SiteClass[FBgn0260003|Dys|INTRON|0],TranscriptAnnot[INTRON(MODIFIER||||3497|Dys|protein_coding|CODING|FBtr0083764|22|1);INTRON(MODIFIER||||3127|Dys|protein_coding|CODING|FBtr0083765|20|1);INTRON(MODIFIER||||1669|Dys|protein_coding|CODING|FBtr0083766|6|1);INTRON(MODIFIER||||3529|Dys|protein_coding|CODING|FBtr0110917|21|1);INTRON(MODIFIER||||3504|Dys|protein_coding|CODING|FBtr0110918|21|1);INTRON(M…	-	FBgn0260003	INTRON	Dys	Not	Dystrophin	Dys	FALSE	DMD	1.19e-06	0.0419896	0.00808559	0.00318457	0.00117668	0.0293702	0.0254007	0	0	0	-1	0	0	1	-1	0	FALSE	-0.1	-0.233333	-0.225	-0.304167	-0.175	line_73,line_217,line_237,line_301,line_307,line_313,line_761,line_822,line_832,line_887
3L_7428808_SNP	T	SNP	SiteClass[FBgn0259935|CG42458|INTRON|0;FBgn0014011|Rac2|UPSTREAM|518],TranscriptAnnot[UPSTREAM(MODIFIER||518||192|Rac2|protein_coding|CODING|FBtr0076867||1);UPSTREAM(MODIFIER||518||192|Rac2|protein_coding|CODING|FBtr0332800||1);INTRON(MODIFIER||||711|CG42458|protein_coding|CODING|FBtr0300248|1|1)]	(TF_binding_site|BDTNP1_TFBS_da|FBsf0000326320);(TF_binding_site|BDTNP1_TFBS_dl|FBsf0000306076);(TF_binding_site|BDTNP1_TFBS_ftz|FBsf0000295283);(TF_binding_site|BDTNP1_TFBS_hb|FBsf0000291239);(TF_binding_site|BDTNP1_TFBS_Med|FBsf0000282406);(TF_binding_site|BDTNP1_TFBS_prd|FBsf0000275435);(TF_binding_site|BDTNP1_TFBS_twi|FBsf0000203149);(TF_binding_site|mE1_TFBS_cad|FBsf0000244417);(TF_binding_s…	FBgn0014011	UPSTREAM	Rac2	Not	Rac2	CG42458,Rac2	FALSE	HNRNPC,RAC1	1.21e-06	0.0422316	0.0145468	0.00247062	0.0496383	0.000355349	0.0299815	0	0	0	0	-1	0	1	-1	0	FALSE	-0.133333	-0.275	-0.175	-0.15	-0.408333	line_26,line_38,line_309,line_441,line_589,line_822,line_832
3L_13277870_SNP	C	SNP	SiteClass[FBgn0264514|CR43913|UPSTREAM|274;FBgn0267316|CR45752|DOWNSTREAM|495],TranscriptAnnot[UPSTREAM(MODIFIER||274|||CR43913|ncRNA|NON_CODING|FBtr0333131||1);UPSTREAM(MODIFIER||274|||CR43913|ncRNA|NON_CODING|FBtr0333132||1);DOWNSTREAM(MODIFIER||495|||CR45752|ncRNA|NON_CODING|FBtr0346599||1);INTERGENIC(MODIFIER||||||||||1)]	-	FBgn0267316	DOWNSTREAM	CR45752	Not	ncRNA	CR43913,CR45752	FALSE		1.23e-06	0.025572	0.214372	0.00313709	0.040141	0.0077248	0.0182244	0	0	0	0	-1	0	1	-1	0	FALSE	-0.391667	-0.320833	-0.208333	-0.3375	-0.375	line_109,line_136,line_391,line_639,line_721
X_20214321_SNP	T	SNP	SiteClass[|||],TranscriptAnnot[INTERGENIC(MODIFIER||||||||||1)]	(TF_binding_site|BDTNP1_TFBS_da|FBsf0000333214)				Not	NA		TRUE		1.27e-06	0.00206406	0.00173444	0.022933	0.0377319	0.0583368	0.0112264	0	-1	0	0	0	0	1	-1	0	FALSE	-0.183333	-0.483333	-0.266667	-0.15	-0.125	line_32,line_42,line_310,line_381,line_441,line_509,line_531,line_804,line_887
X_17872212_SNP	A	SNP	SiteClass[FBgn0003380|Sh|INTRON|0],TranscriptAnnot[INTRON(MODIFIER||||297|Sh|protein_coding|CODING|FBtr0308199|2|1);INTRON(MODIFIER||||304|Sh|protein_coding|CODING|FBtr0089659|2|1);INTRON(MODIFIER||||571|Sh|protein_coding|CODING|FBtr0089660|2|1);INTRON(MODIFIER||||304|Sh|protein_coding|CODING|FBtr0301955|1|1);INTRON(MODIFIER||||643|Sh|protein_coding|CODING|FBtr0089661|1|1);INTRON(MODIFIER||||643|…	-	FBgn0003380	INTRON	Sh	Not	Shaker	Sh	TRUE	KCNA1	1.27e-06	0.000613489	0.00201276	0.00677394	0.00117217	0.000894735	0.00296816	-1	-1	0	-1	0	0	3	-1	0	FALSE	-0.391667	-0.341667	-0.233333	-0.333333	-0.291667	line_48,line_109,line_136,line_313,line_365,line_804,line_887
3L_14810619_DEL	GGC	DEL	SiteClass[FBgn0036454|CG17839|INTRON|0],TranscriptAnnot[INTRON(MODIFIER||||1656|CG17839|protein_coding|CODING|FBtr0075695|2|1);INTRON(MODIFIER||||587|CG17839|protein_coding|CODING|FBtr0110825|2|1)]	-	FBgn0036454	INTRON	CG17839	Not	uncharacterized protein	CG17839	TRUE		1.29e-06	0.333829	0.513373	0.00517267	0.042055	0.335994	0.459522	0	0	-1	0	0	0	1	-1	0	FALSE	-0.0791667	-0.0583333	-0.408333	-0.120833	-0.0375	line_91,line_161,line_313,line_441,line_530,line_790
3L_14810624_SNP	T	SNP	SiteClass[FBgn0036454|CG17839|INTRON|0],TranscriptAnnot[INTRON(MODIFIER||||1656|CG17839|protein_coding|CODING|FBtr0075695|2|1);INTRON(MODIFIER||||587|CG17839|protein_coding|CODING|FBtr0110825|2|1)]	-	FBgn0036454	INTRON	CG17839	Not	uncharacterized protein	CG17839	TRUE		1.29e-06	0.333829	0.513373	0.00517267	0.042055	0.335994	0.459522	0	0	-1	0	0	0	1	-1	0	FALSE	-0.0791667	-0.0583333	-0.408333	-0.120833	-0.0375	line_91,line_161,line_313,line_441,line_530,line_790
2R_15310160_SNP	A	SNP	SiteClass[FBgn0263391|hts|INTRON|0],TranscriptAnnot[INTRON(MODIFIER||||739|hts|protein_coding|CODING|FBtr0309115|1|1);INTRON(MODIFIER||||668|hts|protein_coding|CODING|FBtr0309102|2|1);INTRON(MODIFIER||||495|hts|protein_coding|CODING|FBtr0309103|2|1);INTRON(MODIFIER||||1156|hts|protein_coding|CODING|FBtr0309104|2|1);INTRON(MODIFIER||||718|hts|protein_coding|CODING|FBtr0309106|2|1);INTRON(MODIFIER|…	(TF_binding_site|BDTNP1_TFBS_dl|FBsf0000303227);(TF_binding_site|mE1_TFBS_HSA|FBsf0000358397);(TF_binding_site|mE1_TFBS_Trl|FBsf0000338924)	FBgn0263391	INTRON	hts	Not	hu li tai shao	hts	FALSE	ADD1	1.3e-06	0.00495862	0.001937	0.00202163	0.000729148	0.000929904	0.00278043	0	-1	-1	-1	-1	0	4	-1	0	FALSE	-0.233333	-0.366667	-0.3	-0.383333	-0.308333	line_48,line_101,line_381,line_822,line_832
3R_16228142_DEL	ATCAATTTTCTTATTAAGTCAAA	DEL	SiteClass[FBgn0262869|Gfrl|INTRON|0],TranscriptAnnot[INTRON(MODIFIER||||1279|Gfrl|protein_coding|CODING|FBtr0306199|5|1);INTRON(MODIFIER||||864|Gfrl|protein_coding|CODING|FBtr0306200|6|1);INTRON(MODIFIER||||1212|Gfrl|protein_coding|CODING|FBtr0306201|6|1);INTRON(MODIFIER||||1101|Gfrl|protein_coding|CODING|FBtr0306202|6|1);INTRON(MODIFIER||||1168|Gfrl|protein_coding|CODING|FBtr0306203|5|1);INTRON(…	-	FBgn0262869	INTRON	Gfrl	Not	Glial cell line-derived neurotrophic family receptor-like	Gfrl	TRUE	GFRAL	1.31e-06	0.208987	0.0299915	0.000446576	0.00705526	0.00870463	0.125852	0	0	0	-1	0	0	1	-1	0	FALSE	-0.1	-0.204167	-0.266667	-0.370833	-0.225	line_45,line_237,line_313,line_439,line_491,line_822,line_832,line_887
3L_14810617_INS	A	INS	SiteClass[FBgn0036454|CG17839|INTRON|0],TranscriptAnnot[INTRON(MODIFIER||||1656|CG17839|protein_coding|CODING|FBtr0075695|2|1);INTRON(MODIFIER||||587|CG17839|protein_coding|CODING|FBtr0110825|2|1)]	-	FBgn0036454	INTRON	CG17839	Not	uncharacterized protein	CG17839	TRUE		1.33e-06	0.338783	0.5208	0.00517527	0.0432474	0.344783	0.470836	0	0	-1	0	0	0	1	-1	0	FALSE	-0.0791667	-0.0541667	-0.408333	-0.120833	-0.0375	line_91,line_161,line_313,line_441,line_530,line_790
3L_840210_SNP	G	SNP	SiteClass[FBgn0035166|CG13902|NON_SYNONYMOUS_CODING|0;FBgn0035165|CG13887|DOWNSTREAM|279],TranscriptAnnot[NON_SYNONYMOUS_CODING(MODERATE|MISSENSE|Caa/Aaa|Q345K|394|CG13902|protein_coding|CODING|FBtr0331402|2|1);NON_SYNONYMOUS_CODING(MODERATE|MISSENSE|Caa/Aaa|Q352K|401|CG13902|protein_coding|CODING|FBtr0300712|2|1);DOWNSTREAM(MODIFIER||463||228|CG13887|protein_coding|CODING|FBtr0072583||1);DOWNSTR…	(TF_binding_site|mE1_TFBS_sens|FBsf0000222304)	FBgn0035166	NON_SYNONYMOUS_CODING	CG13902	Not	uncharacterized protein	CG13887,CG13902	FALSE	BCAP31,KDM8	1.34e-06	0.011032	0.00197257	0.0396094	0.248158	0.106575	0.0442388	0	-1	0	0	0	0	1	-1	0	FALSE	-0.183333	-0.504167	-0.158333	-0.00833333	-0.1375	line_45,line_153,line_310,line_383,line_882,line_887
3L_840211_SNP	A	SNP	SiteClass[FBgn0035166|CG13902|SYNONYMOUS_CODING|0;FBgn0035165|CG13887|DOWNSTREAM|280],TranscriptAnnot[SYNONYMOUS_CODING(LOW|SILENT|gcT/gcC|A344|394|CG13902|protein_coding|CODING|FBtr0331402|2|1);SYNONYMOUS_CODING(LOW|SILENT|gcT/gcC|A351|401|CG13902|protein_coding|CODING|FBtr0300712|2|1);DOWNSTREAM(MODIFIER||464||228|CG13887|protein_coding|CODING|FBtr0072583||1);DOWNSTREAM(MODIFIER||464||228|CG138…	(TF_binding_site|mE1_TFBS_sens|FBsf0000222304)	FBgn0035165	DOWNSTREAM	CG13887	Not	uncharacterized protein	CG13887,CG13902	FALSE	BCAP31,KDM8	1.34e-06	0.011032	0.00197257	0.0396094	0.248158	0.106575	0.0442388	0	-1	0	0	0	0	1	-1	0	FALSE	-0.183333	-0.504167	-0.158333	-0.00833333	-0.1375	line_45,line_153,line_310,line_383,line_882,line_887
X_10179791_SNP	C	SNP	SiteClass[FBgn0259170|alpha-Man-I|INTRON|0],TranscriptAnnot[INTRON(MODIFIER||||643|alpha-Man-I|protein_coding|CODING|FBtr0300512|1|1);INTRON(MODIFIER||||643|alpha-Man-I|protein_coding|CODING|FBtr0331759|2|1);INTRON(MODIFIER||||684|alpha-Man-I|protein_coding|CODING|FBtr0299633|1|1);INTRON(MODIFIER||||667|alpha-Man-I|protein_coding|CODING|FBtr0299632|2|1);INTRON(MODIFIER||||667|alpha-Man-I|protein_…	-	FBgn0259170	INTRON	alpha-Man-I	Not	NA	alpha-Man-I	FALSE		1.34e-06	0.0167897	0.00961436	0.0547737	0.0289749	0.00425893	0.00223706	0	0	0	0	-1	0	1	-1	0	FALSE	-0.116667	-0.275	-0.191667	-0.2	-0.358333	line_85,line_153,line_361,line_555,line_639,line_822,line_832
2L_15102950_SNP	A	SNP	SiteClass[|||],TranscriptAnnot[INTERGENIC(MODIFIER||||||||||1)]	-				Not	NA		TRUE		1.36e-06	0.0213899	0.0345368	0.0998481	0.000875974	0.00824939	0.00452905	0	0	0	-1	0	0	1	-1	0	FALSE	-0.125	-0.0791667	-0.15	-0.3	-0.158333	line_48,line_69,line_237,line_313,line_336,line_348,line_350,line_358,line_361,line_509,line_531,line_822,line_843
X_9205650_SNP	A	SNP	SiteClass[|||],TranscriptAnnot[INTERGENIC(MODIFIER||||||||||1)]	(TF_binding_site|mE1_TFBS_chinmo|FBsf0000208633)				Not	NA		TRUE		1.37e-06	0.00220255	0.00156799	0.0184902	0.00139763	0.000701225	0.00174788	0	-1	0	0	-1	0	2	-1	0	FALSE	-0.225	-0.341667	-0.208333	-0.258333	-0.441667	line_32,line_136,line_373,line_383,line_441,line_822,line_832
2L_6983777_SNP	C	SNP	SiteClass[FBgn0031879|uif|SYNONYMOUS_CODING|0],TranscriptAnnot[SYNONYMOUS_CODING(LOW|SILENT|ctG/ctA|L478|3589|uif|protein_coding|CODING|FBtr0302162|5|1);SYNONYMOUS_CODING(LOW|SILENT|ctG/ctA|L478|3589|uif|protein_coding|CODING|FBtr0307074|5|1);SYNONYMOUS_CODING(LOW|SILENT|ctG/ctA|L478|3589|uif|protein_coding|CODING|FBtr0307073|5|1);SYNONYMOUS_CODING(LOW|SILENT|ctG/ctA|L478|3557|uif|protein_coding|…	(TF_binding_site|mE1_TFBS_cad|FBsf0000241578);(TF_binding_site|mE1_TFBS_chinmo|FBsf0000207422);(TF_binding_site|mE1_TFBS_HSA|FBsf0000346276)	FBgn0031879	SYNONYMOUS_CODING	uif	Not	uninflatable	uif	FALSE	SVEP1	1.38e-06	0.00748137	0.00277326	0.00259946	0.00097405	0.00114443	0.00501068	0	-1	-1	-1	-1	0	4	-1	0	FALSE	-0.191667	-0.366667	-0.3	-0.391667	-0.458333	line_38,line_379,line_441,line_822,line_832
3R_15376788_SNP	G	SNP	SiteClass[FBgn0260003|Dys|INTRON|0],TranscriptAnnot[INTRON(MODIFIER||||3497|Dys|protein_coding|CODING|FBtr0083764|22|1);INTRON(MODIFIER||||3127|Dys|protein_coding|CODING|FBtr0083765|20|1);INTRON(MODIFIER||||1669|Dys|protein_coding|CODING|FBtr0083766|6|1);INTRON(MODIFIER||||3529|Dys|protein_coding|CODING|FBtr0110917|21|1);INTRON(MODIFIER||||3504|Dys|protein_coding|CODING|FBtr0110918|21|1);INTRON(M…	-	FBgn0260003	INTRON	Dys	Not	Dystrophin	Dys	TRUE	DMD	1.4e-06	0.0426769	0.0085294	0.00358836	0.00120209	0.0285122	0.0235139	0	0	0	-1	0	0	1	-1	0	FALSE	-0.1	-0.233333	-0.225	-0.304167	-0.170833	line_73,line_217,line_237,line_301,line_307,line_313,line_761,line_822,line_832,line_887
3R_25919829_SNP	A	SNP	SiteClass[FBgn0266411|sima|INTRON|0],TranscriptAnnot[INTRON(MODIFIER||||1507|sima|protein_coding|CODING|FBtr0344374|7|1);INTRON(MODIFIER||||1593|sima|protein_coding|CODING|FBtr0344376|7|1);INTRON(MODIFIER||||426|sima|protein_coding|CODING|FBtr0344375|7|1)]	-	FBgn0266411	INTRON	sima	Not	similar	sima	TRUE	HIF1A	1.41e-06	0.000408828	0.0048336	0.00165856	0.0207356	0.0130023	0.00925624	0	-1	0	0	0	0	1	-1	0	FALSE	-0.25	-0.341667	-0.241667	-0.120833	-0.229167	line_88,line_91,line_109,line_362,line_882,line_887,line_900
3R_13287409_SNP	A	SNP	SiteClass[|||],TranscriptAnnot[INTERGENIC(MODIFIER||||||||||1)]	-				Not	NA		TRUE		1.41e-06	0.345081	0.208962	0.0157586	0.00430835	0.017604	0.463841	0	0	0	-1	0	0	1	-1	0	FALSE	-0.075	-0.25	-0.345833	-0.3125	-0.245833	line_69,line_100,line_371,line_646,line_776,line_832
3L_838561_SNP	C	SNP	SiteClass[FBgn0035165|CG13887|SYNONYMOUS_CODING|0;FBgn0035164|CG13901|UPSTREAM|740],TranscriptAnnot[SYNONYMOUS_CODING(LOW|SILENT|tcC/tcT|S147|228|CG13887|protein_coding|CODING|FBtr0072584|1|1);SYNONYMOUS_CODING(LOW|SILENT|tcC/tcT|S147|228|CG13887|protein_coding|CODING|FBtr0345588|1|1);SYNONYMOUS_CODING(LOW|SILENT|tcC/tcT|S147|184|CG13887|protein_coding|CODING|FBtr0304797|2|1);SYNONYMOUS_CODING(LO…	(TF_binding_site|mE1_TFBS_HSA|FBsf0000360897);(TF_binding_site|mE1_TFBS_inv|FBsf0000235648);(TF_binding_site|mE1_TFBS_sens|FBsf0000222303)	FBgn0035164	UPSTREAM	CG13901	Not	uncharacterized protein	CG13887,CG13901	FALSE	BCAP31,DPCD	1.43e-06	0.0109633	0.00201278	0.0399971	0.242693	0.108772	0.0446942	0	-1	0	0	0	0	1	-1	0	FALSE	-0.183333	-0.504167	-0.158333	-0.0125	-0.1375	line_45,line_153,line_310,line_383,line_882,line_887
3L_7726191_SNP	T	SNP	SiteClass[FBgn0052373|CG32373|INTRON|0;FBgn0035815|Snmp2|DOWNSTREAM|159;FBgn0035813|CG8492|UPSTREAM|900],TranscriptAnnot[UPSTREAM(MODIFIER||900||1360|CG8492|protein_coding|CODING|FBtr0306682||1);DOWNSTREAM(MODIFIER||159||510|Snmp2|protein_coding|CODING|FBtr0110885||1);DOWNSTREAM(MODIFIER||159||556|Snmp2|protein_coding|CODING|FBtr0301205||1);DOWNSTREAM(MODIFIER||159||556|Snmp2|protein_coding|CODIN…	-	FBgn0035815	DOWNSTREAM	Snmp2	Not	Sensory neuron membrane protein 2	CG32373,CG8492,Snmp2	FALSE	CD36,LYZ,SCARB1,SCUBE2,SCUBE3	1.43e-06	0.0432373	0.0163506	0.0286662	0.00455553	0.00903886	0.0217606	0	0	0	-1	-1	0	2	-1	0	FALSE	-0.233333	-0.358333	-0.375	-0.4375	-0.475	line_42,line_83,line_639,line_822,line_832
3R_25106585_SNP	G	SNP	SiteClass[|||],TranscriptAnnot[INTERGENIC(MODIFIER||||||||||1)]	(regulatory_region|REDfly_CRMs|FBsf0000435027)				Not	NA		TRUE		1.45e-06	0.127816	0.00587246	0.0534804	0.203777	0.0108148	0.447692	0	-1	0	0	0	0	1	-1	0	FALSE	-0.075	-0.370833	-0.283333	-0.116667	-0.270833	line_100,line_365,line_441,line_849,line_882
X_5566271_SNP	C	SNP	SiteClass[FBgn0029785|RpL35|UPSTREAM|163;FBgn0015794|Rab18|UPSTREAM|426],TranscriptAnnot[UPSTREAM(MODIFIER||163||123|RpL35|protein_coding|CODING|FBtr0345788||1);UPSTREAM(MODIFIER||242||123|RpL35|protein_coding|CODING|FBtr0070800||1);UPSTREAM(MODIFIER||496||123|RpL35|protein_coding|CODING|FBtr0070801||1);UPSTREAM(MODIFIER||426||197|Rab18|protein_coding|CODING|FBtr0070849||1);INTERGENIC(MODIFIER|||…	(TF_binding_site|BDTNP1_TFBS_dl|FBsf0000316825);(TF_binding_site|BDTNP1_TFBS_Med|FBsf0000287817);(TF_binding_site|BDTNP1_TFBS_slp1|FBsf0000273395);(TF_binding_site|BDTNP1_TFBS_z|FBsf0000198165);(TF_binding_site|mE1_TFBS_HSA|FBsf0000379570);(TF_binding_site|mE1_TFBS_HSA|FBsf0000379571)	FBgn0029785	UPSTREAM	RpL35	Not	Ribosomal protein L35	Rab18,RpL35	FALSE	RAB18,RPL35	1.48e-06	0.00432203	0.0167914	0.000440144	6.23e-05	1.85e-05	0.0119645	0	0	0	0	-1	0	1	-1	0	FALSE	-0.225	-0.225	-0.2	-0.25	-0.341667	line_42,line_69,line_85,line_88,line_109,line_223,line_320,line_373,line_426,line_589,line_707,line_822,line_832
X_9357999_SNP	T	SNP	SiteClass[FBgn0261260|mgl|INTRON|0],TranscriptAnnot[INTRON(MODIFIER||||4769|mgl|protein_coding|CODING|FBtr0302153|2|1);INTRON(MODIFIER||||4769|mgl|protein_coding|CODING|FBtr0343369|2|1);INTRON(MODIFIER||||4769|mgl|protein_coding|CODING|FBtr0343370|2|1);INTRON(MODIFIER||||4769|mgl|protein_coding|CODING|FBtr0343371|2|1)]	-	FBgn0261260	INTRON	mgl	Not	Megalin	mgl	FALSE	LRP2	1.48e-06	0.100151	0.897236	0.0099145	0.00786797	0.0599251	0.0921007	0	0	-1	-1	0	0	2	-1	0	FALSE	-0.125	-0.05	-0.341667	-0.4	-0.291667	line_69,line_177,line_313,line_336,line_486
X_9358000_SNP	G	SNP	SiteClass[FBgn0261260|mgl|INTRON|0],TranscriptAnnot[INTRON(MODIFIER||||4769|mgl|protein_coding|CODING|FBtr0302153|2|1);INTRON(MODIFIER||||4769|mgl|protein_coding|CODING|FBtr0343369|2|1);INTRON(MODIFIER||||4769|mgl|protein_coding|CODING|FBtr0343370|2|1);INTRON(MODIFIER||||4769|mgl|protein_coding|CODING|FBtr0343371|2|1)]	-	FBgn0261260	INTRON	mgl	Not	Megalin	mgl	TRUE	LRP2	1.48e-06	0.100151	0.897236	0.0099145	0.00786797	0.0599251	0.0921007	0	0	-1	-1	0	0	2	-1	0	FALSE	-0.125	-0.05	-0.341667	-0.4	-0.291667	line_69,line_177,line_313,line_336,line_486
2L_10825033_DEL	CAT	DEL	SiteClass[FBgn0011676|Nos|INTRON|0],TranscriptAnnot[INTRON(MODIFIER||||1349|Nos|protein_coding|CODING|FBtr0080188|5|1);INTRON(MODIFIER||||756|Nos|protein_coding|CODING|FBtr0100489|5|1);INTRON(MODIFIER||||1098|Nos|protein_coding|CODING|FBtr0343888|3|1)]	-	FBgn0011676	INTRON	Nos	Not	Nitric oxide synthase	Nos	FALSE	NOS1,NOS3	1.52e-06	0.0208434	0.0163664	0.0062964	0.00184549	0.00166372	0.0161026	0	0	-1	-1	-1	0	3	-1	0	FALSE	-0.15	-0.275	-0.341667	-0.466667	-0.325	line_69,line_646,line_832,line_855,line_857
2L_10825040_SNP	A	SNP	SiteClass[FBgn0011676|Nos|INTRON|0],TranscriptAnnot[INTRON(MODIFIER||||1349|Nos|protein_coding|CODING|FBtr0080188|5|1);INTRON(MODIFIER||||756|Nos|protein_coding|CODING|FBtr0100489|5|1);INTRON(MODIFIER||||1098|Nos|protein_coding|CODING|FBtr0343888|3|1)]	-	FBgn0011676	INTRON	Nos	Not	Nitric oxide synthase	Nos	TRUE	NOS1,NOS3	1.52e-06	0.0208434	0.0163664	0.0062964	0.00184549	0.00166372	0.0161026	0	0	-1	-1	-1	0	3	-1	0	FALSE	-0.15	-0.275	-0.341667	-0.466667	-0.325	line_69,line_646,line_832,line_855,line_857
2L_10825041_SNP	A	SNP	SiteClass[FBgn0011676|Nos|INTRON|0],TranscriptAnnot[INTRON(MODIFIER||||1349|Nos|protein_coding|CODING|FBtr0080188|5|1);INTRON(MODIFIER||||756|Nos|protein_coding|CODING|FBtr0100489|5|1);INTRON(MODIFIER||||1098|Nos|protein_coding|CODING|FBtr0343888|3|1)]	-	FBgn0011676	INTRON	Nos	Not	Nitric oxide synthase	Nos	TRUE	NOS1,NOS3	1.52e-06	0.0208434	0.0163664	0.0062964	0.00184549	0.00166372	0.0161026	0	0	-1	-1	-1	0	3	-1	0	FALSE	-0.15	-0.275	-0.341667	-0.466667	-0.325	line_69,line_646,line_832,line_855,line_857
3R_19670898_SNP	T	SNP	SiteClass[FBgn0085384|CG34355|INTRON|0],TranscriptAnnot[INTRON(MODIFIER||||748|CG34355|protein_coding|CODING|FBtr0273215|3|1);INTRON(MODIFIER||||755|CG34355|protein_coding|CODING|FBtr0306735|3|1);INTRON(MODIFIER||||748|CG34355|protein_coding|CODING|FBtr0345324|4|1)]	(TF_binding_site|BDTNP1_TFBS_da|FBsf0000330309);(TF_binding_site|BDTNP1_TFBS_dl|FBsf0000313677);(TF_binding_site|mE1_TFBS_HSA|FBsf0000374608);(TF_binding_site|mE1_TFBS_inv|FBsf0000237501)	FBgn0085384	INTRON	CG34355	Not	uncharacterized protein	CG34355	FALSE		1.55e-06	0.0190028	0.000130888	0.00507431	0.00391569	0.00259995	0.0797102	0	-1	0	0	0	0	1	-1	0	FALSE	-0.0916667	-0.375	-0.2125	-0.129167	-0.283333	line_45,line_57,line_101,line_142,line_354,line_355,line_441,line_822,line_832,line_849,line_882,line_887
3R_14372950_SNP	A	SNP	SiteClass[|||],TranscriptAnnot[INTERGENIC(MODIFIER||||||||||1)]	(TF_binding_site|BDTNP1_TFBS_dl|FBsf0000312665);(TF_binding_site|mE1_TFBS_HSA|FBsf0000372916)				Not	NA		TRUE		1.56e-06	0.0464121	0.00753083	0.00801989	0.0123225	0.00613848	0.705951	0	-1	-1	0	0	0	2	-1	0	FALSE	-0.0875	-0.354167	-0.35	-0.225	-0.216667	line_100,line_287,line_313,line_354,line_646
2L_10824885_SNP	T	SNP	SiteClass[FBgn0011676|Nos|INTRON|0],TranscriptAnnot[INTRON(MODIFIER||||1349|Nos|protein_coding|CODING|FBtr0080188|5|1);INTRON(MODIFIER||||756|Nos|protein_coding|CODING|FBtr0100489|5|1);INTRON(MODIFIER||||1098|Nos|protein_coding|CODING|FBtr0343888|3|1)]	-	FBgn0011676	INTRON	Nos	Not	Nitric oxide synthase	Nos	TRUE	NOS1,NOS3	1.59e-06	0.0204056	0.0158179	0.00610505	0.00181981	0.00168522	0.0164417	0	0	-1	-1	-1	0	3	-1	0	FALSE	-0.15	-0.275	-0.341667	-0.466667	-0.329167	line_69,line_646,line_832,line_855,line_857
3L_5999991_SNP	G	SNP	SiteClass[FBgn0052406|PVRAP|INTRON|0],TranscriptAnnot[INTRON(MODIFIER||||474|PVRAP|protein_coding|CODING|FBtr0077037|1|1)]	-	FBgn0052406	INTRON	PVRAP	Not	PVR adaptor protein	PVRAP	FALSE		1.61e-06	0.0234191	0.0150671	0.12169	0.00258567	0.00842072	0.0420041	0	0	0	-1	0	0	1	-1	0	FALSE	-0.1	-0.254167	-0.166667	-0.3125	-0.229167	line_69,line_307,line_528,line_727,line_822,line_832
2R_15310153_SNP	T	SNP	SiteClass[FBgn0263391|hts|INTRON|0],TranscriptAnnot[INTRON(MODIFIER||||739|hts|protein_coding|CODING|FBtr0309115|1|1);INTRON(MODIFIER||||668|hts|protein_coding|CODING|FBtr0309102|2|1);INTRON(MODIFIER||||495|hts|protein_coding|CODING|FBtr0309103|2|1);INTRON(MODIFIER||||1156|hts|protein_coding|CODING|FBtr0309104|2|1);INTRON(MODIFIER||||718|hts|protein_coding|CODING|FBtr0309106|2|1);INTRON(MODIFIER|…	(TF_binding_site|BDTNP1_TFBS_dl|FBsf0000303227);(TF_binding_site|mE1_TFBS_HSA|FBsf0000358397);(TF_binding_site|mE1_TFBS_Trl|FBsf0000338924)	FBgn0263391	INTRON	hts	Not	hu li tai shao	hts	TRUE	ADD1	1.63e-06	0.00553265	0.00219273	0.00199357	0.000721984	0.000920067	0.00313052	0	-1	-1	-1	-1	0	4	-1	0	FALSE	-0.233333	-0.366667	-0.3	-0.383333	-0.3125	line_48,line_101,line_381,line_822,line_832
3L_15168889_SNP	G	SNP	SiteClass[|||],TranscriptAnnot[INTERGENIC(MODIFIER||||||||||1)]	-				Not	NA		TRUE		1.66e-06	0.000804168	0.00109983	0.00905193	0.0221106	0.0278352	0.00212203	0	-1	0	0	0	0	1	-1	0	FALSE	-0.2375	-0.408333	-0.158333	-0.108333	-0.1875	line_41,line_223,line_310,line_362,line_377,line_383,line_441,line_882,line_887
X_6304000_SNP	A	SNP	SiteClass[|||],TranscriptAnnot[INTERGENIC(MODIFIER||||||||||1)]	(TF_binding_site|mE1_TFBS_HSA|FBsf0000379852)				Not	NA		TRUE		1.68e-06	0.0022438	0.00634718	0.207588	0.337677	0.69517	0.012663	-1	-1	0	0	0	0	2	-1	0	FALSE	-0.375	-0.383333	-0.141667	0.00833333	0.0166667	line_32,line_227,line_310,line_426,line_812
3R_19581842_SNP	G	SNP	SiteClass[FBgn0028475|Hrd3|INTRON|0],TranscriptAnnot[INTRON(MODIFIER||||819|Hrd3|protein_coding|CODING|FBtr0084467|3|1);INTRON(MODIFIER||||819|Hrd3|protein_coding|CODING|FBtr0321255|4|1)]	-	FBgn0028475	INTRON	Hrd3	Not	HMG-coA reductase degradation 3	Hrd3	TRUE	SEL1L	1.68e-06	0.0154535	0.176092	0.00936128	0.00610021	0.0079284	0.0889058	0	0	-1	-1	-1	0	3	-1	0	FALSE	-0.133333	-0.225	-0.35	-0.466667	-0.3	line_69,line_100,line_181,line_313,line_646
3R_16555615_SNP	C	SNP	SiteClass[|||],TranscriptAnnot[INTERGENIC(MODIFIER||||||||||1)]	-				Not	NA		TRUE		1.69e-06	0.0167569	0.00233708	0.000815593	0.00174085	0.0261965	0.118494	0	0	-1	0	0	0	1	-1	0	FALSE	-0.133333	-0.291667	-0.366667	-0.241667	-0.291667	line_42,line_45,line_73,line_313,line_379,line_441,line_646,line_776,line_887
3R_14908500_SNP	C	SNP	SiteClass[FBgn0004876|cdi|INTRON|0],TranscriptAnnot[INTRON(MODIFIER||||1213|cdi|protein_coding|CODING|FBtr0083716|2|1);INTRON(MODIFIER||||942|cdi|protein_coding|CODING|FBtr0305321|2|1)]	-	FBgn0004876	INTRON	cdi	Not	center divider	cdi	FALSE	TESK2	1.69e-06	0.189522	0.0282311	7.23e-05	0.0289237	0.00579019	0.1972	0	0	-1	0	0	0	1	-1	0	FALSE	-0.075	-0.177778	-0.333333	-0.0583333	-0.158333	line_42,line_73,line_100,line_161,line_301,line_426,line_441,line_589,line_821,line_850,line_852
X_17873380_SNP	C	SNP	SiteClass[FBgn0003380|Sh|INTRON|0],TranscriptAnnot[INTRON(MODIFIER||||297|Sh|protein_coding|CODING|FBtr0308199|2|1);INTRON(MODIFIER||||304|Sh|protein_coding|CODING|FBtr0089659|2|1);INTRON(MODIFIER||||571|Sh|protein_coding|CODING|FBtr0089660|2|1);INTRON(MODIFIER||||304|Sh|protein_coding|CODING|FBtr0301955|1|1);INTRON(MODIFIER||||643|Sh|protein_coding|CODING|FBtr0089661|1|1);INTRON(MODIFIER||||643|…	-	FBgn0003380	INTRON	Sh	Not	Shaker	Sh	TRUE	KCNA1	1.72e-06	0.00273641	0.00933378	0.00897718	0.00326937	0.00281439	0.00213775	-1	-1	0	-1	0	0	3	-1	0	FALSE	-0.391667	-0.341667	-0.233333	-0.341667	-0.291667	line_48,line_109,line_136,line_313,line_531,line_804,line_887
X_13799262_DEL	AA	DEL	SiteClass[FBgn0267033|mamo|INTRON|0],TranscriptAnnot[INTRON(MODIFIER||||1109|mamo|protein_coding|CODING|FBtr0346005|2|1);INTRON(MODIFIER||||1087|mamo|protein_coding|CODING|FBtr0346003|1|1);INTRON(MODIFIER||||1553|mamo|protein_coding|CODING|FBtr0346001|3|1);INTRON(MODIFIER||||1553|mamo|protein_coding|CODING|FBtr0346002|3|1);INTRON(MODIFIER||||1087|mamo|protein_coding|CODING|FBtr0346004|3|1);INTRON…	(TF_binding_site|BDTNP1_TFBS_da|FBsf0000332576)	FBgn0267033	INTRON	mamo	Not	maternal gene required for meiosis	mamo	FALSE	SP1	1.76e-06	0.115874	0.00249534	0.0695196	0.248104	0.351851	0.216829	0	-1	0	0	0	0	1	-1	0	FALSE	-0.05	-0.491667	-0.141667	-0.025	-0.0833333	line_310,line_354,line_355,line_882,line_887
3R_25903053_SNP	G	SNP	SiteClass[FBgn0266411|sima|INTRON|0],TranscriptAnnot[INTRON(MODIFIER||||1507|sima|protein_coding|CODING|FBtr0344374|6|1);INTRON(MODIFIER||||426|sima|protein_coding|CODING|FBtr0344375|6|1);INTRON(MODIFIER||||1593|sima|protein_coding|CODING|FBtr0344376|6|1)]	(TF_binding_site|BDTNP1_TFBS_dl|FBsf0000314751);(TF_binding_site|mE1_TFBS_cad|FBsf0000249563);(TF_binding_site|mE1_TFBS_HSA|FBsf0000376572)	FBgn0266411	INTRON	sima	Not	similar	sima	TRUE	HIF1A	1.77e-06	0.0112797	0.000624116	0.0226469	0.218862	0.0919736	0.0354442	0	-1	0	0	0	0	1	-1	0	FALSE	-0.158333	-0.420833	-0.258333	-0.0583333	-0.129167	line_88,line_91,line_310,line_336,line_338,line_386,line_882,line_887
2R_16950464_SNP	G	SNP	SiteClass[FBgn0034580|Cht8|NON_SYNONYMOUS_CODING|0;FBgn0050293|Cht12|DOWNSTREAM|219],TranscriptAnnot[NON_SYNONYMOUS_CODING(MODERATE|MISSENSE|cGt/cAt|R398H|476|Cht8|protein_coding|CODING|FBtr0071534|3|1);DOWNSTREAM(MODIFIER||219||470|Cht12|protein_coding|CODING|FBtr0071544||1)]	(TF_binding_site|mE1_TFBS_chinmo|FBsf0000211688)	FBgn0034580	NON_SYNONYMOUS_CODING	Cht8	Not	Chitinase 8	Cht12,Cht8	FALSE	CHI3L1,CHI3L2,CHIA,CHIT1,OVGP1	1.78e-06	0.0781315	0.00916007	0.0121726	0.00310327	0.0254211	0.0882584	0	0	0	-1	0	0	1	-1	0	FALSE	-0.1125	-0.2625	-0.3125	-0.375	-0.270833	line_69,line_301,line_354,line_355,line_822,line_832
2R_16950471_SNP	C	SNP	SiteClass[FBgn0034580|Cht8|SYNONYMOUS_CODING|0;FBgn0050293|Cht12|DOWNSTREAM|212],TranscriptAnnot[SYNONYMOUS_CODING(LOW|SILENT|ctC/ctT|L400|476|Cht8|protein_coding|CODING|FBtr0071534|3|1);DOWNSTREAM(MODIFIER||212||470|Cht12|protein_coding|CODING|FBtr0071544||1)]	(TF_binding_site|mE1_TFBS_chinmo|FBsf0000211688)	FBgn0050293	DOWNSTREAM	Cht12	Not	Chitinase 12	Cht12,Cht8	FALSE	CHI3L1,CHI3L2,CHIA,CHIT1,OVGP1	1.78e-06	0.0781315	0.00916007	0.0121726	0.00310327	0.0254211	0.0882584	0	0	0	-1	0	0	1	-1	0	FALSE	-0.1125	-0.2625	-0.3125	-0.375	-0.270833	line_69,line_301,line_354,line_355,line_822,line_832
3L_20620960_SNP	G	SNP	SiteClass[FBgn0265894|CR44683|INTRON|0;FBgn0265891|CR44680|DOWNSTREAM|236],TranscriptAnnot[UPSTREAM(MODIFIER||803|||CR44683|ncRNA|NON_CODING|FBtr0342780||1);DOWNSTREAM(MODIFIER||236|||CR44680|ncRNA|NON_CODING|FBtr0342776||1);INTRON(MODIFIER|||||CR44683|ncRNA|NON_CODING|FBtr0342781|1|1)]	-	FBgn0265891	DOWNSTREAM	CR44680	Not	ncRNA	CR44680,CR44683	FALSE		1.79e-06	0.000639026	0.00222262	0.0276951	0.00167139	0.00758489	0.002891	-1	-1	0	-1	0	0	3	-1	0	FALSE	-0.375	-0.379167	-0.175	-0.3	-0.15	line_38,line_227,line_237,line_646,line_804
3L_7239748_SNP	C	SNP	SiteClass[FBgn0012058|Cdc27|SYNONYMOUS_CODING|0],TranscriptAnnot[SYNONYMOUS_CODING(LOW|SILENT|gaG/gaA|E629|900|Cdc27|protein_coding|CODING|FBtr0333369|3|1);SYNONYMOUS_CODING(LOW|SILENT|gaG/gaA|E629|900|Cdc27|protein_coding|CODING|FBtr0076890|3|1)]	(TF_binding_site|mE1_TFBS_sens|FBsf0000223317)	FBgn0012058	SYNONYMOUS_CODING	Cdc27	Not	Cell division cycle 27	Cdc27	FALSE	CDC27	1.81e-06	0.00123307	0.000288616	0.00111569	0.000326155	0.00125396	0.00277281	0	-1	0	0	-1	0	2	-1	0	FALSE	-0.120833	-0.325	-0.283333	-0.191667	-0.320833	line_42,line_223,line_287,line_348,line_358,line_441,line_812,line_822,line_832,line_849
3L_15170975_SNP	C	SNP	SiteClass[|||],TranscriptAnnot[INTERGENIC(MODIFIER||||||||||1)]	(TF_binding_site|BDTNP1_TFBS_twi|FBsf0000203885);(TF_binding_site|mE1_TFBS_cad|FBsf0000245069);(TF_binding_site|mE1_TFBS_HSA|FBsf0000365440)				Not	NA		TRUE		1.82e-06	0.000832849	0.00114013	0.00941857	0.0230174	0.028093	0.0021367	0	-1	0	0	0	0	1	-1	0	FALSE	-0.233333	-0.408333	-0.158333	-0.108333	-0.183333	line_41,line_223,line_310,line_362,line_377,line_383,line_441,line_882,line_887
3L_13327136_SNP	T	SNP	SiteClass[|||],TranscriptAnnot[INTERGENIC(MODIFIER||||||||||1)]	-				Not	NA		TRUE		1.87e-06	0.00167289	0.00853198	0.00343905	0.00507299	0.00738277	0.0082086	-1	-1	0	-1	-1	-1	5	-1	0	FALSE	-0.404167	-0.483333	-0.1875	-0.395833	-0.375	line_38,line_42,line_109,line_383,line_627,line_887
X_16134750_SNP	G	SNP	SiteClass[|||],TranscriptAnnot[INTERGENIC(MODIFIER||||||||||1)]	-				Not	NA		TRUE		1.98e-06	0.0325891	0.0731843	0.0318629	0.00885642	0.0155046	0.0518064	0	0	0	-1	0	0	1	-1	0	FALSE	-0.191667	-0.254167	-0.3125	-0.416667	-0.3625	line_38,line_69,line_301,line_787,line_822,line_832
3L_4770800_SNP	G	SNP	SiteClass[FBgn0035574|RhoGEF64C|INTRON|0],TranscriptAnnot[INTRON(MODIFIER||||1984|RhoGEF64C|protein_coding|CODING|FBtr0073345|7|1);INTRON(MODIFIER||||1984|RhoGEF64C|protein_coding|CODING|FBtr0332738|6|1)]	-	FBgn0035574	INTRON	RhoGEF64C	Not	Rho guanine nucleotide exchange factor at 64C	RhoGEF64C	TRUE	ARHGEF3,NET1	2.02e-06	0.127434	0.153113	0.000388537	0.047037	0.281356	0.255288	0	0	-1	0	0	0	1	-1	0	FALSE	-0.0833333	-0.125	-0.383333	-0.0333333	-0.025	line_91,line_313,line_370,line_426,line_439,line_639,line_721,line_810,line_812
2L_10825007_SNP	G	SNP	SiteClass[FBgn0011676|Nos|INTRON|0],TranscriptAnnot[INTRON(MODIFIER||||1349|Nos|protein_coding|CODING|FBtr0080188|5|1);INTRON(MODIFIER||||756|Nos|protein_coding|CODING|FBtr0100489|5|1);INTRON(MODIFIER||||1098|Nos|protein_coding|CODING|FBtr0343888|3|1)]	-	FBgn0011676	INTRON	Nos	Not	Nitric oxide synthase	Nos	TRUE	NOS1,NOS3	2.03e-06	0.0213285	0.017406	0.00656523	0.00187012	0.00172875	0.0167404	0	0	-1	-1	-1	0	3	-1	0	FALSE	-0.15	-0.275	-0.341667	-0.458333	-0.325	line_69,line_646,line_832,line_855,line_857
2L_8499318_SNP	T	SNP	SiteClass[FBgn0032048|Dh31|INTRON|0],TranscriptAnnot[INTRON(MODIFIER||||116|Dh31|protein_coding|CODING|FBtr0079699|2|1);INTRON(MODIFIER||||117|Dh31|protein_coding|CODING|FBtr0079700|2|1)]	-	FBgn0032048	INTRON	Dh31	Not	Diuretic hormone 31	Dh31	FALSE		2.06e-06	0.108262	0.173276	0.0140936	0.0484309	0.00300397	0.115959	0	0	0	0	-1	0	1	-1	0	FALSE	-0.05	-0.216667	-0.183333	-0.0333333	-0.325	line_69,line_256,line_280,line_383,line_391,line_721,line_822,line_832,line_850,line_882,line_887
3L_9878892_SNP	T	SNP	SiteClass[FBgn0011836|Taf2|INTRON|0],TranscriptAnnot[INTRON(MODIFIER||||1221|Taf2|protein_coding|CODING|FBtr0076361|5|1);INTRON(MODIFIER||||1221|Taf2|protein_coding|CODING|FBtr0332688|5|1)]	(TF_binding_site|BDTNP1_TFBS_da|FBsf0000326532);(TF_binding_site|BDTNP1_TFBS_twi|FBsf0000203358)	FBgn0011836	INTRON	Taf2	Not	TBP-associated factor 2	Taf2	FALSE	TAF2	2.06e-06	0.00898293	0.0235979	0.0319427	0.000931559	0.0014616	0.0055774	0	0	0	-1	-1	0	2	-1	0	FALSE	-0.158333	-0.266667	-0.175	-0.391667	-0.408333	line_38,line_93,line_528,line_822,line_832
3L_9878913_SNP	T	SNP	SiteClass[FBgn0011836|Taf2|INTRON|0],TranscriptAnnot[INTRON(MODIFIER||||1221|Taf2|protein_coding|CODING|FBtr0076361|5|1);INTRON(MODIFIER||||1221|Taf2|protein_coding|CODING|FBtr0332688|5|1)]	(TF_binding_site|BDTNP1_TFBS_da|FBsf0000326532);(TF_binding_site|BDTNP1_TFBS_twi|FBsf0000203358)	FBgn0011836	INTRON	Taf2	Not	TBP-associated factor 2	Taf2	TRUE	TAF2	2.06e-06	0.00898293	0.0235979	0.0319427	0.000931559	0.0014616	0.0055774	0	0	0	-1	-1	0	2	-1	0	FALSE	-0.158333	-0.266667	-0.175	-0.391667	-0.408333	line_38,line_93,line_528,line_822,line_832
3R_25087448_SNP	G	SNP	SiteClass[|||],TranscriptAnnot[INTERGENIC(MODIFIER||||||||||1)]	(regulatory_region|REDfly_CRMs|FBsf0000436435);(regulatory_region|REDfly_CRMs|FBsf0000436461);(TF_binding_site|mE1_TFBS_sens|FBsf0000234016)				Not	NA		TRUE		2.09e-06	0.0346687	0.0478662	0.00154932	0.01789	0.0863004	0.116023	0	0	-1	0	0	0	1	-1	0	FALSE	-0.133333	-0.233333	-0.416667	-0.15	-0.291667	line_41,line_69,line_313,line_441,line_897
3R_21852286_SNP	T	SNP	SiteClass[|||],TranscriptAnnot[INTERGENIC(MODIFIER||||||||||1)]	(TF_binding_site|BDTNP1_TFBS_da|FBsf0000330526);(TF_binding_site|BDTNP1_TFBS_hb|FBsf0000292799);(TF_binding_site|BDTNP1_TFBS_Med|FBsf0000286618);(TF_binding_site|BDTNP1_TFBS_prd|FBsf0000276853);(TF_binding_site|BDTNP1_TFBS_sna|FBsf0000271382);(TF_binding_site|BDTNP1_TFBS_twi|FBsf0000266086);(TF_binding_site|mE1_TFBS_D|FBsf0000240235);(TF_binding_site|mE1_TFBS_HSA|FBsf0000375358);(TF_binding_site|…				Not	NA		TRUE		2.09e-06	0.8047	0.794832	0.00250504	0.0336439	0.120142	0.419775	0	0	-1	0	0	0	1	-1	0	FALSE	-0.0458333	-0.00416667	-0.304167	-0.125	-0.166667	line_40,line_69,line_101,line_161,line_313,line_371,line_849,line_911
3R_25482762_SNP	T	SNP	SiteClass[FBgn0266137|Dop1R2|INTRON|0],TranscriptAnnot[INTRON(MODIFIER||||537|Dop1R2|protein_coding|CODING|FBtr0085467|2|1);INTRON(MODIFIER||||539|Dop1R2|protein_coding|CODING|FBtr0085468|2|1);INTRON(MODIFIER||||807|Dop1R2|protein_coding|CODING|FBtr0330293|2|1)]	-	FBgn0266137	INTRON	Dop1R2	Not	Dopamine 1-like receptor 2	Dop1R2	TRUE	ADRA1B,ADRA1D,ADRB1	2.13e-06	0.13203	0.02922	0.00228164	0.00297002	0.000626623	0.0976286	0	0	0	0	-1	0	1	-1	0	FALSE	-0.0916667	-0.3625	-0.291667	-0.283333	-0.370833	line_371,line_822,line_832,line_849,line_882,line_887
2R_12682647_SNP	A	SNP	SiteClass[FBgn0034159|CG15615|INTRON|0],TranscriptAnnot[INTRON(MODIFIER||||363|CG15615|protein_coding|CODING|FBtr0300552|1|1)]	-	FBgn0034159	INTRON	CG15615	Not	uncharacterized protein	CG15615	FALSE		2.16e-06	0.0705288	0.00101367	0.048259	0.0210386	0.261274	0.0518974	0	-1	0	0	0	0	1	-1	0	FALSE	-0.158333	-0.325	-0.133333	-0.141667	-0.0958333	line_69,line_317,line_354,line_355,line_383,line_761,line_812,line_857
3L_8109274_SNP	G	SNP	SiteClass[FBgn0026252|msk|UPSTREAM|5;FBgn0262716|Arp3|UPSTREAM|272],TranscriptAnnot[UPSTREAM(MODIFIER||5||1049|msk|protein_coding|CODING|FBtr0076685||1);UPSTREAM(MODIFIER||272||418|Arp3|protein_coding|CODING|FBtr0076737||1);UPSTREAM(MODIFIER||272||418|Arp3|protein_coding|CODING|FBtr0334087||1);INTERGENIC(MODIFIER||||||||||1)]	(TF_binding_site|BDTNP1_TFBS_dl|FBsf0000306178);(TF_binding_site|BDTNP1_TFBS_Med|FBsf0000282442);(TF_binding_site|mE1_TFBS_D|FBsf0000239195);(TF_binding_site|mE1_TFBS_GATAe|FBsf0000258523);(TF_binding_site|mE1_TFBS_h|FBsf0000257021);(TF_binding_site|mE1_TFBS_HSA|FBsf0000363196);(TF_binding_site|mE1_TFBS_sens|FBsf0000223460);(TF_binding_site|mE1_TFBS_Ubx|FBsf0000262353)	FBgn0026252	UPSTREAM	msk	Not	moleskin	Arp3,msk	FALSE	ACTR3,IPO7,IPO8	2.16e-06	0.0278029	0.00317754	0.00454276	0.0123909	0.00137194	0.0287365	0	-1	0	0	-1	0	2	-1	0	FALSE	-0.104167	-0.325	-0.291667	-0.25	-0.408333	line_32,line_40,line_348,line_441,line_822,line_832,line_882,line_887
X_11133999_SNP	T	SNP	SiteClass[FBgn0265595|CG44422|INTRON|0],TranscriptAnnot[INTRON(MODIFIER||||450|CG44422|protein_coding|CODING|FBtr0340337|4|1);INTRON(MODIFIER||||746|CG44422|protein_coding|CODING|FBtr0340335|3|1);INTRON(MODIFIER||||436|CG44422|protein_coding|CODING|FBtr0340336|3|1);INTRON(MODIFIER||||439|CG44422|protein_coding|CODING|FBtr0340338|3|1);INTRON(MODIFIER||||363|CG44422|protein_coding|CODING|FBtr034033…	-	FBgn0265595	INTRON	CG44422	Not	uncharacterized protein	CG44422	FALSE	KCNIP3,KCNIP4	2.17e-06	0.0449713	0.0276328	0.0104143	0.00404316	0.000917682	0.0561217	0	0	0	0	-1	0	1	-1	0	FALSE	-0.1625	-0.275	-0.208333	-0.279167	-0.375	line_42,line_48,line_373,line_391,line_508,line_555,line_822,line_832
X_17873063_SNP	A	SNP	SiteClass[FBgn0003380|Sh|INTRON|0],TranscriptAnnot[INTRON(MODIFIER||||297|Sh|protein_coding|CODING|FBtr0308199|2|1);INTRON(MODIFIER||||304|Sh|protein_coding|CODING|FBtr0089659|2|1);INTRON(MODIFIER||||571|Sh|protein_coding|CODING|FBtr0089660|2|1);INTRON(MODIFIER||||304|Sh|protein_coding|CODING|FBtr0301955|1|1);INTRON(MODIFIER||||643|Sh|protein_coding|CODING|FBtr0089661|1|1);INTRON(MODIFIER||||643|…	-	FBgn0003380	INTRON	Sh	Not	Shaker	Sh	TRUE	KCNA1	2.17e-06	0.000748204	0.014614	0.0012275	2.41e-05	0.000309644	0.00110208	0	0	0	-1	-1	0	2	-1	0	FALSE	-0.241667	-0.325	-0.241667	-0.308333	-0.3	line_48,line_109,line_136,line_177,line_287,line_486,line_492,line_804,line_822,line_832,line_887
[truncated: 2,852 more rows]

## Sheet: SNP_Manova pupation_HPDsubset
id	SNP	variantType	siteclass	tf_binding	FlyBase	SNP_Class	Gene	isDeleterious	LongGeneName	allgenes	geneDuplicated	associatedHumanGenesDioptCompact	orderedsnpMANOVA_Punadjusted	Wilcox_Pvalue_HSD	Wilcox_Pvalue_HFD	Wilcox_Pvalue_HFDlard	Wilcox_Pvalue_WD	Wilcox_Pvalue_HSt	Wilcox_FC_Direction_HSD	Wilcox_FC_Direction_HFD	Wilcox_FC_Direction_HFDlard	Wilcox_FC_Direction_WD	Wilcox_FC_Direction_HSt	numDirectionsSigPupation	minDirectionPupation	maxDirectionPupation	isMixedDirectionPupation	diff_HSD	diff_HFD	diff_HFDlard	diff_WD	diff_HSt	Reference_NumLines	Alternate_NumLines	linesWithAlternate
[truncated: 2,272 more rows]

[truncated: 29 more sheets: SNP_Manova eclosion, SNP_Manova eclosion_HPDsubset, Fig. 3c, Fig. 3d, Fig. 4a, Fig. 4b, S5b, S5c, Fig. 4b, Fig. 5a, Fig. 5b, Fig. 5c, Fig. 5d, Fig. 5e, Fig. 5f, Fig. 6B, Fig. 6C, Fig. 7a, Fig. 7b, Fig. 7c, Fig. 7d, Fig. 7e …]
